# Supplementary material for: The Presence of Pretreated Lignocellulosic Solids from Birch during Saccharomyces cerevisiae Fermentations Leads to Increased Tolerance to Inhibitors – A Proteomic Study of the Effects
Source: PLoS One. 2016 Feb 5;11(2):e0148635. doi: 10.1371/journal.pone.0148635 (PMC4743953; doi:10.1371/journal.pone.0148635)
Supplement: S1 Table — (XLSX) [file pone.0148635.s004.xlsx]

## Sheet: Sheet1
						P2_1	P2_3	W2_1	W2_2	W2_3										95% t (degree of freedom=2)
Accession	Description	MW [kDa]	Coverage	# Proteins	# Unique Peptides	126/(126+128)	128/(126+128)	129/(126+128)	130/(126+128)	131/(126+128)	Mean1	Variance1	(Variance1)/2	Mean2	Variance2	(Variance2)/3	sqrt of σ2d	(mean1-mean2)^2	t-statistic	4.303
YML058W	SML1 ORF Verified [Sc strain CEN.PK113-7D] Ribonucleotide reductase inhibitor involved in regulating dNTP production; regulated by Mec1p and Rad53p during DNA damage and S phase	11.8105	10.58	1	1	0.748717	1.24387	7.61123	6.64023	6.35958	0.996295	0.061295	0.0306475	6.87035	0.287581	0.0958604	0.355679	34.5045	16.515	1
YJL136C	RPS21B ORF Verified [Sc strain CEN.PK113-7D] Protein component of the small (40S) ribosomal subunit; homologous to mammalian ribosomal protein S21, no bacterial homolog; RPS21B has a paralog, RPS21A, that arose from the whole genome duplication	9.75391	82.76	1	1	0.826752	1.16816	6.33702	4.59264	5.90824	0.997457	0.0291403	0.0145701	5.61263	0.550837	0.183612	0.445177	21.2998	10.3671	1
YCL026C-B	HBN1 ORF Uncharacterized [Sc strain CEN.PK113-7D] Putative protein of unknown function; similar to bacterial nitroreductases; green fluorescent protein (GFP)-fusion protein localizes to the cytoplasm and nucleus; protein becomes insoluble upon intracellular iron depletion; protein abundance increases in response to DNA replication stress	20.9809	20.21	1	5	0.940179	1.05807	4.27104	4.28995	4.47168	0.999125	0.00347473	0.00173736	4.34422	0.0081821	0.00272737	0.0668187	11.1897	50.0623	1
YMR002W	MIC17 ORF Verified [Sc strain CEN.PK113-7D] Mitochondrial intermembrane space protein; required for normal oxygen consumption; contains twin cysteine-x9-cysteine motifs; protein abundance increases in response to DNA replication stress	16.6588	19.87	1	1	0.919556	1.06612	3.65819	3.57979	4.08848	0.992837	0.00537009	0.00268505	3.77549	0.0500056	0.0166685	0.139117	7.74315	20.0022	1
YLR264W	RPS28B ORF Verified [Sc strain CEN.PK113-7D] Protein component of the small (40S) ribosomal subunit; homologous to mammalian ribosomal protein S28, no bacterial homolog; RPS28B has a paralog, RPS28A, that arose from the whole genome duplication	7.56017	58.21	2	5	0.972656	1.02642	3.89296	3.35576	3.83395	0.999538	0.000722647	0.000361324	3.69423	0.0578592	0.0192864	0.14017	7.26134	19.2244	1
YKR057W	RPS21A ORF Verified [Sc strain CEN.PK113-7D] Protein component of the small (40S) ribosomal subunit; homologous to mammalian ribosomal protein S21, no bacterial homolog; RPS21A has a paralog, RPS21B, that arose from the whole genome duplication	9.73989	82.76	1	1	0.841638	1.15372	3.66583	3.26768	3.6504	0.997679	0.0243488	0.0121744	3.52797	0.0339153	0.0113051	0.15323	6.40235	16.513	1
YGR279C	SCW4 ORF Verified [Sc strain CEN.PK113-7D] Cell wall protein with similarity to glucanases; scw4 scw10 double mutants exhibit defects in mating	40.1485	15.28	1	5	1.01165	0.988775	4.0582	3.80237	3.62377	1.00021	0.000130765	6.53823e-05	3.82812	0.0317865	0.0105955	0.103251	7.99705	27.3885	1
YNL052W	COX5A ORF Verified [Sc strain CEN.PK113-7D] Subunit Va of cytochrome c oxidase, which is the terminal member of the mitochondrial inner membrane electron transport chain; predominantly expressed during aerobic growth while its isoform Vb (Cox5Bp) is expressed during anaerobic growth	17.1297	5.23	1	1	1.10092	0.900744	3.7733	2.3671	3.26415	1.00083	0.0100178	0.00500889	3.13485	0.337923	0.112641	0.343001	4.55402	6.2216	1
YOR210W	RPB10 ORF Verified [Sc strain CEN.PK113-7D] RNA polymerase subunit ABC10-beta, common to RNA polymerases I, II, and III	8.27225	15.71	1	1	1.2284	0.778476	2.92647	2.88787	3.16661	1.00344	0.0506073	0.0253036	2.99365	0.0152055	0.00506851	0.174276	3.96096	11.4199	1
YJL158C	CIS3 ORF Verified [Sc strain CEN.PK113-7D] Mannose-containing glycoprotein constituent of the cell wall; member of the PIR (proteins with internal repeats) family	23.0141	7.11	2	2	1.02156	0.979154	3.28292	3.14318	3.15535	1.00036	0.000449594	0.000224797	3.19382	0.00399462	0.00133154	0.0394504	4.81126	55.6003	1
YHR200W	RPN10 ORF Verified [Sc strain CEN.PK113-7D] Non-ATPase base subunit of the 19S regulatory particle (RP) of the 26S proteasome; N-terminus plays a role in maintaining the structural integrity of the RP; binds selectively to polyubiquitin chains; homolog of the mammalian S5a protein	29.7288	15.3	1	3	0.996532	1.00344	2.89057	2.82931	2.97356	0.999985	1.19243e-05	5.96217e-06	2.89781	0.00349394	0.00116465	0.0342141	3.60175	55.4691	1
YBR162C	TOS1 ORF Verified [Sc strain CEN.PK113-7D] Covalently-bound cell wall protein of unknown function; identified as a cell cycle regulated SBF target gene; deletion mutants are highly resistant to treatment with beta-1,3-glucanase; has sequence similarity to YJL171C	47.9643	3.08	1	1	0.965544	1.0335	2.89403	2.71722	2.89541	0.999524	0.00115459	0.000577296	2.83555	0.00700158	0.00233386	0.0539551	3.37101	34.0288	1
YGR189C	CRH1 ORF Verified [Sc strain CEN.PK113-7D] Chitin transglycosylase that functions in the transfer of chitin to beta(1-6) and beta(1-3) glucans in the cell wall; similar and functionally redundant to Utr2; localizes to sites of polarized growth; expression induced by cell wall stress	52.726	1.58	1	1	0.967033	1.03206	2.97655	2.77742	2.79019	0.999546	0.00105705	0.000528527	2.84805	0.00828286	0.00276095	0.057354	3.41698	32.2298	1
YMR008C	PLB1 ORF Verified [Sc strain CEN.PK113-7D] Phospholipase B (lysophospholipase) involved in lipid metabolism, required for deacylation of phosphatidylcholine and phosphatidylethanolamine but not phosphatidylinositol	71.6227	2.86	1	2	0.976088	1.02327	3.02729	2.57842	2.64103	0.999681	0.000556604	0.000278302	2.74891	0.0394005	0.0131335	0.115809	3.05982	15.1044	1
YNL274C	GOR1 ORF Verified [Sc strain CEN.PK113-7D] Glyoxylate reductase; null mutation results in increased biomass after diauxic shift; the authentic, non-tagged protein is detected in highly purified mitochondria in high-throughput studies; protein abundance increases in response to DNA replication stress	38.8203	4	1	1	0.886659	1.11004	2.40061	2.3964	2.63136	0.998349	0.0124747	0.00623735	2.47612	0.0120522	0.00401741	0.101266	2.18382	14.593	1
YIL123W	SIM1 ORF Verified [Sc strain CEN.PK113-7D] Protein of the SUN family (Sim1p, Uth1p, Nca3p, Sun4p) that may participate in DNA replication, promoter contains SCB regulation box at -300 bp indicating that expression may be cell cycle-regulated	48.1604	2.52	1	1	0.978891	1.01936	3.03045	2.7349	2.58743	0.999124	0.000409359	0.00020468	2.78426	0.0339294	0.0113098	0.107306	3.18671	16.636	1
YBR089C-A	NHP6B ORF Verified [Sc strain CEN.PK113-7D] High-mobility group (HMG) protein, binds to and remodels nucleosomes; involved in recruiting FACT and other chromatin remodelling complexes to the chromosomes; functionally redundant with Nhp6Ap; homologous to mammalian HMGB1 and HMGB2; NHP6B has a paralog, NHP6A, that arose from the whole genome duplication	11.469	20.2	1	2	0.907652	1.08967	2.82275	2.38357	2.56531	0.998662	0.00828277	0.00414138	2.59054	0.0324644	0.0108215	0.122323	2.53409	13.0138	1
YER009W	NTF2 ORF Verified [Sc strain CEN.PK113-7D] Nuclear envelope protein, interacts with GDP-bound Gsp1p and with proteins of the nuclear pore to transport Gsp1p into the nucleus where it is an essential player in nucleocytoplasmic transport	14.4441	25.6	1	3	0.963703	1.03405	2.7648	2.58222	2.55915	0.998877	0.00123725	0.000618626	2.63539	0.00846193	0.00282064	0.0586453	2.67817	27.9053	1
YDL130W	RPP1B ORF Verified [Sc strain CEN.PK113-7D] Ribosomal protein P1 beta, component of the ribosomal stalk, which is involved in interaction of translational elongation factors with ribosome; accumulation is regulated by phosphorylation and interaction with the P2 stalk component	10.6611	15.09	1	1	0.998438	1.00159	2.3649	2.22999	2.49979	1.00001	2.48205e-06	1.24102e-06	2.3649	0.0121317	0.00404389	0.0636014	1.8629	21.46	1
YEL020W-A	TIM9 ORF Verified [Sc strain CEN.PK113-7D] Essential protein of the mitochondrial intermembrane space, forms a complex with Tim10p (TIM10 complex) that delivers hydrophobic proteins to the TIM22 complex for insertion into the inner membrane	10.195	8.05	1	1	0.917305	1.08031	2.4601	2.00742	2.49286	0.998805	0.00664239	0.00332119	2.32012	0.0490714	0.0163571	0.140279	1.74588	9.41919	1
YMR305C	SCW10 ORF Verified [Sc strain CEN.PK113-7D] Cell wall protein with similarity to glucanases; may play a role in conjugation during mating based on mutant phenotype and its regulation by Ste12p	40.4445	9.51	1	3	1.0475	0.953986	2.54632	2.37629	2.49214	1.00074	0.00218634	0.00109317	2.47158	0.00502949	0.0016765	0.0526276	2.16336	27.948	1
YLR200W	YKE2 ORF Verified [Sc strain CEN.PK113-7D] Subunit of the heterohexameric Gim/prefoldin protein complex involved in the folding of alpha-tubulin, beta-tubulin, and actin	13.2758	23.68	1	2	0.890191	1.1054	2.46945	2.4376	2.45919	0.997798	0.0115791	0.00578954	2.45541	0.000176172	5.87239e-05	0.0764739	2.12464	19.0603	1
YBL003C	HTA2 ORF Verified [Sc strain CEN.PK113-7D] Histone H2A, core histone protein required for chromatin assembly and chromosome function; one of two nearly identical (see also HTA1) subtypes; DNA damage-dependent phosphorylation by Mec1p facilitates DNA repair; acetylated by Nat4p	13.9807	29.55	2	3	1.01101	0.98939	2.19271	1.80428	2.37764	1.0002	0.000116864	5.84319e-05	2.12488	0.0570897	0.0190299	0.138161	1.2649	8.14035	1
YBR078W	ECM33 ORF Verified [Sc strain CEN.PK113-7D] GPI-anchored protein of unknown function, has a possible role in apical bud growth; GPI-anchoring on the plasma membrane crucial to function; phosphorylated in mitochondria; similar to Sps2p and Pst1p	43.7419	5.13	1	2	1.02497	0.975844	2.73041	2.35767	2.37721	1.00041	0.000603405	0.000301702	2.48843	0.0293405	0.00978017	0.100409	2.21421	14.8197	1
YJL143W	TIM17 ORF Verified [Sc strain CEN.PK113-7D] Essential subunit of the Translocase of the Inner Mitochondrial membrane (TIM23 complex); with Tim23p, contributes to the architecture and function of the import channel; may link the import motor to the core TIM23 complex	16.5734	5.7	1	1	1.01049	0.988997	2.14019	2.09835	2.37059	0.999745	0.000115524	5.7762e-05	2.20305	0.0143278	0.00477593	0.0695248	1.44793	17.3075	1
YMR188C	MRPS17 ORF Verified [Sc strain CEN.PK113-7D] Mitochondrial ribosomal protein of the small subunit	27.6179	5.06	1	1	0.997378	1.00262	2.36857	2.1844	2.36793	0.999998	6.86053e-06	3.43027e-06	2.30697	0.00751113	0.00250371	0.0500713	1.70817	26.1021	1
YHR072W-A	NOP10 ORF Verified [Sc strain CEN.PK113-7D] Constituent of small nucleolar ribonucleoprotein particles containing H/ACA-type snoRNAs, which are required for pseudouridylation and processing of pre-18S rRNA	6.63154	17.24	1	2	1.06279	0.939148	2.41039	2.15397	2.31598	1.00097	0.00382211	0.00191106	2.29345	0.0112128	0.00373759	0.0751575	1.67049	17.1969	1
YIL148W	RPL40A ORF Verified [Sc strain CEN.PK113-7D] Ubiquitin-ribosomal 60S subunit protein L40A fusion protein; cleaved to yield ubiquitin and ribosomal protein L40A; ubiquitin may facilitate assembly of the ribosomal protein into ribosomes; homologous to mammalian ribosomal protein L40, no bacterial homolog; RPL40A has a paralog, RPL40B, that arose from the whole genome duplication	14.5448	50.78	2	8	0.820272	1.17445	2.42779	2.33431	2.29493	0.997361	0.0313603	0.0156801	2.35235	0.00310421	0.00103474	0.129286	1.83598	10.4805	1
YER012W	PRE1 ORF Verified [Sc strain CEN.PK113-7D] Beta 4 subunit of the 20S proteasome; localizes to the nucleus throughout the cell cycle	22.5026	23.23	1	4	0.914121	1.08044	2.28099	2.19082	2.23241	0.99728	0.00691536	0.00345768	2.23474	0.0013577	0.000452568	0.062532	1.53131	19.7892	1
YCR028C-A	RIM1 ORF Verified [Sc strain CEN.PK113-7D] Single-stranded DNA-binding protein essential for mitochondrial genome maintenance; involved in mitochondrial DNA replication	15.3767	28.89	1	3	0.919676	1.07799	2.14483	2.09807	2.19603	0.998835	0.00626614	0.00313307	2.14631	0.00160049	0.000533495	0.0605522	1.31669	18.9502	1
YHR087W	RTC3 ORF Verified [Sc strain CEN.PK113-7D] Protein of unknown function involved in RNA metabolism; has structural similarity to SBDS, the human protein mutated in Shwachman-Diamond Syndrome (the yeast SBDS ortholog = SDO1); null mutation suppresses cdc13-1 temperature sensitivity; protein abundance increases in response to DNA replication stress	12.0021	9.91	1	1	0.868332	1.11442	2.1319	1.89513	2.19602	0.991375	0.0151394	0.0075697	2.07435	0.0167448	0.0055816	0.114679	1.17284	9.44352	1
YDL075W	RPL31A ORF Verified [Sc strain CEN.PK113-7D] Ribosomal 60S subunit protein L31A; associates with karyopherin Sxm1p; loss of both Rpl31p and Rpl39p confers lethality; homologous to mammalian ribosomal protein L31, no bacterial homolog; RPL31A has a paralog, RPL31B, that arose from the whole genome duplication	12.9451	53.1	1	1	1.06943	0.93271	2.08195	1.97021	2.19541	1.00107	0.00467319	0.00233659	2.08252	0.00845279	0.0028176	0.0717927	1.16954	15.0635	1
YDR450W	RPS18A ORF Verified [Sc strain CEN.PK113-7D] Protein component of the small (40S) ribosomal subunit; homologous to mammalian ribosomal protein S18 and bacterial S13; RPS18A has a paralog, RPS18B, that arose from the whole genome duplication; protein abundance increases in response to DNA replication stress	17.0271	54.11	1	9	1.13792	0.866256	2.10325	2.03383	2.1583	1.00209	0.0184509	0.00922543	2.09846	0.00259368	0.000864561	0.100449	1.20203	10.9147	1
YOL040C	RPS15 ORF Verified [Sc strain CEN.PK113-7D] Protein component of the small (40S) ribosomal subunit; homologous to mammalian ribosomal protein S15 and bacterial S19	15.9915	21.13	1	3	1.15589	0.848827	2.0061	2.02255	2.12319	1.00236	0.0235712	0.0117856	2.05061	0.00267871	0.000892902	0.112599	1.09884	9.30965	1
YIL002W-A	ORF Uncharacterized [Sc strain CEN.PK113-7D] Putative protein of unknown function; identified by expression profiling and mass spectrometry	7.72391	31.88	1	2	0.839522	1.15446	1.90763	1.86722	2.07687	0.99699	0.0247962	0.0123981	1.95057	0.00824737	0.00274912	0.123074	0.909323	7.74805	1
YGR209C	TRX2 ORF Verified [Sc strain CEN.PK113-7D] Cytoplasmic thioredoxin isoenzyme; part of the thioredoxin system which protects cells against oxidative and reductive stress; forms LMA1 complex with Pbi2p; acts as a cofactor for Tsa1p; required for ER-Golgi transport and vacuole inheritance; protein abundance increases in response to DNA replication stress	11.1966	58.65	1	4	0.79628	1.19773	2.29666	2.23012	2.07682	0.997004	0.0402899	0.0201449	2.2012	0.00847378	0.00282459	0.151557	1.45009	7.9455	1
YEL001C	IRC22 ORF Verified [Sc strain CEN.PK113-7D] Putative protein of unknown function; green fluorescent protein (GFP)-fusion localizes to the ER; YEL001C is non-essential; null mutant displays increased levels of spontaneous Rad52p foci	24.9765	2.67	2	1	1.06748	0.934598	2.32599	2.03466	2.06305	1.00104	0.00441468	0.00220734	2.14124	0.0172018	0.00573392	0.0891137	1.30005	12.7948	1
YKL001C	MET14 ORF Verified [Sc strain CEN.PK113-7D] Adenylylsulfate kinase, required for sulfate assimilation and involved in methionine metabolism	23.0461	13.37	1	3	1.0252	0.975621	2.20763	2.01943	2.06081	1.00041	0.000614601	0.000307301	2.09596	0.00652104	0.00217368	0.0498094	1.20022	21.9947	1
YKR068C	BET3 ORF Verified [Sc strain CEN.PK113-7D] Hydrophilic protein that acts in conjunction with SNARE proteins in targeting and fusion of ER to Golgi transport vesicles; component of the TRAPP (transport protein particle) complex	22.1151	4.15	1	1	0.954873	1.04386	1.8799	1.69689	2.06059	0.999365	0.00197955	0.000989773	1.87913	0.022047	0.00734902	0.091317	0.773984	9.63417	1
YDR382W	RPP2B ORF Verified [Sc strain CEN.PK113-7D] Ribosomal protein P2 beta, a component of the ribosomal stalk, which is involved in the interaction between translational elongation factors and the ribosome; regulates the accumulation of P1 (Rpp1Ap and Rpp1Bp) in the cytoplasm	11.0434	33.64	1	3	1.01092	0.989476	2.12167	2.08854	2.04901	1.0002	0.000114985	5.74924e-05	2.08641	0.000882084	0.000294028	0.0187489	1.17985	57.9345	1
YEL037C	RAD23 ORF Verified [Sc strain CEN.PK113-7D] Protein with ubiquitin-like N terminus, subunit of Nuclear Excision Repair Factor 2 (NEF2) with Rad4p that binds damaged DNA; enhances protein deglycosylation activity of Png1p; also involved, with Rad4p, in ubiquitylated protein turnover	42.3406	9.8	1	3	0.979609	1.01981	1.84612	2.12707	2.04077	0.99971	0.000404028	0.000202014	2.00465	0.0138084	0.00460282	0.0693169	1.00991	14.4978	1
YDL192W	ARF1 ORF Verified [Sc strain CEN.PK113-7D] ADP-ribosylation factor, GTPase of the Ras superfamily involved in regulation of coated vesicle formation in intracellular trafficking within the Golgi; functionally interchangeable with Arf2p	20.5165	37.57	2	6	1.02495	0.975867	2.17893	1.93434	2.02711	1.00041	0.000602271	0.000301135	2.04679	0.0101643	0.00338809	0.060739	1.09492	17.2275	1
YAL062W	GDH3 ORF Verified [Sc strain CEN.PK113-7D] NADP(+)-dependent glutamate dehydrogenase; synthesizes glutamate from ammonia and alpha-ketoglutarate; rate of alpha-ketoglutarate utilization differs from Gdh1p; expression regulated by nitrogen and carbon sources; GDH3 has a paralog, GDH1, that arose from the whole genome duplication	49.5959	15.97	1	1	0.963364	1.03562	2.15031	1.96315	2.02069	0.999491	0.00130519	0.000652596	2.04472	0.00612693	0.00204231	0.0519125	1.0925	20.1344	1
YPR052C	NHP6A ORF Verified [Sc strain CEN.PK113-7D] High-mobility group (HMG) protein, binds to and remodels nucleosomes; involved in recruiting FACT and other chromatin remodelling complexes to chromosomes; functionally redundant with Nhp6Bp; homologous to mammalian HMGB1 and HMGB2; NHP6A has a paralog, NHP6B, that arose from the whole genome duplication; protein abundance increases in response to DNA r…	10.7957	35.48	1	3	0.898895	1.09648	2.0751	1.83812	2.0102	0.99769	0.00976045	0.00488023	1.97447	0.00999823	0.00333274	0.0906254	0.954104	10.7782	1
YER177W	BMH1 ORF Verified [Sc strain CEN.PK113-7D] 14-3-3 protein, major isoform; controls proteome at post-transcriptional level, binds proteins and DNA, involved in regulation of many processes including exocytosis, vesicle transport, Ras/MAPK signaling, and rapamycin-sensitive signaling; protein abundance increases in response to DNA replication stress	30.0728	73.03	1	4	1.0498	0.961944	2.13891	1.9	1.9843	1.00587	0.00192953	0.000964763	2.00774	0.0097882	0.00326273	0.0650192	1.00374	15.4088	1
YGL116W	CDC20 ORF Verified [Sc strain CEN.PK113-7D] Cell-cycle regulated activator of anaphase-promoting complex/cyclosome (APC/C), which is required for metaphase/anaphase transition; directs ubiquitination of mitotic cyclins, Pds1p, and other anaphase inhibitors; potential Cdc28p substrate	67.3179	2.3	1	1	0.878746	1.11772	2.55233	2.10907	1.98183	0.998231	0.0142768	0.00713842	2.21441	0.059794	0.0199313	0.164529	1.47909	7.39188	1
YPL010W	RET3 ORF Verified [Sc strain CEN.PK113-7D] Zeta subunit of the coatomer complex (COPI), which coats Golgi-derived transport vesicles; involved in retrograde transport between Golgi and ER	21.6742	8.99	1	1	0.927133	1.07077	2.19205	2.28709	1.97776	0.998952	0.00515796	0.00257898	2.1523	0.0167379	0.00557929	0.0903231	1.33021	12.7691	1
YNL160W	YGP1 ORF Verified [Sc strain CEN.PK113-7D] Cell wall-related secretory glycoprotein; induced by nutrient deprivation-associated growth arrest and upon entry into stationary phase; may be involved in adaptation prior to stationary phase entry; has similarity to Sps100p	37.3051	11.58	1	4	1.03607	0.965082	2.56041	1.9042	1.9737	1.00057	0.00125968	0.000629839	2.1461	0.0866309	0.028877	0.171775	1.31224	6.66877	1
YDR055W	PST1 ORF Verified [Sc strain CEN.PK113-7D] Cell wall protein that contains a putative GPI-attachment site; secreted by regenerating protoplasts; up-regulated by activation of the cell integrity pathway, as mediated by Rlm1p; upregulated by cell wall damage via disruption of FKS1	45.7486	1.8	1	1	1.00521	0.995015	2.08679	1.72377	1.97161	1.00011	2.60035e-05	1.30018e-05	1.92739	0.0229417	0.00764723	0.0875228	0.859835	10.5946	1
YDR378C	LSM6 ORF Verified [Sc strain CEN.PK113-7D] Lsm (Like Sm) protein; part of heteroheptameric complexes (Lsm2p-7p and either Lsm1p or 8p): cytoplasmic Lsm1p complex involved in mRNA decay; nuclear Lsm8p complex part of U6 snRNP and possibly involved in processing tRNA, snoRNA, and rRNA	9.39174	20.93	1	1	0.945253	1.05319	1.86831	1.534	1.94398	0.999221	0.00291264	0.00145632	1.7821	0.0317302	0.0105767	0.109695	0.612899	7.13685	1
YPR133W-A	TOM5 ORF Verified [Sc strain CEN.PK113-7D] Component of the TOM (translocase of outer membrane) complex responsible for recognition and initial import of all mitochondrially directed proteins; involved in transfer of precursors from the Tom70p and Tom20p receptors to the Tom40p pore	5.98109	16	1	1	0.901474	1.09459	2.62199	2.28592	1.94166	0.998032	0.00932335	0.00466167	2.28319	0.0771468	0.0257156	0.174291	1.65163	7.37365	1
YLR286C	CTS1 ORF Verified [Sc strain CEN.PK113-7D] Endochitinase, required for cell separation after mitosis; transcriptional activation during the G1 phase of the cell cycle is mediated by transcription factor Ace2p	58.9784	1.42	1	1	0.993132	1.00661	2.04681	1.90877	1.92654	0.999869	4.53812e-05	2.26906e-05	1.96071	0.00375907	0.00125302	0.0357171	0.92321	26.9013	1
YBR009C	HHF1 ORF Verified [Sc strain CEN.PK113-7D] Histone H4, core histone protein required for chromatin assembly and chromosome function; one of two identical histone proteins (see also HHF2); contributes to telomeric silencing; N-terminal domain involved in maintaining genomic integrity	11.3614	50.49	1	5	0.988679	1.01106	1.72181	1.95582	1.92634	0.999868	0.000125191	6.25956e-05	1.86799	0.0108288	0.00360959	0.0605985	0.753637	14.3258	1
YOR375C	GDH1 ORF Verified [Sc strain CEN.PK113-7D] NADP(+)-dependent glutamate dehydrogenase; synthesizes glutamate from ammonia and alpha-ketoglutarate; rate of alpha-ketoglutarate utilization differs from Gdh3p; expression regulated by nitrogen and carbon sources; GDH1 has a paralog, GDH3, that arose from the whole genome duplication	49.5389	50	1	12	1.01495	0.985573	1.93625	1.84796	1.92286	1.00026	0.000215677	0.000107838	1.90236	0.00150942	0.000503141	0.024718	0.813779	36.4956	1
YAL003W	EFB1 ORF Verified [Sc strain CEN.PK113-7D] Translation elongation factor 1 beta; stimulates nucleotide exchange to regenerate EF-1 alpha-GTP for the next elongation cycle; part of the EF-1 complex, which facilitates binding of aminoacyl-tRNA to the ribosomal A site	22.613	56.8	1	7	1.01355	0.986931	1.79762	1.74783	1.91388	1.00024	0.000177088	8.85439e-05	1.81978	0.00484082	0.00161361	0.0412571	0.671642	19.8641	1
YMR307W	GAS1 ORF Verified [Sc strain CEN.PK113-7D] Beta-1,3-glucanosyltransferase, required for cell wall assembly and also has a role in transcriptional silencing; localizes to the cell surface via a glycosylphosphatidylinositol (GPI) anchor; also found at the nuclear periphery	59.5449	14.85	1	7	1.00313	0.997018	1.96451	1.82401	1.90992	1.00007	9.34499e-06	4.67249e-06	1.89948	0.00334497	0.00111499	0.0334613	0.808932	26.879	1
YOR369C	RPS12 ORF Verified [Sc strain CEN.PK113-7D] Protein component of the small (40S) ribosomal subunit; homologous to mammalian ribosomal protein S12, no bacterial homolog	15.4622	46.85	1	7	1.01101	0.99287	1.88901	1.7655	1.90898	1.00194	8.22875e-05	4.11437e-05	1.8545	0.00402682	0.00134227	0.0371943	0.726856	22.9217	1
YLR025W	SNF7 ORF Verified [Sc strain CEN.PK113-7D] One of four subunits of the endosomal sorting complex required for transport III (ESCRT-III); involved in the sorting of transmembrane proteins into the multivesicular body (MVB) pathway; recruited from the cytoplasm to endosomal membranes	26.9704	4.58	1	1	1.06637	0.93529	2.10565	1.92361	1.89125	1.00083	0.00429524	0.00214762	1.9735	0.00890614	0.00296871	0.0715286	0.946095	13.5984	1
YHR008C	SOD2 ORF Verified [Sc strain CEN.PK113-7D] Mitochondrial manganese superoxide dismutase, protects cells against oxygen toxicity; phosphorylated	25.7582	9.44	1	2	0.993667	1.00622	1.83665	1.70955	1.88594	0.999942	3.93792e-05	1.96896e-05	1.81071	0.00552239	0.0018408	0.0431333	0.657351	18.7969	1
YIL015W	BAR1 ORF Verified [Sc strain CEN.PK113-7D] Aspartyl protease secreted into the periplasmic space of mating type a cells, helps cells find mating partners, cleaves and inactivates alpha factor allowing cells to recover from alpha-factor-induced cell cycle arrest	63.6899	1.53	1	1	0.942907	1.05547	1.97439	1.74551	1.8857	0.999187	0.00316744	0.00158372	1.86853	0.0088785	0.0029595	0.0674034	0.755762	12.8977	1
YKR025W	RPC37 ORF Verified [Sc strain CEN.PK113-7D] RNA polymerase III subunit C37	32.1227	3.19	1	1	0.979608	1.01969	1.80588	1.72365	1.86704	0.999649	0.00040168	0.00020084	1.79886	0.00345103	0.00115034	0.0367584	0.638732	21.7421	1
YOR232W	MGE1 ORF Verified [Sc strain CEN.PK113-7D] Mitochondrial matrix cochaperone, acts as a nucleotide release factor for Ssc1p in protein translocation and folding; also acts as cochaperone for Ssq1p in folding of Fe-S cluster proteins; homolog of E. coli GrpE	26.0504	14.91	1	3	1.04978	0.950421	1.69565	1.69089	1.86664	1.0001	0.00246826	0.00123413	1.75106	0.00668324	0.00222775	0.0588377	0.56394	12.7632	1
YOR020C	HSP10 ORF Verified [Sc strain CEN.PK113-7D] Mitochondrial matrix co-chaperonin that inhibits the ATPase activity of Hsp60p, a mitochondrial chaperonin; involved in protein folding and sorting in the mitochondria; 10 kD heat shock protein with similarity to E. coli groES	11.3652	47.17	1	5	0.968262	1.03087	1.85438	1.71436	1.85229	0.999564	0.000979843	0.000489922	1.80701	0.00429281	0.00143094	0.0438276	0.651969	18.4232	1
YGR037C	ACB1 ORF Verified [Sc strain CEN.PK113-7D] Acyl-CoA-binding protein, transports newly synthesized acyl-CoA esters from fatty acid synthetase (Fas1p-Fas2p) to acyl-CoA-consuming processes; subject to starvation-induced, Grh1p-mediated unconventional secretion; protein abundance increases in response to DNA replication stress	10.0551	75.86	1	7	0.820764	1.17397	1.97967	1.79469	1.83448	0.997368	0.0311889	0.0155944	1.86961	0.0063205	0.00210683	0.133046	0.760814	6.55597	1
YLR295C	ATP14 ORF Verified [Sc strain CEN.PK113-7D] Subunit h of the F0 sector of mitochondrial F1F0 ATP synthase; F1F0 ATP synthase is a large, evolutionarily conserved enzyme complex required for ATP synthesis; protein abundance increases in response to DNA replication stress	14.1192	11.29	1	1	0.916188	1.07792	1.72281	1.65515	1.83357	0.997054	0.00653933	0.00326966	1.73718	0.00540914	0.00180305	0.071223	0.547786	10.3917	1
YIL062C	ARC15 ORF Verified [Sc strain CEN.PK113-7D] Subunit of the ARP2/3 complex, which is required for the motility and integrity of cortical actin patches; has mRNA binding activity	17.1379	6.49	1	1	1.00581	0.994282	1.80462	1.60136	1.82706	1.00004	3.3205e-05	1.66025e-05	1.74435	0.0103058	0.00343526	0.0587526	0.553985	12.6684	1
YHR193C	EGD2 ORF Verified [Sc strain CEN.PK113-7D] Alpha subunit of the heteromeric nascent polypeptide-associated complex (NAC) involved in protein sorting and translocation, associated with cytoplasmic ribosomes	18.6975	36.78	1	5	1.01942	0.981228	1.87914	1.7933	1.82361	1.00033	0.000364738	0.000182369	1.83201	0.00126338	0.000421126	0.0245661	0.691706	33.8551	1
YDR328C	SKP1 ORF Verified [Sc strain CEN.PK113-7D] Evolutionarily conserved kinetochore protein; part of multiple protein complexes, including the SCF ubiquitin ligase complex, the CBF3 complex that binds centromeric DNA, and the RAVE complex that regulates assembly of the V-ATPase; protein abundance increases in response to DNA replication stress	22.3166	14.43	1	2	1.00114	0.998965	1.98757	1.80992	1.8097	1.00005	1.18585e-06	5.92927e-07	1.86906	0.0070219	0.00234063	0.0483862	0.755177	17.9598	1
YBR109C	CMD1 ORF Verified [Sc strain CEN.PK113-7D] Calmodulin; Ca++ binding protein that regulates Ca++ independent processes (mitosis, bud growth, actin organization, endocytosis, etc.) and Ca++ dependent processes (stress-activated pathways), targets include Nuf1p, Myo2p and calcineurin	16.1249	36.05	1	4	1.01317	0.987259	1.7383	1.7614	1.79701	1.00021	0.000167793	8.38963e-05	1.76557	0.000583306	0.000194435	0.0166833	0.58577	45.8757	1
YJR074W	MOG1 ORF Verified [Sc strain CEN.PK113-7D] Conserved nuclear protein that interacts with GTP-Gsp1p, which is a Ran homolog of the Ras GTPase family, and stimulates nucleotide release, involved in nuclear protein import, nucleotide release is inhibited by Yrb1p	24.2623	4.13	1	1	1.03883	0.962059	1.91081	1.76284	1.79303	1.00044	0.00147343	0.000736714	1.82223	0.0040754	0.00135847	0.0457731	0.675328	17.9534	1
YKL067W	YNK1 ORF Verified [Sc strain CEN.PK113-7D] Nucleoside diphosphate kinase; catalyzes the transfer of gamma phosphates from nucleoside triphosphates, usually ATP, to nucleoside diphosphates by a mechanism that involves formation of an autophosphorylated enzyme intermediate; protein abundance increases in response to DNA replication stress	17.1559	33.33	1	4	1.04027	0.960979	1.81468	1.76004	1.75927	1.00062	0.0015716	0.0007858	1.778	0.000673094	0.000224365	0.0317831	0.604309	24.4587	1
YIL051C	MMF1 ORF Verified [Sc strain CEN.PK113-7D] Mitochondrial protein required for transamination of isoleucine but not of valine or leucine; may regulate specificity of branched-chain transaminases Bat1p and Bat2p; interacts genetically with mitochondrial ribosomal protein genes	15.8983	40	1	5	0.909751	1.08759	1.86509	1.76554	1.74071	0.998669	0.00790654	0.00395327	1.79045	0.00288881	0.000962935	0.0701157	0.626914	11.2925	1
YMR230W	RPS10B ORF Verified [Sc strain CEN.PK113-7D] Protein component of the small (40S) ribosomal subunit; homologous to mammalian ribosomal protein S10, no bacterial homolog; RPS10B has a paralog, RPS10A, that arose from the whole genome duplication	12.7305	43.81	2	5	1.07391	0.928364	1.58905	1.49144	1.73987	1.00114	0.00529569	0.00264785	1.60679	0.0104436	0.00348119	0.0782881	0.366816	7.73621	1
YOR122C	PFY1 ORF Verified [Sc strain CEN.PK113-7D] Profilin; binds actin, phosphatidylinositol 4,5-bisphosphate, and polyproline regions; involved in cytoskeleton organization; required for normal timing of actin polymerization in response to thermal stress; protein abundance increases in response to DNA replication stress	13.669	15.08	1	1	0.921013	1.07671	1.59124	1.44647	1.72721	0.998861	0.0060603	0.00303015	1.5883	0.0131405	0.00438017	0.0860832	0.347444	6.84737	1
YKL195W	MIA40 ORF Verified [Sc strain CEN.PK113-7D] Protein that mediates mitochondrial intermembrane space import; substrates include small proteins containing twin cysteine motifs; acts in concert with Erv1p, which oxidizes the cysteine residues of Mia40p to comprise a disulfide relay system that catalyzes import	44.5004	2.48	1	1	1.05997	0.941889	1.84426	1.77036	1.72273	1.00093	0.00348577	0.00174289	1.77912	0.0024999	0.000833301	0.0507561	0.605577	15.3319	1
YLR340W	RPP0 ORF Verified [Sc strain CEN.PK113-7D] Conserved ribosomal protein P0 of the ribosomal stalk, which is involved in interaction between translational elongation factors and the ribosome; similar to rat P0, human P0, and E. coli L10e; phosphorylated on serine 302	33.6963	45.51	1	15	1.04598	0.955457	1.69489	1.59826	1.71993	1.00072	0.00204873	0.00102436	1.67102	0.00275179	0.000917264	0.0440639	0.449308	15.2121	1
YOR265W	RBL2 ORF Verified [Sc strain CEN.PK113-7D] Protein involved in microtubule morphogenesis; required for protection from excess free beta-tubulin; proposed to be involved the folding of beta-tubulin; similar to mouse beta-tubulin cofactor A; protein abundance increases in response to DNA replication stress	12.3714	43.4	1	4	0.986397	1.01326	1.78539	1.5731	1.71518	0.99983	0.000180457	9.02287e-05	1.69123	0.00779802	0.00259934	0.0518611	0.478027	13.3317	1
YGR231C	PHB2 ORF Verified [Sc strain CEN.PK113-7D] Subunit of the prohibitin complex (Phb1p-Phb2p), a 1.2 MDa ring-shaped inner mitochondrial membrane chaperone that stabilizes newly synthesized proteins; determinant of replicative life span; involved in mitochondrial segregation	34.3854	2.9	1	1	1.12201	0.8817	1.74057	1.61729	1.71102	1.00185	0.0144367	0.00721837	1.68963	0.00276177	0.000920589	0.0902162	0.473037	7.62365	1
YDR156W	RPA14 ORF Verified [Sc strain CEN.PK113-7D] RNA polymerase I subunit A14	14.5763	8.76	1	1	0.849561	1.14603	1.83969	1.69558	1.70861	0.997797	0.0219739	0.010987	1.74796	0.00423546	0.00141182	0.11135	0.562746	6.737	1
YFR050C	PRE4 ORF Verified [Sc strain CEN.PK113-7D] Beta 7 subunit of the 20S proteasome	29.4249	9.02	1	1	1.08204	0.920473	1.62508	1.44509	1.70616	1.00126	0.00652626	0.00326313	1.59211	0.0119033	0.00396778	0.0850347	0.349107	6.94837	1
YDL081C	RPP1A ORF Verified [Sc strain CEN.PK113-7D] Ribosomal stalk protein P1 alpha, involved in the interaction between translational elongation factors and the ribosome; accumulation of P1 in the cytoplasm is regulated by phosphorylation and interaction with the P2 stalk component	10.9013	7.55	1	1	1.00428	0.995568	1.53735	1.66246	1.70453	0.999923	1.8963e-05	9.48151e-06	1.63478	0.00504089	0.0016803	0.0411069	0.403043	15.444	1
YML012W	ERV25 ORF Verified [Sc strain CEN.PK113-7D] Protein that forms a heterotrimeric complex with Erp1, Erp2p, and Emp24, member of the p24 family involved in endoplasmic reticulum to Golgi transport	24.0915	18.01	1	4	0.939454	1.05882	1.74403	1.24364	1.69387	0.999135	0.0035619	0.00178095	1.56051	0.0506233	0.0168744	0.136585	0.315147	4.11012	0
YOL005C	RPB11 ORF Verified [Sc strain CEN.PK113-7D] RNA polymerase II subunit B12.5; part of central core; similar to Rpc19p and bacterial alpha subunit	13.6071	8.33	1	1	0.970274	1.02891	1.83425	1.79077	1.68377	0.999594	0.000859657	0.000429829	1.76959	0.00399846	0.00133282	0.0419839	0.592901	18.3404	1
YJR121W	ATP2 ORF Verified [Sc strain CEN.PK113-7D] Beta subunit of the F1 sector of mitochondrial F1F0 ATP synthase, which is a large, evolutionarily conserved enzyme complex required for ATP synthesis; phosphorylated	54.7599	50.88	1	18	1.00089	0.999206	1.64797	1.5838	1.67976	1.00005	7.09712e-07	3.54856e-07	1.63718	0.00159306	0.000531021	0.0230516	0.405934	27.6393	1
YGL187C	COX4 ORF Verified [Sc strain CEN.PK113-7D] Subunit IV of cytochrome c oxidase, the terminal member of the mitochondrial inner membrane electron transport chain; precursor N-terminal 25 residues are cleaved during mitochondrial import; phosphorylated; spermidine enhances translation	17.1317	20.65	1	2	0.884448	1.11218	1.72346	1.48063	1.67975	0.998316	0.012966	0.00648299	1.62795	0.0111692	0.00372306	0.101025	0.396436	6.23243	1
YDL125C	HNT1 ORF Verified [Sc strain CEN.PK113-7D] Adenosine 5'-monophosphoramidase; interacts physically and genetically with Kin28p, a CDK and TFIIK subunit, and genetically with CAK1; member of the histidine triad (HIT) superfamily of nucleotide-binding proteins and similar to Hint; protein abundance increases in response to DNA replication stress	17.6683	20.89	1	2	0.959502	1.03937	1.37164	1.49918	1.67092	0.999434	0.00159453	0.000797265	1.51391	0.0150369	0.00501229	0.0762204	0.264689	6.74989	1
YNL131W	TOM22 ORF Verified [Sc strain CEN.PK113-7D] Component of the TOM (translocase of outer mitochondrial membrane) complex responsible for initial import of mitochondrially directed proteins; acts as a receptor for precursor proteins and mediates interaction between TOM and TIM complexes	16.7803	18.42	1	2	1.05138	0.950226	1.81349	1.63531	1.66853	1.0008	0.00255786	0.00127893	1.70577	0.00598521	0.00199507	0.0572189	0.496986	12.3206	1
YDL004W	ATP16 ORF Verified [Sc strain CEN.PK113-7D] Delta subunit of the central stalk of mitochondrial F1F0 ATP synthase, which is a large, evolutionarily conserved enzyme complex required for ATP synthesis; phosphorylated	17.0099	5.63	1	1	0.940332	1.05796	1.82697	1.51041	1.66658	0.999148	0.00345937	0.00172968	1.66799	0.0167019	0.00556731	0.0854225	0.447343	7.82976	1
YJL001W	PRE3 ORF Verified [Sc strain CEN.PK113-7D] Beta 1 subunit of the 20S proteasome, responsible for cleavage after acidic residues in peptides	23.5328	14.88	1	3	0.972089	1.02714	1.50094	1.49018	1.66631	0.999614	0.000757596	0.000378798	1.55248	0.00649835	0.00216612	0.0504472	0.305656	10.9592	1
YGR020C	VMA7 ORF Verified [Sc strain CEN.PK113-7D] Subunit F of the eight-subunit V1 peripheral membrane domain of vacuolar H+-ATPase (V-ATPase), an electrogenic proton pump found throughout the endomembrane system; required for the V1 domain to assemble onto the vacuolar membrane	13.453	7.63	1	1	1.02331	0.977329	1.98911	1.72941	1.66198	1.00032	0.000528632	0.000264316	1.7935	0.0198902	0.00663007	0.0830324	0.629136	9.55267	1
YBL032W	HEK2 ORF Verified [Sc strain CEN.PK113-7D] RNA binding protein involved in the asymmetric localization of ASH1 mRNA; represses translation of ASH1 mRNA, an effect reversed by Yck1p-dependent phosphoryation; regulates telomere position effect and length; similarity to hnRNP-K	41.6577	15.75	1	6	1.01685	0.983727	1.83243	1.74138	1.65519	1.00029	0.000274241	0.00013712	1.743	0.00523731	0.00174577	0.0433923	0.55162	17.1162	1
YBR088C	POL30 ORF Verified [Sc strain CEN.PK113-7D] Proliferating cell nuclear antigen (PCNA), functions as the sliding clamp for DNA polymerase delta; may function as a docking site for other proteins required for mitotic and meiotic chromosomal DNA replication and for DNA repair	28.8978	24.81	1	5	1.0359	0.965238	1.60212	1.52457	1.65457	1.00057	0.00124841	0.000624204	1.59375	0.00285145	0.000950482	0.0396823	0.351863	14.9482	1
YER057C	HMF1 ORF Verified [Sc strain CEN.PK113-7D] Member of the p14.5 protein family with similarity to Mmf1p, functionally complements Mmf1p function when targeted to mitochondria; heat shock inducible; high-dosage growth inhibitor; forms a homotrimer in vitro	13.8971	16.28	1	2	1.01538	0.985149	1.70141	1.64841	1.64299	1.00027	0.000228526	0.000114263	1.66427	0.000694694	0.000231565	0.0185964	0.440903	35.706	1
YGR135W	PRE9 ORF Verified [Sc strain CEN.PK113-7D] Alpha 3 subunit of the 20S proteasome, the only nonessential 20S subunit; may be replaced by the alpha 4 subunit (Pre6p) under stress conditions to create a more active proteasomal isoform	28.6966	25.97	1	6	1.0495	0.952051	1.84404	1.62282	1.63685	1.00077	0.00237388	0.00118694	1.70123	0.0102298	0.00340993	0.0678002	0.490645	10.3312	1
YNR001C	CIT1 ORF Verified [Sc strain CEN.PK113-7D] Citrate synthase, catalyzes the condensation of acetyl coenzyme A and oxaloacetate to form citrate; the rate-limiting enzyme of the TCA cycle; nuclear encoded mitochondrial protein	53.327	17.54	1	7	0.978673	1.02077	1.60134	1.66119	1.61548	0.999719	0.00044295	0.000221475	1.626	0.000652269	0.000217423	0.0209499	0.392232	29.8944	1
YML094W	GIM5 ORF Verified [Sc strain CEN.PK113-7D] Subunit of the heterohexameric cochaperone prefoldin complex which binds specifically to cytosolic chaperonin and transfers target proteins to it	18.3445	11.04	2	2	0.968547	1.03033	1.82074	1.57408	1.61151	0.999438	0.000954264	0.000477132	1.66878	0.01178	0.00392667	0.0663611	0.448015	10.0863	1
YLR354C	TAL1 ORF Verified [Sc strain CEN.PK113-7D] Transaldolase, enzyme in the non-oxidative pentose phosphate pathway; converts sedoheptulose 7-phosphate and glyceraldehyde 3-phosphate to erythrose 4-phosphate and fructose 6-phosphate	37.0134	59.7	2	19	1.0142	0.986294	1.65774	1.60858	1.60952	1.00025	0.000194723	9.73613e-05	1.62528	0.000526879	0.000175626	0.0165223	0.390667	37.8296	1
YDR529C	QCR7 ORF Verified [Sc strain CEN.PK113-7D] Subunit 7 of the ubiquinol cytochrome-c reductase complex, which is a component of the mitochondrial inner membrane electron transport chain; oriented facing the mitochondrial matrix; N-terminus appears to play a role in complex assembly	14.5557	33.07	1	3	1.0789	0.922339	1.50023	1.43449	1.59792	1.00062	0.0061281	0.00306405	1.51088	0.00450788	0.00150263	0.0675772	0.260367	7.55079	1
YKR059W	TIF1 ORF Verified [Sc strain CEN.PK113-7D] Translation initiation factor eIF4A, identical to Tif2p; DEA(D/H)-box RNA helicase that couples ATPase activity to RNA binding and unwinding; forms a dumbbell structure of two compact domains connected by a linker; interacts with eIF4G; protein abundance increases in response to DNA replication stress	44.669	48.61	1	17	1.00384	0.996348	1.51282	1.43087	1.59531	1.00009	1.4015e-05	7.0075e-06	1.513	0.00450706	0.00150235	0.0388505	0.263073	13.2021	1
YBR279W	PAF1 ORF Verified [Sc strain CEN.PK113-7D] Component of the Paf1p complex involved in transcription elongation; binds to and modulates the activity of RNA polymerases I and II; required for expression of a subset of genes, including cell cycle-regulated genes; involved in SER3 repression by helping to maintain SRG1 transcription-dependent nucleosome occupancy; homolog of human PD2/hPAF1	51.769	6.07	1	2	0.977618	1.02178	1.53135	2.11461	1.59333	0.9997	0.000487585	0.000243792	1.74643	0.0684176	0.0228059	0.151821	0.557603	4.91847	1
YJR063W	RPA12 ORF Verified [Sc strain CEN.PK113-7D] RNA polymerase I subunit A12.2; contains two zinc binding domains, and the N terminal domain is responsible for anchoring to the RNA pol I complex	13.6517	12	1	1	0.889211	1.10756	1.44916	1.44068	1.5848	0.998387	0.0119194	0.00595972	1.49155	0.00436037	0.00145346	0.0860998	0.243208	5.72778	1
YOR089C	VPS21 ORF Verified [Sc strain CEN.PK113-7D] Rab family GTPase; required for endocytic transport and for sorting of vacuolar hydrolases; localized in endocytic intermediates; detected in mitochondria; geranylgeranylation required for membrane association; mammalian Rab5 homolog; protein abundance increases in response to DNA replication stress	23.0667	14.76	2	2	0.983955	1.01521	1.54535	1.61492	1.58231	0.99958	0.000244146	0.000122073	1.58086	0.000807635	0.000269212	0.0197809	0.337885	29.3858	1
YDL029W	ARP2 ORF Verified [Sc strain CEN.PK113-7D] Essential component of the Arp2/3 complex, which is a highly conserved actin nucleation center required for the motility and integrity of actin patches; involved in endocytosis and membrane growth and polarity	44.0455	7.16	1	2	1.11339	0.89006	1.36485	1.20757	1.57987	1.00172	0.0124689	0.00623447	1.3841	0.0232864	0.00776212	0.118307	0.146209	3.23203	0
YIL138C	TPM2 ORF Verified [Sc strain CEN.PK113-7D] Minor isoform of tropomyosin, binds to and stabilizes actin cables and filaments, which direct polarized cell growth and the distribution of several organelles; appears to have distinct and also overlapping functions with Tpm1p	19.0813	48.45	1	7	1.00242	0.997726	1.82309	1.6412	1.57921	1.00007	5.50741e-06	2.75371e-06	1.68117	0.0107114	0.00357045	0.0597763	0.463888	11.394	1
YLR109W	AHP1 ORF Verified [Sc strain CEN.PK113-7D] Thiol-specific peroxiredoxin, reduces hydroperoxides to protect against oxidative damage; function in vivo requires covalent conjugation to Urm1p	19.1026	26.7	1	4	0.963653	1.03534	1.75665	1.67587	1.57835	0.999495	0.00128465	0.000642325	1.67029	0.00531426	0.00177142	0.0491299	0.449962	13.6534	1
YBL087C	RPL23A ORF Verified [Sc strain CEN.PK113-7D] Ribosomal 60S subunit protein L23A; homologous to mammalian ribosomal protein L23 and bacterial L14; RPL23A has a paralog, RPL23B, that arose from the whole genome duplication	14.4636	16.79	1	2	1.02708	0.973761	1.3872	1.50438	1.57086	1.00042	0.000710669	0.000355335	1.48748	0.00576474	0.00192158	0.047717	0.237229	10.2073	1
YCR084C	TUP1 ORF Verified [Sc strain CEN.PK113-7D] General repressor of transcription, forms complex with Cyc8p, involved in the establishment of repressive chromatin structure through interactions with histones H3 and H4, appears to enhance expression of some genes	78.8722	2.92	1	2	1.01709	0.98349	1.38161	1.72973	1.56873	1.00029	0.00028226	0.00014113	1.56002	0.0202358	0.00674527	0.0829843	0.3133	6.74504	1
YPR016C	TIF6 ORF Verified [Sc strain CEN.PK113-7D] Constituent of 66S pre-ribosomal particles, has similarity to human translation initiation factor 6 (eIF6); may be involved in the biogenesis and or stability of 60S ribosomal subunits	26.4414	15.92	1	3	1.05627	0.945277	1.57514	1.42273	1.56435	1.00077	0.00307995	0.00153998	1.52074	0.00482207	0.00160736	0.0561011	0.270364	9.26836	1
YNL302C	RPS19B ORF Verified [Sc strain CEN.PK113-7D] Protein component of the small (40S) ribosomal subunit, required for assembly and maturation of pre-40 S particles; homologous to mammalian ribosomal protein S19, no bacterial homolog; mutations in human RPS19 are associated with Diamond Blackfan anemia; RPS19B has a paralog, RPS19A, that arose from the whole genome duplication	15.8813	68.75	2	11	1.06339	0.938521	1.64486	1.55458	1.56387	1.00096	0.0038982	0.0019491	1.58777	0.001644	0.000547999	0.049971	0.344349	11.7431	1
YPR112C	MRD1 ORF Verified [Sc strain CEN.PK113-7D] Essential conserved protein that is part of the 90S preribosome; required for production of 18S rRNA and small ribosomal subunit; contains five consensus RNA-binding domains	101.058	1.58	1	1	1.00929	0.991056	1.57429	1.76479	1.56274	1.00017	8.31622e-05	4.15811e-05	1.63394	0.00858356	0.00286119	0.0538773	0.401657	11.7631	1
YKL016C	ATP7 ORF Verified [Sc strain CEN.PK113-7D] Subunit d of the stator stalk of mitochondrial F1F0 ATP synthase, which is a large, evolutionarily conserved enzyme complex required for ATP synthesis	19.7974	33.33	1	4	1.01585	0.984699	1.6207	1.53445	1.56183	1.00027	0.000242535	0.000121268	1.57233	0.00129504	0.000431681	0.0235149	0.327244	24.3273	1
YOL039W	RPP2A ORF Verified [Sc strain CEN.PK113-7D] Ribosomal protein P2 alpha, a component of the ribosomal stalk, which is involved in the interaction between translational elongation factors and the ribosome; regulates the accumulation of P1 (Rpp1Ap and Rpp1Bp) in the cytoplasm	10.7392	34.91	1	3	0.994858	1.00506	1.58179	1.94278	1.5578	0.999959	2.60206e-05	1.30103e-05	1.69412	0.0310103	0.0103368	0.101734	0.481863	6.82333	1
YER030W	CHZ1 ORF Verified [Sc strain CEN.PK113-7D] Histone chaperone for Htz1p/H2A-H2B dimer; required for the stabilization of the Chz1p-Htz1-H2B complex; has overlapping function with Nap1p; null mutant displays weak sensitivity to MMS and benomyl; contains a highly conserved CHZ motif; protein abundance increases in response to DNA replication stress	17.4521	9.8	1	1	1.02093	0.979771	1.66068	1.47267	1.55693	1.00035	0.000423415	0.000211708	1.56343	0.00591283	0.00197094	0.0467189	0.317056	12.0525	1
YDR381W	YRA1 ORF Verified [Sc strain CEN.PK113-7D] RNA binding protein required for export of poly(A)+ mRNA from the nucleus; proposed to couple mRNA export with 3' end processing via its interactions with Mex67p and Pcf11p; functionally redundant with Yra2p, another REF family member	24.9405	27.88	1	6	1.00278	0.997347	1.60921	1.43305	1.55183	1.00007	7.39252e-06	3.69626e-06	1.53136	0.00538131	0.00179377	0.0423965	0.282277	12.5316	1
YER103W	SSA4 ORF Verified [Sc strain CEN.PK113-7D] Heat shock protein that is highly induced upon stress; plays a role in SRP-dependent cotranslational protein-membrane targeting and translocation; member of the HSP70 family; cytoplasmic protein that concentrates in nuclei upon starvation	69.5806	16.2	1	3	1.00812	0.992197	1.58528	1.39478	1.54859	1.00016	6.33703e-05	3.16851e-05	1.50955	0.00681008	0.00227003	0.0479762	0.25948	10.6176	1
YOL030W	GAS5 ORF Verified [Sc strain CEN.PK113-7D] 1,3-beta-glucanosyltransferase, has similarity to Gas1p; localizes to the cell wall	51.8675	5.79	1	2	0.979332	1.01754	1.5652	1.32857	1.54218	0.998436	0.000364951	0.000182475	1.47865	0.01135	0.00378333	0.0629746	0.230607	7.62554	1
YOR051C	ETT1 ORF Verified [Sc strain CEN.PK113-7D] Nuclear protein that inhibits replication of Brome mosaic virus in S. cerevisiae, which is a model system for studying replication of positive-strand RNA viruses in their natural hosts; deletion increases stop codon readthrough	47.3229	19.9	1	9	0.984248	1.01533	1.46194	1.45446	1.53991	0.99979	0.000241548	0.000120774	1.48544	0.00149309	0.000497698	0.0248691	0.235851	19.528	1
YLR259C	HSP60 ORF Verified [Sc strain CEN.PK113-7D] Tetradecameric mitochondrial chaperonin required for ATP-dependent folding of precursor polypeptides and complex assembly; prevents aggregation and mediates protein refolding after heat shock; role in mtDNA transmission; phosphorylated	60.7139	43.36	1	24	1.01878	0.981855	1.51221	1.50915	1.5392	1.00032	0.000340792	0.000170396	1.52019	0.000182379	6.0793e-05	0.0152049	0.270265	34.1909	1
YNL079C	TPM1 ORF Verified [Sc strain CEN.PK113-7D] Major isoform of tropomyosin; binds to and stabilizes actin cables and filaments, which direct polarized cell growth and the distribution of several organelles; acetylated by the NatB complex and acetylated form binds actin most efficiently	23.5178	61.31	1	11	0.985812	1.01371	1.64748	1.59987	1.5314	0.99976	0.000194536	9.7268e-05	1.59292	0.00226989	0.000756632	0.0292216	0.351835	20.2986	1
YLR048W	RPS0B ORF Verified [Sc strain CEN.PK113-7D] Protein component of the small (40S) ribosomal subunit; RPS0B has a paralog, RPS0A, that arose from the whole genome duplication; required for maturation of 18S rRNA along with Rps0Ap; deletion of either RPS0 gene reduces growth rate, deletion of both genes is lethal; homologous to human ribosomal protein SA and bacterial S2	27.9453	42.86	1	1	1.06281	0.939129	1.62842	1.3226	1.53132	1.00097	0.0038245	0.00191225	1.49411	0.0162803	0.00542677	0.0856681	0.243187	5.7564	1
YCR031C	RPS14A ORF Verified [Sc strain CEN.PK113-7D] Protein component of the small (40S) ribosomal subunit; required for ribosome assembly and 20S pre-rRNA processing; mutations confer cryptopleurine resistance; homologous to mammalian ribosomal protein S14 and bacterial S11; RPS14A has a paralog, RPS14B, that arose from the whole genome duplication	14.5277	48.91	2	6	0.932864	1.06521	1.44452	1.26734	1.51881	0.999037	0.00437889	0.00218945	1.41022	0.0111275	0.00370916	0.0768024	0.169075	5.35384	1
YER048C	CAJ1 ORF Verified [Sc strain CEN.PK113-7D] Nuclear type II J heat shock protein of the E. coli dnaJ family, contains a leucine zipper-like motif, binds to non-native substrates for presentation to Ssa3p, may function during protein translocation, assembly and disassembly	44.8267	2.56	1	1	0.941421	1.05574	1.4804	1.38592	1.51163	0.998578	0.00326692	0.00163346	1.45932	0.00285626	0.000952088	0.0508483	0.212279	9.06103	1
YDL099W	BUG1 ORF Verified [Sc strain CEN.PK113-7D] Cis-golgi localized protein involved in ER to Golgi transport; forms a complex with the mammalian GRASP65 homolog, Grh1p; mutants are compromised for the fusion of ER-derived vesicles with Golgi membranes	38.2695	2.35	1	1	0.974896	1.02443	1.5597	1.56018	1.5094	0.999663	0.000613382	0.000306691	1.54309	0.000567549	0.000189183	0.0222682	0.295318	24.4039	1
YDR447C	RPS17B ORF Verified [Sc strain CEN.PK113-7D] Ribosomal protein 51 (rp51) of the small (40s) subunit; homologous to mammalian ribosomal protein S17, no bacterial homolog; RPS17B has a paralog, RPS17A, that arose from the whole genome duplication; protein abundance increases in response to DNA replication stress	15.7937	47.79	2	7	1.09787	0.905101	1.54694	1.35309	1.50606	1.00149	0.00929035	0.00464517	1.4687	0.00696062	0.00232021	0.0834589	0.218285	5.59808	1
YKL192C	ACP1 ORF Verified [Sc strain CEN.PK113-7D] Mitochondrial matrix acyl carrier protein, involved in biosynthesis of octanoate, which is a precursor to lipoic acid; activated by phosphopantetheinylation catalyzed by Ppt2p	13.934	17.6	1	3	0.932919	1.06516	1.42204	1.29812	1.50488	0.999038	0.00437175	0.00218587	1.40835	0.0072186	0.0024062	0.0677648	0.167534	6.04015	1
YGR254W	ENO1 ORF Verified [Sc strain CEN.PK113-7D] Enolase I, a phosphopyruvate hydratase; catalyzes the conversion of 2-phosphoglycerate to phosphoenolpyruvate during glycolysis and the reverse reaction during gluconeogenesis; expression is repressed in response to glucose; protein abundance increases in response to DNA replication stress	46.7873	58.12	2	26	1.02322	0.977546	1.58373	1.49987	1.50336	1.00038	0.000521492	0.000260746	1.52899	0.00150055	0.000500185	0.027585	0.279425	19.1628	1
YBL058W	SHP1 ORF Verified [Sc strain CEN.PK113-7D] UBX (ubiquitin regulatory X) domain-containing protein that regulates Glc7p phosphatase activity and interacts with Cdc48p; interacts with ubiquitylated proteins in vivo and is required for degradation of a ubiquitylated model substrate	47.0218	10.61	1	3	0.978043	1.02138	1.28714	1.35681	1.49901	0.99971	0.000469445	0.000234723	1.38099	0.00777358	0.00259119	0.0531594	0.145371	7.17232	1
YDR429C	TIF35 ORF Verified [Sc strain CEN.PK113-7D] eIF3g subunit of the core complex of translation initiation factor 3 (eIF3), which is essential for translation; stimulates resumption of ribosomal scanning during translation reinitiation	30.4825	14.6	1	4	1.00685	0.993418	1.40206	1.43806	1.49604	1.00014	4.51406e-05	2.25703e-05	1.44539	0.00149907	0.00049969	0.022853	0.198248	19.4832	1
YOR117W	RPT5 ORF Verified [Sc strain CEN.PK113-7D] One of six ATPases of the 19S regulatory particle of the 26S proteasome involved in the degradation of ubiquitinated substrates; recruited to the GAL1-10 promoter region upon induction of transcription; similar to human TBP1	48.2259	17.51	1	5	1.02438	0.975407	1.38082	1.41958	1.48709	0.999894	0.000599629	0.000299815	1.42916	0.00192835	0.000642783	0.0307018	0.184273	13.9819	1
YBL075C	SSA3 ORF Verified [Sc strain CEN.PK113-7D] ATPase involved in protein folding and the response to stress; plays a role in SRP-dependent cotranslational protein-membrane targeting and translocation; member of the heat shock protein 70 (HSP70) family; localized to the cytoplasm	70.5038	11.86	1	1	0.944858	1.05357	1.38125	1.39008	1.48283	0.999216	0.00295478	0.00147739	1.41805	0.0021108	0.0007036	0.0467011	0.175424	8.96846	1
YHR039C-A	VMA10 ORF Verified [Sc strain CEN.PK113-7D] Subunit G of the eight-subunit V1 peripheral membrane domain of the vacuolar H+-ATPase (V-ATPase), an electrogenic proton pump found throughout the endomembrane system; involved in vacuolar acidification	12.705	28.07	1	4	0.860392	1.13552	1.61535	1.54659	1.47876	0.997958	0.0189243	0.00946217	1.5469	0.00310959	0.00103653	0.102463	0.301337	5.35745	1
YJR045C	SSC1 ORF Verified [Sc strain CEN.PK113-7D] Hsp70 family ATPase, constituent of the import motor component of the Translocase of the Inner Mitochondrial membrane (TIM23 complex); involved in protein translocation and folding; subunit of SceI endonuclease	70.7569	39.08	2	26	0.996572	1.0034	1.41852	1.3947	1.47626	0.999985	1.16475e-05	5.82377e-06	1.42983	0.00117263	0.000390878	0.0199174	0.184765	21.5813	1
YHR128W	FUR1 ORF Verified [Sc strain CEN.PK113-7D] Uracil phosphoribosyltransferase, synthesizes UMP from uracil; involved in the pyrimidine salvage pathway	24.5787	20.37	1	4	1.00589	0.994361	1.41248	1.35168	1.47561	1.00012	3.32114e-05	1.66057e-05	1.41326	0.00255981	0.00085327	0.0294937	0.170679	14.0075	1
YKR043C	SHB17 ORF Verified [Sc strain CEN.PK113-7D] Sedoheptulose bisphosphatase involved in riboneogenesis; dephosphorylates sedoheptulose 1,7-bisphosphate, which is converted via the nonoxidative pentose phosphate pathway to ribose-5-phosphate; facilitates the conversion of glycolytic intermediates to pentose phosphate units; also has fructose 1,6-bisphosphatase activity but this is probably not biolog…	31.0026	22.14	2	5	1.00235	0.997687	1.48126	1.39122	1.46915	1.00002	5.4405e-06	2.72025e-06	1.44721	0.00159197	0.000530657	0.023095	0.19998	19.3631	1
YIL041W	GVP36 ORF Verified [Sc strain CEN.PK113-7D] BAR domain-containing protein that localizes to both early and late Golgi vesicles; required for adaptation to varying nutrient concentrations, fluid-phase endocytosis, polarization of the actin cytoskeleton, and vacuole biogenesis	36.6474	23.93	1	7	1.00946	0.990898	1.46455	1.34368	1.46452	1.00018	8.61018e-05	4.30509e-05	1.42425	0.00324556	0.00108185	0.0335396	0.179839	12.644	1
YGR253C	PUP2 ORF Verified [Sc strain CEN.PK113-7D] Alpha 5 subunit of the 20S proteasome involved in ubiquitin-dependent catabolism; human homolog is subunit zeta	28.5993	29.62	1	8	0.956266	1.04242	1.48465	1.38452	1.46428	0.999344	0.0018557	0.000927851	1.44448	0.00186711	0.000622371	0.0393729	0.198149	11.3057	1
YDR372C	VPS74 ORF Verified [Sc strain CEN.PK113-7D] Protein required for Golgi localization of glycosyltransferases; binds the cytosolic domains of Golgi glycosyltransferases; binding to PtdIns4P required for Golgi targeting and function; tetramer formation required for function	39.2622	2.61	1	1	0.991742	1.00809	1.5038	1.28598	1.46045	0.999914	6.67717e-05	3.33859e-05	1.41674	0.00886301	0.00295434	0.0546601	0.173748	7.62588	1
YMR276W	DSK2 ORF Verified [Sc strain CEN.PK113-7D] Nuclear-enriched ubiquitin-like polyubiquitin-binding protein; required for spindle pole body (SPB) duplication and for transit through the G2/M phase of the cell cycle; involved in proteolysis; interacts with the proteasome; protein abundance increases in response to DNA replication stress	39.3506	11.26	1	3	0.97631	1.02292	1.50853	1.31237	1.45949	0.999615	0.000543139	0.000271569	1.42679	0.00694742	0.00231581	0.0508662	0.182482	8.39809	1
YNL244C	SUI1 ORF Verified [Sc strain CEN.PK113-7D] Translation initiation factor eIF1; component of a complex involved in recognition of the initiator codon; modulates translation accuracy at the initiation phase	12.3044	35.19	1	2	0.952194	1.04646	1.52884	1.40304	1.45726	0.999325	0.00222133	0.00111067	1.46305	0.00265444	0.000884815	0.0446708	0.215037	10.3808	1
YJR104C	SOD1 ORF Verified [Sc strain CEN.PK113-7D] Cytosolic copper-zinc superoxide dismutase; some mutations are analogous to those that cause ALS (amyotrophic lateral sclerosis) in humans; protein abundance increases in response to DNA replication stress	15.8449	61.04	1	10	0.95352	1.04517	1.55948	1.37797	1.45198	0.999345	0.0020999	0.00104995	1.46314	0.00555322	0.00185107	0.0538612	0.215109	8.61099	1
YOR078W	BUD21 ORF Verified [Sc strain CEN.PK113-7D] Component of small ribosomal subunit (SSU) processosome that contains U3 snoRNA; originally isolated as bud-site selection mutant that displays a random budding pattern	24.3395	5.14	1	1	0.989353	1.0104	1.47079	1.74009	1.45055	0.999878	0.000110768	5.53839e-05	1.55381	0.017418	0.00580599	0.0765596	0.306842	7.23532	1
YKL152C	GPM1 ORF Verified [Sc strain CEN.PK113-7D] Tetrameric phosphoglycerate mutase, mediates the conversion of 3-phosphoglycerate to 2-phosphoglycerate during glycolysis and the reverse reaction during gluconeogenesis	27.5916	73.68	1	15	1.00661	0.993656	1.51001	1.40484	1.44778	1.00013	4.19809e-05	2.09904e-05	1.45421	0.00186401	0.000621337	0.0253442	0.206184	17.9164	1
YKR046C	PET10 ORF Verified [Sc strain CEN.PK113-7D] Protein of unknown function that co-purifies with lipid particles; expression pattern suggests a role in respiratory growth; computational analysis of large-scale protein-protein interaction data suggests a role in ATP/ADP exchange	31.2273	35.34	1	10	1.00402	0.996167	1.46169	1.43943	1.44211	1.0001	1.54359e-05	7.71795e-06	1.44774	9.83729e-05	3.2791e-05	0.00636466	0.200389	70.3335	1
YGR132C	PHB1 ORF Verified [Sc strain CEN.PK113-7D] Subunit of the prohibitin complex (Phb1p-Phb2p), a 1.2 MDa ring-shaped inner mitochondrial membrane chaperone that stabilizes newly synthesized proteins; determinant of replicative life span; involved in mitochondrial segregation	31.4078	24.04	1	6	1.05144	0.9495	1.2612	1.41428	1.4397	1.00047	0.00259808	0.00129904	1.37172	0.00621613	0.00207204	0.058061	0.137829	6.39419	1
YOR327C	SNC2 ORF Verified [Sc strain CEN.PK113-7D] Vesicle membrane receptor protein (v-SNARE); involved in the fusion between Golgi-derived secretory vesicles with the plasma membrane; member of the synaptobrevin/VAMP family of R-type v-SNARE proteins; SNC2 has a paralog, SNC1, that arose from the whole genome duplication	12.9488	15.65	2	2	1.02704	0.969743	1.28589	1.25036	1.43003	0.998393	0.000820798	0.000410399	1.32209	0.00603556	0.00201185	0.0492164	0.10478	6.57704	1
YMR072W	ABF2 ORF Verified [Sc strain CEN.PK113-7D] Mitochondrial DNA-binding protein involved in mitochondrial DNA replication and recombination, member of HMG1 DNA-binding protein family; activity may be regulated by protein kinase A phosphorylation	21.5484	27.32	1	6	0.958646	1.04019	1.63088	1.43115	1.42907	0.999416	0.00166218	0.000831092	1.49703	0.0089586	0.0029862	0.0617842	0.247622	8.0541	1
YGR126W	ORF Uncharacterized [Sc strain CEN.PK113-7D] Putative protein of unknown function; green fluorescent protein (GFP)-fusion protein localizes to both the cytoplasm and the nucleus and is induced in response to the DNA-damaging agent MMS	25.8298	6.09	1	1	1.01576	0.984782	1.42807	1.49748	1.42301	1.00027	0.000239907	0.000119953	1.44952	0.00115428	0.000384761	0.0224659	0.201823	19.9969	1
YDL051W	LHP1 ORF Verified [Sc strain CEN.PK113-7D] RNA binding protein required for maturation of tRNA and U6 snRNA precursors; acts as a molecular chaperone for RNAs transcribed by polymerase III; homologous to human La (SS-B) autoantigen	32.0844	14.91	1	3	0.981965	1.01757	1.44823	1.30553	1.42295	0.999768	0.000316947	0.000158474	1.39224	0.00386519	0.0012884	0.0380377	0.15403	10.3178	1
YDR050C	TPI1 ORF Verified [Sc strain CEN.PK113-7D] Triose phosphate isomerase, abundant glycolytic enzyme; mRNA half-life is regulated by iron availability; transcription is controlled by activators Reb1p, Gcr1p, and Rap1p through binding sites in the 5' non-coding region; inhibition of Tpi1p activity by PEP (phosphoenolpyruvate) stimulates redox metabolism in respiring cells; E104D mutation in human TPI…	26.779	47.98	2	13	1.01803	0.982579	1.44018	1.48607	1.42284	1.0003	0.000314193	0.000157096	1.4497	0.000711535	0.000237178	0.0198564	0.201952	22.6321	1
YDR099W	BMH2 ORF Verified [Sc strain CEN.PK113-7D] 14-3-3 protein, minor isoform; controls proteome at post-transcriptional level, binds proteins and DNA, involved in regulation of many processes including exocytosis, vesicle transport, Ras/MAPK signaling, and rapamycin-sensitive signaling; protein abundance increases in response to DNA replication stress	30.9143	59.56	1	3	1.02516	0.975659	1.37008	1.44747	1.41566	1.00041	0.000612657	0.000306329	1.41107	0.00100878	0.00033626	0.0253493	0.168641	16.2	1
YOR281C	PLP2 ORF Verified [Sc strain CEN.PK113-7D] Essential protein that interacts with the CCT (chaperonin containing TCP-1) complex to stimulate actin folding; has similarity to phosducins; null mutant lethality is complemented by mouse phosducin-like protein MgcPhLP	32.7731	3.5	1	1	1.0687	0.93342	1.40276	1.28849	1.41528	1.00106	0.00457505	0.00228752	1.36884	0.00325441	0.0010848	0.0580717	0.135266	6.33329	1
YCR002C	CDC10 ORF Verified [Sc strain CEN.PK113-7D] Component of the septin ring, required for cytokinesis; septins are GTP-binding proteins that assemble into rod-like hetero-oligomers that can associate to form filaments; septin rings at the mother-bud neck act as scaffolds for recruiting cell division factors and as barriers to prevent diffusion of specific proteins between mother and daughter cells; …	37.0021	4.66	1	1	1.01856	0.982069	1.36887	1.33331	1.41348	1.00031	0.000332821	0.000166411	1.37189	0.00107551	0.000358505	0.022911	0.138067	16.2181	1
YDR098C	GRX3 ORF Verified [Sc strain CEN.PK113-7D] Hydroperoxide and superoxide-radical responsive glutathione-dependent oxidoreductase; monothiol glutaredoxin subfamily member along with Grx4p and Grx5p; protects cells from oxidative damage; evidence exists indicating that the translation start site is not Met1 as currently annotated, but rather Met36	32.4447	10.88	2	3	0.945266	1.05318	1.52288	1.55732	1.41052	0.999222	0.00291125	0.00145562	1.4969	0.00392866	0.00130955	0.0525849	0.247688	9.46436	1
YLR325C	RPL38 ORF Verified [Sc strain CEN.PK113-7D] Ribosomal 60S subunit protein L38; homologous to mammalian ribosomal protein L38, no bacterial homolog	8.8211	50	1	4	1.04552	0.955892	1.30258	1.25374	1.40521	1.00071	0.00200832	0.00100416	1.32051	0.00398442	0.00132814	0.0482939	0.102275	6.62205	1
YOR332W	VMA4 ORF Verified [Sc strain CEN.PK113-7D] Subunit E of the V1 domain of the vacuolar H+-ATPase (V-ATPase); V-ATPase is an electrogenic proton pump found throughout the endomembrane system; V1 domain has eight subunits; required for the V1 domain to assemble onto the vacuolar membrane; protein abundance increases in response to DNA replication stress	26.455	42.49	1	10	1.0127	0.98775	1.47577	1.39557	1.40513	1.00023	0.000155654	7.78272e-05	1.42549	0.00127921	0.000426402	0.0224551	0.18085	18.9385	1
YLR321C	SFH1 ORF Verified [Sc strain CEN.PK113-7D] Component of the RSC chromatin remodeling complex; essential gene required for cell cycle progression and maintenance of proper ploidy; phosphorylated in the G1 phase of the cell cycle; Snf5p paralog	48.747	1.88	1	1	1.00798	0.992327	1.48207	1.35686	1.40294	1.00016	6.12852e-05	3.06426e-05	1.41396	0.00267354	0.000891181	0.0303616	0.171233	13.6292	1
YDR226W	ADK1 ORF Verified [Sc strain CEN.PK113-7D] Adenylate kinase, required for purine metabolism; localized to the cytoplasm and the mitochondria; lacks cleavable signal sequence; protein abundance increases in response to DNA replication stress	24.2395	41.44	1	9	0.997344	1.00265	1.396	1.34695	1.40201	0.999997	7.03952e-06	3.51976e-06	1.38165	0.000608149	0.000202716	0.0143609	0.145662	26.5761	1
YBR286W	APE3 ORF Verified [Sc strain CEN.PK113-7D] Vacuolar aminopeptidase Y, processed to mature form by Prb1p	60.0998	1.68	1	1	1.00263	0.997522	1.75222	1.54762	1.39284	1.00008	6.52006e-06	3.26003e-06	1.56423	0.0216637	0.00722122	0.0849969	0.318268	6.63732	1
YCR012W	PGK1 ORF Verified [Sc strain CEN.PK113-7D] 3-phosphoglycerate kinase, catalyzes transfer of high-energy phosphoryl groups from the acyl phosphate of 1,3-bisphosphoglycerate to ADP to produce ATP; key enzyme in glycolysis and gluconeogenesis	44.7108	74.04	1	28	1.01492	0.986229	1.40968	1.31186	1.39227	1.00058	0.000205807	0.000102903	1.37127	0.00181536	0.000605121	0.0266087	0.137413	13.9313	1
YER143W	DDI1 ORF Verified [Sc strain CEN.PK113-7D] DNA damage-inducible v-SNARE binding protein with a role in suppression of protein secretion; may play a role in S-phase checkpoint control; has ubiquitin-associated (UBA), ubiquitin-like (UBL), and retroviral-like proteinase (RVP) domains	47.2984	2.57	1	1	0.995575	1.00421	1.47789	1.34131	1.39079	0.999894	1.86585e-05	9.32925e-06	1.40333	0.00318786	0.00106262	0.0327406	0.162762	12.3222	1
YLR250W	SSP120 ORF Verified [Sc strain CEN.PK113-7D] Protein of unknown function; green fluorescent protein (GFP)-fusion protein localizes to the cytoplasm in a punctate pattern	27.2725	11.11	1	2	1.00251	0.997635	1.38655	1.28578	1.38989	1.00007	5.94964e-06	2.97482e-06	1.35407	0.00233396	0.000777988	0.0279457	0.125316	12.6674	1
YPL218W	SAR1 ORF Verified [Sc strain CEN.PK113-7D] GTPase, GTP-binding protein of the ARF family, component of COPII coat of vesicles; required for transport vesicle formation during ER to Golgi protein transport	21.4371	31.58	1	5	0.991091	1.00872	1.41151	1.35316	1.38948	0.999904	7.7669e-05	3.88345e-05	1.38472	0.000578792	0.000192931	0.0152238	0.148082	25.277	1
YJL034W	KAR2 ORF Verified [Sc strain CEN.PK113-7D] ATPase involved in protein import into the ER, also acts as a chaperone to mediate protein folding in the ER and may play a role in ER export of soluble proteins; regulates the unfolded protein response via interaction with Ire1p	74.4223	28.74	1	16	1.01008	0.990289	1.45279	1.44437	1.38562	1.00019	9.79715e-05	4.89857e-05	1.42759	0.000892829	0.00029761	0.0186171	0.182676	22.9577	1
YOL109W	ZEO1 ORF Verified [Sc strain CEN.PK113-7D] Peripheral membrane protein of the plasma membrane that interacts with Mid2p; regulates the cell integrity pathway mediated by Pkc1p and Slt2p; the authentic protein is detected in a phosphorylated state in highly purified mitochondria	12.5815	59.29	1	11	0.936172	1.06199	1.45887	1.55831	1.38217	0.999079	0.00395729	0.00197865	1.46645	0.00519971	0.00173324	0.0609252	0.218438	7.67126	1
YKL013C	ARC19 ORF Verified [Sc strain CEN.PK113-7D] Subunit of the ARP2/3 complex, which is required for the motility and integrity of cortical actin patches	19.9033	3.51	1	1	0.995438	1.0045	1.48811	1.32893	1.38125	0.999969	2.05278e-05	1.02639e-05	1.39943	0.00438808	0.00146269	0.0383791	0.159569	10.4083	1
YNL111C	CYB5 ORF Verified [Sc strain CEN.PK113-7D] Cytochrome b5, involved in the sterol and lipid biosynthesis pathways; acts as an electron donor to support sterol C5-6 desaturation	13.2886	41.67	1	2	1.07943	0.923009	1.56151	2.36945	1.38031	1.00122	0.00611689	0.00305845	1.77042	0.184889	0.0616295	0.254338	0.591669	3.02432	0
YNL113W	RPC19 ORF Verified [Sc strain CEN.PK113-7D] RNA polymerase subunit AC19, common to RNA polymerases I and III	16.1408	26.76	1	2	0.966407	1.03267	1.37355	1.26266	1.3738	0.999536	0.00109758	0.000548789	1.33667	0.00273877	0.000912923	0.0382323	0.113661	8.81808	1
YGR167W	CLC1 ORF Verified [Sc strain CEN.PK113-7D] Clathrin light chain; subunit of the major coat protein involved in intracellular protein transport and endocytosis; thought to regulate clathrin function; two Clathrin heavy chains (CHC1) form the clathrin triskelion structural component; YGR167W	26.5157	23.61	1	6	0.988427	1.0113	1.39911	1.3859	1.3719	0.999864	0.000130821	6.54107e-05	1.38564	0.00012349	4.11634e-05	0.0103235	0.14882	37.3684	1
YNL044W	YIP3 ORF Verified [Sc strain CEN.PK113-7D] Protein localized to COPII vesicles, proposed to be involved in ER to Golgi transport; interacts with members of the Rab GTPase family and Yip1p; also interacts with Rtn1p	19.3993	5.11	1	1	1.03324	0.967826	1.51688	1.31477	1.37072	1.00053	0.00106964	0.000534821	1.40079	0.00725955	0.00241985	0.0543569	0.160208	7.36355	1
YAR014C	BUD14 ORF Verified [Sc strain CEN.PK113-7D] Protein involved in bud-site selection, Bud14p-Glc7p complex is a cortical regulator of dynein; inhibitor of the actin assembly factor Bnr1p (formin); diploid mutants display a random budding pattern instead of the wild-type bipolar pattern	78.9337	1.41	1	1	0.946081	1.05239	1.35195	1.18586	1.36831	0.999234	0.00282524	0.00141262	1.30204	0.00679333	0.00226444	0.0606388	0.0916915	4.9936	1
YJL052W	TDH1 ORF Verified [Sc strain CEN.PK113-7D] Glyceraldehyde-3-phosphate dehydrogenase, isozyme 1; involved in glycolysis and gluconeogenesis; tetramer that catalyzes the reaction of glyceraldehyde-3-phosphate to 1,3 bis-phosphoglycerate; detected in the cytoplasm and cell wall; protein abundance increases in response to DNA replication stress	35.7276	40.66	1	4	0.935972	1.06212	1.54901	1.65675	1.36775	0.999045	0.00397817	0.00198908	1.5245	0.0142205	0.00474016	0.082032	0.276103	6.40549	1
YDR427W	RPN9 ORF Verified [Sc strain CEN.PK113-7D] Non-ATPase regulatory subunit of the 26S proteasome; has similarity to putative proteasomal subunits in other species; null mutant is temperature sensitive and exhibits cell cycle and proteasome assembly defects; protein abundance increases in response to DNA replication stress	45.7538	17.3	1	6	1.02626	0.974481	1.38625	1.2959	1.36685	1.00037	0.000670345	0.000335172	1.34967	0.00150822	0.000502739	0.0289467	0.122007	12.0668	1
YNL096C	RPS7B ORF Verified [Sc strain CEN.PK113-7D] Protein component of the small (40S) ribosomal subunit; interacts with Kti11p; deletion causes hypersensitivity to zymocin; homologous to mammalian ribosomal protein S7, no bacterial homolog; RPS7B has a paralog, RPS7A, that arose from the whole genome duplication; protein abundance increases in response to DNA replication stress	21.621	45.79	2	4	1.01795	0.982578	1.24877	1.21856	1.35955	1.00026	0.000312701	0.000156351	1.27563	0.00367367	0.00122456	0.0371606	0.0758275	7.41022	1
YOR042W	CUE5 ORF Verified [Sc strain CEN.PK113-7D] Protein containing a CUE domain that binds ubiquitin, which may facilitate intramolecular monoubiquitination; green fluorescent protein (GFP)-fusion protein localizes to the cytoplasm in a punctate pattern	46.8418	10.95	1	3	0.960202	1.03868	1.22404	1.3624	1.35862	0.999442	0.0015398	0.0007699	1.31502	0.00414094	0.00138031	0.0463704	0.0995907	6.80564	1
YOR298C-A	MBF1 ORF Verified [Sc strain CEN.PK113-7D] Transcriptional coactivator; bridges the DNA-binding region of Gcn4p and TATA-binding protein Spt15p; suppressor of frameshift mutations; protein abundance increases in response to DNA replication stress	16.3938	37.09	1	6	0.950553	1.04805	1.52053	1.4014	1.34932	0.9993	0.00237627	0.00118813	1.42375	0.00513494	0.00171165	0.0538496	0.180157	7.88213	1
YBR014C	GRX7 ORF Verified [Sc strain CEN.PK113-7D] Cis-golgi localized monothiol glutaredoxin; more similar in activity to dithiol than other monothiol glutaredoxins; involved in the oxidative stress response; does not bind metal ions; functional overlap with GRX6	22.5773	3.94	1	1	1.05403	0.947652	1.35187	1.2018	1.34871	1.00084	0.00282904	0.00141452	1.30079	0.00490153	0.00163384	0.055212	0.0899715	5.43274	1
YPR187W	RPO26 ORF Verified [Sc strain CEN.PK113-7D] RNA polymerase subunit ABC23, common to RNA polymerases I, II, and III; part of central core; similar to bacterial omega subunit	17.8988	9.68	1	2	1.01148	0.98894	1.3391	1.19436	1.34869	1.00021	0.000126963	6.34817e-05	1.29405	0.00498483	0.00166161	0.0415342	0.0863436	7.07472	1
YOR276W	CAF20 ORF Verified [Sc strain CEN.PK113-7D] Phosphoprotein of the mRNA cap-binding complex involved in translational control, repressor of cap-dependent translation initiation, competes with eIF4G for binding to eIF4E	18.2122	6.83	1	1	1.008	0.992313	1.49862	1.42429	1.34812	1.00016	6.15133e-05	3.07567e-05	1.42367	0.00377515	0.00125838	0.0359046	0.179367	11.7956	1
YLR043C	TRX1 ORF Verified [Sc strain CEN.PK113-7D] Cytoplasmic thioredoxin isoenzyme; part of the thioredoxin system which protects cells against oxidative and reductive stress; forms LMA1 complex with Pbi2p; acts as a cofactor for Tsa1p, required for ER-Golgi transport and vacuole inheritance; protein abundance increases in response to DNA replication stress	11.2277	58.25	1	4	0.878055	1.11839	1.45782	1.72194	1.34642	0.998221	0.0144399	0.00721993	1.50873	0.0247984	0.00826613	0.124443	0.260615	4.10231	0
YML092C	PRE8 ORF Verified [Sc strain CEN.PK113-7D] Alpha 2 subunit of the 20S proteasome	27.1311	21.6	1	5	0.97377	1.02548	1.38055	1.26327	1.3421	0.999627	0.000668567	0.000334284	1.32864	0.00238278	0.000794261	0.0335938	0.108249	9.79381	1
YOR007C	SGT2 ORF Verified [Sc strain CEN.PK113-7D] Glutamine-rich cytoplasmic protein, cochaperone; serves as a scaffold for binding Get4/5p and other proteins required to mediate posttranslational insertion of tail-anchored proteins into the ER membrane; interacts with the prion domain of Sup35p; amyloid sensor; plays a role in targeting chaperones to prion aggregates; has similarity to human cochaperon…	37.1951	44.22	1	15	0.997776	1.00223	1.32174	1.37987	1.33947	1	4.9625e-06	2.48125e-06	1.34703	0.00059174	0.000197247	0.0141325	0.120426	24.555	1
YER031C	YPT31 ORF Verified [Sc strain CEN.PK113-7D] Rab family GTPase, very similar to Ypt32p; involved in the exocytic pathway; mediates intra-Golgi traffic or the budding of post-Golgi vesicles from the trans-Golgi	24.454	23.32	2	5	1.01724	0.982845	1.31572	1.23699	1.33817	1.00004	0.000295706	0.000147853	1.29696	0.00188229	0.000627429	0.0278439	0.0881597	10.6636	1
YOR285W	RDL1 ORF Verified [Sc strain CEN.PK113-7D] Protein of unknown function containing a rhodanese-like domain; localized to the mitochondrial outer membrane; protein abundance increases in response to DNA replication stress	15.4036	24.46	1	2	0.889154	1.10762	1.26229	1.25768	1.33673	0.998386	0.0119316	0.00596581	1.28557	0.00131245	0.000437485	0.0800206	0.0824731	3.58884	0
YER087C-B	SBH1 ORF Verified [Sc strain CEN.PK113-7D] Beta subunit of the Sec61p ER translocation complex (Sec61p-Sss1p-Sbh1p); involved in protein translocation into the endoplasmic reticulum; interacts with the exocyst complex and also with Rtn1p; homologous to Sbh2p	8.7058	8.54	1	1	1.02435	0.976443	1.4118	1.14492	1.3365	1.0004	0.000573882	0.000286941	1.29774	0.0126221	0.00420735	0.0670395	0.0884115	4.43531	1
YDL053C	PBP4 ORF Verified [Sc strain CEN.PK113-7D] Pbp1p binding protein, interacts strongly with Pab1p-binding protein 1 (Pbp1p) in the yeast two-hybrid system; also interacts with Lsm12p in a copurification assay	19.8692	7.03	1	1	0.92931	1.06866	1.2785	1.27443	1.33452	0.998984	0.00485449	0.00242725	1.29581	0.000751695	0.000250565	0.0517476	0.0881079	5.73611	1
YER094C	PUP3 ORF Verified [Sc strain CEN.PK113-7D] Beta 3 subunit of the 20S proteasome involved in ubiquitin-dependent catabolism; human homolog is subunit C10	22.6204	8.78	1	1	0.934495	1.06363	0.99455	1.38344	1.3284	0.999061	0.00416875	0.00208438	1.23546	0.0295247	0.00984158	0.109206	0.055886	2.16474	0
YNL147W	LSM7 ORF Verified [Sc strain CEN.PK113-7D] Lsm (Like Sm) protein; part of heteroheptameric complexes (Lsm2p-7p and either Lsm1p or 8p): cytoplasmic Lsm1p complex involved in mRNA decay; nuclear Lsm8p complex part of U6 snRNP and possibly involved in processing tRNA, snoRNA, and rRNA; protein abundance increases in response to DNA replication stress	12.9979	6.96	1	1	1.05436	0.947334	1.31731	1.24263	1.32621	1.00085	0.00286351	0.00143175	1.29538	0.00140463	0.000468209	0.0435886	0.0867515	6.75718	1
YPL239W	YAR1 ORF Verified [Sc strain CEN.PK113-7D] Ankyrin-repeat containing, nucleocytoplasmic shuttling chaperone; prevents aggregation of Rps3p in the cytoplasm, associates with free Rps3p in the cytoplasm and delivers it to the 90S in the nucleus; required for 40S ribosomal subunit export, biogenesis and adaptation to osmotic and oxidative stress; expression repressed by heat shock	22.3419	28.5	1	5	1.01241	0.988031	1.21967	1.1976	1.32559	1.00022	0.000148615	7.43076e-05	1.24762	0.00312065	0.00104022	0.0333845	0.0612055	7.41055	1
YAL012W	CYS3 ORF Verified [Sc strain CEN.PK113-7D] Cystathionine gamma-lyase, catalyzes one of the two reactions involved in the transsulfuration pathway that yields cysteine from homocysteine with the intermediary formation of cystathionine; protein abundance increases in response to DNA replication stress	42.5161	48.22	1	15	1.00151	0.998611	1.43975	1.35392	1.32197	1.00006	2.0958e-06	1.0479e-06	1.37188	0.00247343	0.000824478	0.028732	0.138251	12.941	1
YJR076C	CDC11 ORF Verified [Sc strain CEN.PK113-7D] Component of the septin ring that is required for cytokinesis; septins are GTP-binding proteins that assemble into rod-like hetero-oligomers that can associate with other rods to form filaments; septin rings at the mother-bud neck act as scaffolds for recruiting cell division factors and as barriers to prevent diffusion of specific proteins between moth…	47.6192	1.93	1	1	1.03126	0.969742	1.3086	1.21029	1.31809	1.0005	0.000946173	0.000473086	1.27899	0.00237487	0.000791625	0.0355628	0.077558	7.83101	1
YEL026W	SNU13 ORF Verified [Sc strain CEN.PK113-7D] RNA binding protein, part of U3 snoRNP involved in rRNA processing, part of U4/U6-U5 tri-snRNP involved in mRNA splicing, similar to human 15.5K protein	13.5603	11.11	1	2	1.02103	0.979672	1.43077	1.35066	1.31768	1.00035	0.000427577	0.000213788	1.36637	0.00225499	0.000751664	0.0310717	0.133969	11.7798	1
YFL037W	TUB2 ORF Verified [Sc strain CEN.PK113-7D] Beta-tubulin; associates with alpha-tubulin (Tub1p and Tub3p) to form tubulin dimer, which polymerizes to form microtubules; mutation in human ortholog is associated with congenital fibrosis of the extraocular muscles (CFEOM) with polymicrogyria	50.8905	14.22	1	6	1.01707	0.983471	1.34484	1.30023	1.31283	1.00027	0.000282253	0.000141126	1.3193	0.000352716	0.000117572	0.0160841	0.101779	19.835	1
YHR163W	SOL3 ORF Verified [Sc strain CEN.PK113-7D] 6-phosphogluconolactonase; catalyzes the second step of the pentose phosphate pathway; weak multicopy suppressor of los1-1 mutation; homologous to Sol2p and Sol1p; SOL3 has a paralog, SOL4, that arose from the whole genome duplication	27.7671	41.37	1	10	1.02359	0.977187	1.3804	1.30886	1.31236	1.00039	0.000538261	0.00026913	1.33387	0.00108431	0.000361436	0.0251111	0.111212	13.2804	1
YFL005W	SEC4 ORF Verified [Sc strain CEN.PK113-7D] Rab family GTPase essential for vesicle-mediated exocytic secretion and autophagy; associates with the exocyst component Sec15p and may regulate polarized delivery of transport vesicles to the exocyst at the plasma membrane	23.491	16.28	1	3	1.00322	0.995641	1.27735	1.21215	1.31163	0.999429	1.43475e-05	7.17374e-06	1.26704	0.0017025	0.0005675	0.0239724	0.0716178	11.1635	1
YDL110C	TMA17 ORF Verified [Sc strain CEN.PK113-7D] Protein of unknown function that associates with ribosomes; heterozygous deletion demonstrated increases in chromosome instability in a rad9 deletion background; protein abundance is decreased upon intracellular iron depletion	16.7612	7.33	1	1	0.957444	1.04136	1.64479	1.31855	1.31001	0.999403	0.00176052	0.000880261	1.42445	0.0242875	0.00809583	0.0947422	0.180665	4.48635	1
YBR291C	CTP1 ORF Verified [Sc strain CEN.PK113-7D] Mitochondrial inner membrane citrate transporter, member of the mitochondrial carrier family	32.1529	8.36	1	3	0.984976	1.01465	1.25204	1.22234	1.30611	0.999813	0.000220129	0.000110065	1.26016	0.0012024	0.000400801	0.0226023	0.0677831	11.5188	1
YOR101W	RAS1 ORF Verified [Sc strain CEN.PK113-7D] GTPase involved in G-protein signaling in the adenylate cyclase activating pathway, plays a role in cell proliferation; localized to the plasma membrane; homolog of mammalian RAS proto-oncogenes	34.3258	6.15	1	1	1.14415	0.860216	1.27225	1.21932	1.30576	1.00218	0.0201545	0.0100772	1.26578	0.00126635	0.000422118	0.102466	0.0694818	2.57249	0
YLR192C	HCR1 ORF Verified [Sc strain CEN.PK113-7D] Dual function protein involved in translation initiation as a substoichiometric component (eIF3j) of translation initiation factor 3 (eIF3) and required for processing of 20S pre-rRNA; binds to eIF3 subunits Rpg1p and Prt1p and 18S rRNA	29.5459	26.42	1	5	1.01577	0.984774	1.3083	1.31853	1.30376	1.00027	0.000240175	0.000120088	1.3102	3.81617e-05	1.27206e-05	0.0115242	0.0960549	26.8935	1
YDR071C	PAA1 ORF Verified [Sc strain CEN.PK113-7D] Polyamine acetyltransferase; acetylates polyamines (e.g. putrescine, spermidine, spermine) and also aralkylamines (e.g. tryptamine, phenylethylamine); may be involved in transcription and/or DNA replication	21.9335	28.27	1	5	1.00615	0.994001	1.31403	1.24888	1.29658	1.00007	3.68747e-05	1.84374e-05	1.2865	0.000758206	0.000252735	0.0164673	0.0820378	17.3934	1
YDR056C	ORF Uncharacterized [Sc strain CEN.PK113-7D] Putative protein of unknown function; green fluorescent protein (GFP)-fusion protein localizes to the endoplasmic reticulum; YDR056C is not an essential protein	22.7255	5.85	1	1	1.01673	0.983846	1.55854	1.3478	1.29527	1.00029	0.000270258	0.000135129	1.40054	0.0129427	0.00431422	0.0667035	0.160202	6.00047	1
YPL129W	TAF14 ORF Verified [Sc strain CEN.PK113-7D] Subunit of TFIID, TFIIF, INO80, SWI/SNF, and NuA3 complexes, involved in RNA polymerase II transcription initiation and in chromatin modification; contains a YEATS domain	27.4233	10.66	1	2	1.03586	0.9642	1.52871	1.38794	1.29418	1.00003	0.00128376	0.00064188	1.40361	0.00929028	0.00309676	0.0611444	0.162876	6.60042	1
YJR009C	TDH2 ORF Verified [Sc strain CEN.PK113-7D] Glyceraldehyde-3-phosphate dehydrogenase, isozyme 2; involved in glycolysis and gluconeogenesis; tetramer that catalyzes the reaction of glyceraldehyde-3-phosphate to 1,3 bis-phosphoglycerate; detected in the cytoplasm and cell wall; protein abundance increases in response to DNA replication stress	35.8244	65.06	1	5	1.07578	0.926549	1.44426	1.44948	1.291	1.00116	0.00556758	0.00278379	1.39491	0.00540327	0.00180109	0.0677117	0.155039	5.81509	1
YDL130W-A	STF1 ORF Verified [Sc strain CEN.PK113-7D] Protein involved in regulation of the mitochondrial F1F0-ATP synthase; Stf1p and Stf2p act as stabilizing factors that enhance inhibitory action of the Inh1p protein; protein abundance increases in response to DNA replication stress	10.0563	8.14	1	1	0.8948	1.0968	1.23226	1.15027	1.28367	0.995798	0.0102006	0.00510031	1.22206	0.00301754	0.00100585	0.0781419	0.0511968	2.89559	0
YOR096W	RPS7A ORF Verified [Sc strain CEN.PK113-7D] Protein component of the small (40S) ribosomal subunit; interacts with Kti11p; deletion causes hypersensitivity to zymocin; homologous to mammalian ribosomal protein S7, no bacterial homolog; RPS7A has a paralog, RPS7B, that arose from the whole genome duplication	21.609	36.84	2	3	1.02422	0.976578	1.22423	1.1534	1.28364	1.0004	0.000567347	0.000283674	1.22042	0.00283451	0.000944836	0.0350501	0.0484117	6.27749	1
YDR168W	CDC37 ORF Verified [Sc strain CEN.PK113-7D] Essential Hsp90p co-chaperone; necessary for passage through the START phase of the cell cycle; stabilizes protein kinase nascent chains and participates along with Hsp90p in their folding	58.3484	5.53	1	3	0.98688	1.01273	1.23558	1.16071	1.28354	0.999806	0.000167091	8.35454e-05	1.22661	0.00255478	0.000851595	0.0305801	0.0514395	7.41669	1
YDL147W	RPN5 ORF Verified [Sc strain CEN.PK113-7D] Subunit of the COP9 signalosome (CSN) and non-ATPase regulatory subunit of the 26S proteasome lid, similar to mammalian p55 subunit and to another S. cerevisiae regulatory subunit, Rpn7p; Rpn5p is an essential protein	51.7363	10.34	1	4	1.00581	0.994434	1.23309	1.22473	1.28281	1.00012	3.23695e-05	1.61848e-05	1.24688	0.000657215	0.000219072	0.0153381	0.0608887	16.0878	1
YDR454C	GUK1 ORF Verified [Sc strain CEN.PK113-7D] Guanylate kinase, converts GMP to GDP; required for growth and mannose outer chain elongation of cell wall N-linked glycoproteins	20.6246	33.16	1	8	1.00556	0.994533	1.32061	1.27042	1.28151	1.00005	3.0411e-05	1.52055e-05	1.29085	0.00046344	0.00015448	0.0130263	0.084565	22.3241	1
YGL253W	HXK2 ORF Verified [Sc strain CEN.PK113-7D] Hexokinase isoenzyme 2; catalyzes phosphorylation of glucose in the cytosol; predominant hexokinase during growth on glucose; functions in the nucleus to repress expression of HXK1 and GLK1 and to induce expression of its own gene; phosphorylation/dephosphorylation at serine-14 by protein kinase Snf1p and protein phosphatase Glc7p-Reg1p regulates nucleoc…	53.9084	49.79	1	21	1.02291	0.977849	1.28193	1.29995	1.27454	1.00038	0.000507548	0.000253774	1.28547	0.000113877	3.79591e-05	0.0170802	0.0812797	16.6916	1
YJL123C	MTC1 ORF Verified [Sc strain CEN.PK113-7D] Protein of unknown function that may interact with ribosomes; green fluorescent protein (GFP)-fusion protein localizes to the cytoplasm and to COPI-coated vesicles (early Golgi); mtc1 is synthetically lethal with cdc13-1	53.4452	15.69	1	7	0.998564	1.00143	1.29522	1.31019	1.27322	0.999998	2.05636e-06	1.02818e-06	1.29288	0.00023054	7.68465e-05	0.00882466	0.0857788	33.1888	1
YGR086C	PIL1 ORF Verified [Sc strain CEN.PK113-7D] Primary protein component of eisosomes; eisosomes are large immobile cell cortex structures associated with endocytosis; null mutant shows activation of Pkc1p/Ypk1p stress resistance pathways; detected in phosphorylated state in mitochondria; member of the BAR domain family; protein abundance increases in response to DNA replication stress	38.3261	41.59	1	9	1.0129	0.987561	1.30144	1.17692	1.27212	1.00023	0.000160462	8.0231e-05	1.25016	0.00282534	0.000941781	0.0319689	0.0624657	7.81795	1
YGR214W	RPS0A ORF Verified [Sc strain CEN.PK113-7D] Ribosomal 40S subunit protein S0A; required for maturation of 18S rRNA along with Rps0Bp; deletion of either RPS0 gene reduces growth rate, deletion of both genes is lethal; homologous to human ribosomal protein SA and bacterial S2; RPS0A has a paralog, RPS0B, that arose from the whole genome duplication;	28.0072	42.86	1	1	1.04938	0.95216	1.41557	1.24865	1.26851	1.00077	0.00236312	0.00118156	1.31091	0.00554301	0.00184767	0.0550384	0.0961843	5.6349	1
YKR069W	MET1 ORF Verified [Sc strain CEN.PK113-7D] S-adenosyl-L-methionine uroporphyrinogen III transmethylase, involved in the biosynthesis of siroheme, a prosthetic group used by sulfite reductase; required for sulfate assimilation and methionine biosynthesis	65.8997	5.92	1	4	1.03692	0.96424	1.26217	1.18714	1.26299	1.00058	0.00132076	0.000660382	1.23743	0.00126503	0.000421675	0.0328946	0.0560987	7.20031	1
YBR035C	PDX3 ORF Verified [Sc strain CEN.PK113-7D] Pyridoxine (pyridoxamine) phosphate oxidase, has homologs in E. coli and Myxococcus xanthus; transcription is under the general control of nitrogen metabolism	26.8918	17.54	1	3	1.00021	0.992771	1.21382	1.19316	1.26141	0.99649	1.38361e-05	6.91803e-06	1.2228	0.000816717	0.000272239	0.016708	0.0512146	13.5448	1
YPL059W	GRX5 ORF Verified [Sc strain CEN.PK113-7D] Hydroperoxide and superoxide-radical responsive glutathione-dependent oxidoreductase; mitochondrial matrix protein involved in the synthesis/assembly of iron-sulfur centers; monothiol glutaredoxin subfamily member along with Grx3p and Grx4p	16.9207	19.33	1	2	1.06928	0.932859	1.29715	1.18258	1.25876	1.00107	0.0046525	0.00232625	1.24616	0.00226719	0.000755729	0.0555156	0.0600718	4.4149	1
YOL140W	ARG8 ORF Verified [Sc strain CEN.PK113-7D] Acetylornithine aminotransferase, catalyzes the fourth step in the biosynthesis of the arginine precursor ornithine	46.6522	6.86	1	2	0.926292	1.07159	1.31223	1.22646	1.25613	0.998939	0.00527764	0.00263882	1.26494	0.00126492	0.000421639	0.0553214	0.0707561	4.80827	1
YER074W	RPS24A ORF Verified [Sc strain CEN.PK113-7D] Protein component of the small (40S) ribosomal subunit; homologous to mammalian ribosomal protein S24, no bacterial homolog; RPS24A has a paralog, RPS24B, that arose from the whole genome duplication	15.3194	48.15	1	9	1.13998	0.862808	1.21572	1.22963	1.25518	1.00139	0.0192055	0.00960273	1.23351	0.000266982	8.89941e-05	0.0984466	0.0538789	2.35781	0
YJR139C	HOM6 ORF Verified [Sc strain CEN.PK113-7D] Homoserine dehydrogenase (L-homoserine:NADP oxidoreductase), dimeric enzyme that catalyzes the third step in the common pathway for methionine and threonine biosynthesis; enzyme has nucleotide-binding, dimerization and catalytic regions	38.4785	49.58	1	15	1.02503	0.975791	1.20306	1.26025	1.25157	1.00041	0.000606052	0.000303026	1.23829	0.000633246	0.000211082	0.0226739	0.0565882	10.4915	1
YIL094C	LYS12 ORF Verified [Sc strain CEN.PK113-7D] Homo-isocitrate dehydrogenase, an NAD-linked mitochondrial enzyme required for the fourth step in the biosynthesis of lysine, in which homo-isocitrate is oxidatively decarboxylated to alpha-ketoadipate	40.0441	42.32	1	15	1.00522	0.995011	1.25084	1.2022	1.24782	1.00011	2.60405e-05	1.30203e-05	1.23362	0.000495157	0.000165052	0.0133444	0.0545258	17.4986	1
YCR009C	RVS161 ORF Verified [Sc strain CEN.PK113-7D] Amphiphysin-like lipid raft protein; interacts with Rvs167p and regulates polarization of the actin cytoskeleton, endocytosis, cell polarity, cell fusion and viability following starvation or osmotic stress	30.2317	18.87	1	4	0.997066	1.00281	1.17715	1.23397	1.24777	0.999936	8.23994e-06	4.11997e-06	1.21963	0.000934013	0.000311338	0.0177611	0.0482653	12.3694	1
YGR116W	SPT6 ORF Verified [Sc strain CEN.PK113-7D] Nucleosome remodeling protein; functions in various aspects of transcription, chromatin maintenance, and RNA processing; required for the maintenance of chromatin structure during transcription in order to inhibit transcription from promoters within the coding region	168.188	0.96	1	1	0.97149	1.02602	1.49525	1.45707	1.24727	0.998753	0.000743264	0.000371632	1.39986	0.0118849	0.00396162	0.0658274	0.160889	6.09335	1
YDR129C	SAC6 ORF Verified [Sc strain CEN.PK113-7D] Fimbrin, actin-bundling protein; cooperates with Scp1p (calponin/transgelin) in the organization and maintenance of the actin cytoskeleton	71.7405	3.12	1	2	0.949964	1.04817	1.14454	1.08395	1.24483	0.999067	0.00241106	0.00120553	1.15777	0.00440152	0.00146717	0.0516982	0.025188	3.06988	0
YBR039W	ATP3 ORF Verified [Sc strain CEN.PK113-7D] Gamma subunit of the F1 sector of mitochondrial F1F0 ATP synthase, which is a large, evolutionarily conserved enzyme complex required for ATP synthesis	34.3289	9.32	1	3	0.948973	1.04958	1.30424	1.32236	1.24057	0.999277	0.00253045	0.00126523	1.28905	0.00123031	0.000410103	0.0409308	0.0839708	7.07969	1
YHL034C	SBP1 ORF Verified [Sc strain CEN.PK113-7D] Protein that binds eIF4G and has a role in repression of translation; has an RGG motif; found in cytoplasmic P bodies; found associated with small nucleolar RNAs snR10 and snR11	32.9694	27.55	1	6	1.03836	0.962601	1.17867	1.01993	1.23937	1.00048	0.00143503	0.000717516	1.14599	0.00855979	0.00285326	0.059756	0.0211716	2.43498	0
YEL054C	RPL12A ORF Verified [Sc strain CEN.PK113-7D] Ribosomal 60S subunit protein L12A; rpl12a rpl12b double mutant exhibits slow growth and slow translation; homologous to mammalian ribosomal protein L12 and bacterial L11; RPL12A has a paralog, RPL12B, that arose from the whole genome duplication	17.8117	71.52	1	11	1.02533	0.975498	1.27692	1.18344	1.23865	1.00041	0.000620772	0.000310386	1.23301	0.00147231	0.00049077	0.0283047	0.0540993	8.21745	1
YHL015W	RPS20 ORF Verified [Sc strain CEN.PK113-7D] Protein component of the small (40S) ribosomal subunit; overproduction suppresses mutations affecting RNA polymerase III-dependent transcription; homologous to mammalian ribosomal protein S20 and bacterial S10	13.8985	51.24	1	7	0.942034	1.05631	1.16142	1.09447	1.23667	0.999173	0.00326489	0.00163244	1.16419	0.00337389	0.00112463	0.0525079	0.0272289	3.14261	0
YOR310C	NOP58 ORF Verified [Sc strain CEN.PK113-7D] Protein involved in pre-rRNA processing, 18S rRNA synthesis, and snoRNA synthesis; component of the small subunit processome complex, which is required for processing of pre-18S rRNA	56.9213	6.85	2	3	0.874968	1.12138	1.17045	1.06551	1.23577	0.998175	0.01518	0.00758998	1.15724	0.00491873	0.00163958	0.0960706	0.0253023	1.65573	0
YLR406C	RPL31B ORF Verified [Sc strain CEN.PK113-7D] Ribosomal 60S subunit protein L31B; associates with karyopherin Sxm1p; loss of both Rpl31p and Rpl39p confers lethality; homologous to mammalian ribosomal protein L31, no bacterial homolog; RPL31B has a paralog, RPL31A, that arose from the whole genome duplication	12.9591	53.1	1	1	0.970156	1.02903	1.21078	1.18021	1.23576	0.999591	0.000866443	0.000433222	1.20892	0.000516012	0.000172004	0.0246013	0.0438167	8.50866	1
YER063W	THO1 ORF Verified [Sc strain CEN.PK113-7D] Conserved nuclear RNA-binding protein; specifically binds to transcribed chromatin in a THO- and RNA-dependent manner, genetically interacts with shuttling hnRNP NAB2; overproduction suppresses transcriptional defect caused by hpr1 mutation	24.1233	17.43	1	4	0.991163	1.00865	1.38686	1.2962	1.23372	0.999905	7.64253e-05	3.82127e-05	1.30559	0.00395316	0.00131772	0.036823	0.0934463	8.3016	1
YAR015W	ADE1 ORF Verified [Sc strain CEN.PK113-7D] N-succinyl-5-aminoimidazole-4-carboxamide ribotide (SAICAR) synthetase, required for 'de novo' purine nucleotide biosynthesis; red pigment accumulates in mutant cells deprived of adenine; protein abundance increases in response to DNA replication stress	34.582	53.27	1	16	1.02251	0.978237	1.28316	1.27731	1.23129	1.00037	0.000489935	0.000244968	1.26392	0.000538195	0.000179398	0.0206001	0.0694579	12.7935	1
YGR078C	PAC10 ORF Verified [Sc strain CEN.PK113-7D] Part of the heteromeric co-chaperone GimC/prefoldin complex, which promotes efficient protein folding	23.1007	3.52	1	1	0.999986	1.00009	1.25018	1.14251	1.22955	1.00004	2.5214e-09	1.2607e-09	1.20741	0.00217732	0.000725773	0.0269402	0.0430047	7.69764	1
YML125C	PGA3 ORF Verified [Sc strain CEN.PK113-7D] Putative cytochrome b5 reductase, localized to the plasma membrane; may be involved in regulation of lifespan; required for maturation of Gas1p and Pho8p, proposed to be involved in protein trafficking	35.2651	1.92	1	1	0.939536	1.05723	1.18221	1.07438	1.22782	0.998382	0.0034628	0.0017314	1.16147	0.00413938	0.00137979	0.0557781	0.026598	2.92389	0
YER089C	PTC2 ORF Verified [Sc strain CEN.PK113-7D] Type 2C protein phosphatase (PP2C); dephosphorylates Hog1p to limit maximal osmostress induced kinase activity; dephosphorylates Ire1p to downregulate the unfolded protein response; dephosphorylates Cdc28p; inactivates the DNA damage checkpoint; PTC2 has a paralog, PTC3, that arose from the whole genome duplication	50.3565	4.96	2	2	1.01814	0.981971	1.18454	1.15272	1.22536	1.00005	0.000327004	0.000163502	1.18754	0.000883966	0.000294655	0.0214046	0.0351509	8.75914	1
YHR051W	COX6 ORF Verified [Sc strain CEN.PK113-7D] Subunit VI of cytochrome c oxidase, which is the terminal member of the mitochondrial inner membrane electron transport chain; expression is regulated by oxygen levels	17.3309	26.35	1	4	0.912259	1.0852	1.24715	1.38769	1.22534	0.99873	0.00747734	0.00373867	1.28672	0.00517623	0.00172541	0.0739194	0.0829402	3.89605	0
YJR123W	RPS5 ORF Verified [Sc strain CEN.PK113-7D] Protein component of the small (40S) ribosomal subunit; least basic of non-acidic ribosomal proteins; phosphorylated in vivo; essential for viability; homologous to mammalian ribosomal protein S5 and bacterial S7	25.0233	44	1	11	1.00949	0.99087	1.20456	1.08577	1.22442	1.00018	8.66282e-05	4.33141e-05	1.17158	0.00374738	0.00124913	0.0359505	0.0293798	4.76781	1
YEL040W	UTR2 ORF Verified [Sc strain CEN.PK113-7D] Chitin transglycosylase that functions in the transfer of chitin to beta(1-6) and beta(1-3) glucans in the cell wall; similar to and functionally redundant with Crh1; glycosylphosphatidylinositol (GPI)-anchored protein localized to bud neck	49.7231	1.93	1	1	0.999111	1.00094	1.37663	1.12814	1.22359	1.00002	8.32916e-07	4.16458e-07	1.24279	0.0104754	0.00349182	0.0590951	0.0589337	4.108	0
YJL190C	RPS22A ORF Verified [Sc strain CEN.PK113-7D] Protein component of the small (40S) ribosomal subunit; homologous to mammalian ribosomal protein S15A and bacterial S8; RPS22A has a paralog, RPS22B, that arose from the whole genome duplication	14.6169	56.15	2	6	1.02432	0.976281	1.11868	1.16522	1.21958	1.0003	0.000577048	0.000288524	1.16783	0.00170011	0.000566704	0.0292443	0.0280651	5.72852	1
YBL099W	ATP1 ORF Verified [Sc strain CEN.PK113-7D] Alpha subunit of the F1 sector of mitochondrial F1F0 ATP synthase, which is a large, evolutionarily conserved enzyme complex required for ATP synthesis; phosphorylated	58.5723	32.66	1	17	0.994735	1.00518	1.27479	1.10028	1.21778	0.999955	2.7253e-05	1.36265e-05	1.19762	0.00527862	0.00175954	0.042109	0.0390698	4.69403	1
YCR052W	RSC6 ORF Verified [Sc strain CEN.PK113-7D] Component of the RSC chromatin remodeling complex; essential for mitotic growth; homolog of SWI/SNF subunit Swp73p	54.1769	2.28	1	1	1.00383	0.996163	1.26511	1.1745	1.21568	0.999995	1.46871e-05	7.34354e-06	1.21843	0.0013722	0.000457401	0.0215579	0.0477146	10.1325	1
YBR127C	VMA2 ORF Verified [Sc strain CEN.PK113-7D] Subunit B of the eight-subunit V1 peripheral membrane domain of the vacuolar H+-ATPase (V-ATPase), an electrogenic proton pump found throughout the endomembrane system; contains nucleotide binding sites; also detected in the cytoplasm; protein abundance increases in response to DNA replication stress	57.7134	50.48	1	24	0.994255	1.00565	1.13992	1.13041	1.21446	0.999951	3.2442e-05	1.6221e-05	1.1616	0.00141221	0.000470738	0.0220672	0.0261301	7.32528	1
YGL030W	RPL30 ORF Verified [Sc strain CEN.PK113-7D] Ribosomal 60S subunit protein L30; involved in pre-rRNA processing in the nucleolus; autoregulates splicing of its transcript; homologous to mammalian ribosomal protein L30, no bacterial homolog	11.4083	24.76	1	3	1.15722	0.847533	1.65596	1.18882	1.21445	1.00238	0.0239767	0.0119884	1.35308	0.0459786	0.0153262	0.165271	0.122989	2.12196	0
YIR035C	ORF Uncharacterized [Sc strain CEN.PK113-7D] Putative cytoplasmic protein of unknown function	27.4632	14.96	1	3	0.956928	1.04186	1.18339	1.09657	1.20985	0.999395	0.00180347	0.000901733	1.16327	0.0023413	0.000780434	0.0410142	0.0268543	3.99551	0
YPR118W	MRI1 ORF Verified [Sc strain CEN.PK113-7D] 5'-methylthioribose-1-phosphate isomerase; catalyzes the isomerization of 5-methylthioribose-1-phosphate to 5-methylthioribulose-1-phosphate in the methionine salvage pathway	44.9924	2.19	1	1	1.00733	0.992965	1.26272	1.12731	1.20874	1.00015	5.15599e-05	2.57799e-05	1.19959	0.00309785	0.00103262	0.032533	0.0397765	6.1304	1
YIL022W	TIM44 ORF Verified [Sc strain CEN.PK113-7D] Essential component of the Translocase of the Inner Mitochondrial membrane (TIM23 complex); tethers the import motor and regulatory factors (PAM complex) to the translocation channel (Tim23p-Tim17p core complex)	48.8245	6.73	1	3	0.966549	1.03253	1.0788	1.32094	1.20537	0.999539	0.00108834	0.000544169	1.2017	0.00977877	0.00325959	0.0616746	0.0408712	3.27795	0
YGR211W	ZPR1 ORF Verified [Sc strain CEN.PK113-7D] Essential protein with two zinc fingers, present in the nucleus of growing cells but relocates to the cytoplasm in starved cells via a process mediated by Cpr1p; binds to translation elongation factor eEF-1 (Tef1p)	55.037	3.7	1	2	1.03268	0.966263	1.35287	1.22514	1.20535	0.999472	0.00110279	0.000551396	1.26112	0.00427423	0.00142474	0.0444538	0.068458	5.88577	1
YNL281W	HCH1 ORF Verified [Sc strain CEN.PK113-7D] Heat shock protein regulator; binds to Hsp90p and may stimulate ATPase activity; originally identified as a high-copy number suppressor of a HSP90 loss-of-function mutation; GFP-fusion protein localizes to the cytoplasm and nucleus; protein abundance increases in response to DNA replication stress	17.2356	12.42	1	2	0.97888	1.02056	1.16722	1.12539	1.20259	0.999722	0.000434397	0.000217198	1.16507	0.0009958	0.000331933	0.0234336	0.0273391	7.05593	1
YDR394W	RPT3 ORF Verified [Sc strain CEN.PK113-7D] One of six ATPases of the 19S regulatory particle of the 26S proteasome involved in the degradation of ubiquitinated substrates; substrate of N-acetyltransferase B	47.8641	19.39	1	6	1.0053	0.994926	1.1765	1.219	1.20163	1.00011	2.68936e-05	1.34468e-05	1.19904	0.000304477	0.000101492	0.010721	0.0395738	18.5554	1
YER007C-A	TMA20 ORF Verified [Sc strain CEN.PK113-7D] Protein of unknown function that associates with ribosomes; has a putative RNA binding domain; interacts with Tma22p; null mutant exhibits translation defects; has homology to human oncogene MCT-1; protein abundance increases in response to DNA replication stress	20.2647	6.08	1	1	1.0054	0.994725	1.2037	1.1694	1.20052	1.00006	2.85105e-05	1.42552e-05	1.19121	0.000239423	7.98075e-05	0.0096986	0.0365348	19.7081	1
YGR029W	ERV1 ORF Verified [Sc strain CEN.PK113-7D] Flavin-linked sulfhydryl oxidase of the mitochondrial intermembrane space (IMS), oxidizes Mia40p as part of a disulfide relay system that promotes IMS retention of imported proteins; ortholog of human hepatopoietin (ALR)	21.6256	4.76	1	1	0.931264	1.06672	1.1911	1.0805	1.19996	0.998994	0.00458741	0.0022937	1.15719	0.00295368	0.000984559	0.0572561	0.0250249	2.76289	0
YBR196C	PGI1 ORF Verified [Sc strain CEN.PK113-7D] Glycolytic enzyme phosphoglucose isomerase, catalyzes the interconversion of glucose-6-phosphate and fructose-6-phosphate; required for cell cycle progression and completion of the gluconeogenic events of sporulation	61.2611	48.38	1	21	1.03805	0.963161	1.31303	1.26706	1.19433	1.0006	0.00140193	0.000700965	1.25814	0.00238825	0.000796084	0.0386917	0.0663243	6.65608	1
YHR021C	RPS27B ORF Verified [Sc strain CEN.PK113-7D] Protein component of the small (40S) ribosomal subunit; homologous to mammalian ribosomal protein S27, no bacterial homolog; RPS27B has a paralog, RPS27A, that arose from the whole genome duplication	8.85957	46.34	2	4	1.03667	0.964493	1.26311	1.187	1.19053	1.00058	0.0013022	0.0006511	1.21355	0.00123049	0.000410165	0.0325771	0.0453556	6.53738	1
YDR177W	UBC1 ORF Verified [Sc strain CEN.PK113-7D] Ubiquitin-conjugating enzyme; mediates selective degradation of short-lived and abnormal proteins; plays a role in vesicle biogenesis and ER-associated protein degradation (ERAD); component of the cellular stress response; protein abundance increases in response to DNA replication stress	24.1633	11.63	1	3	1.00795	0.992344	1.14736	1.16551	1.18757	1.00015	6.09255e-05	3.04628e-05	1.16682	0.000270317	9.01056e-05	0.0109804	0.0277777	15.1786	1
YDR155C	CPR1 ORF Verified [Sc strain CEN.PK113-7D] Cytoplasmic peptidyl-prolyl cis-trans isomerase (cyclophilin); catalyzes the cis-trans isomerization of peptide bonds N-terminal to proline residues; binds the drug cyclosporin A; protein abundance increases in response to DNA replication stress	17.3797	37.04	1	5	0.961281	1.03764	1.14846	1.08501	1.18629	0.99946	0.00145766	0.000728828	1.13992	0.00174597	0.000581991	0.0362052	0.0197292	3.87957	0
YML106W	URA5 ORF Verified [Sc strain CEN.PK113-7D] Major orotate phosphoribosyltransferase (OPRTase) isozyme that catalyzes the fifth enzymatic step in de novo biosynthesis of pyrimidines, converting orotate into orotidine-5'-phosphate; minor OPRTase encoded by URA10	24.649	5.31	1	1	0.97134	1.02788	1.20786	1.14703	1.18609	0.99961	0.000799183	0.000399592	1.18033	0.000633164	0.000211055	0.0247113	0.0326581	7.31309	1
YGL106W	MLC1 ORF Verified [Sc strain CEN.PK113-7D] Essential light chain for Myo1p, light chain for Myo2p; stabilizes Myo2p by binding to the neck region; interacts with Myo1p, Iqg1p, and Myo2p to coordinate formation and contraction of the actomyosin ring with targeted membrane deposition	16.4344	69.8	1	10	0.935175	1.06297	1.20284	1.34158	1.18565	0.999071	0.00408281	0.0020414	1.24335	0.00487314	0.00162438	0.0605457	0.0596734	4.03466	0
YOR126C	IAH1 ORF Verified [Sc strain CEN.PK113-7D] Isoamyl acetate-hydrolyzing esterase, required in balance with alcohol acetyltransferase to maintain optimal amounts of isoamyl acetate, which is particularly important in sake brewing	27.3289	3.36	1	1	0.977356	1.02204	1.00554	1.09539	1.18203	0.999699	0.00049922	0.00024961	1.09432	0.00519188	0.00173063	0.0444999	0.00895284	2.12629	0
YHR049W	FSH1 ORF Verified [Sc strain CEN.PK113-7D] Putative serine hydrolase that localizes to both the nucleus and cytoplasm; sequence is similar to S. cerevisiae Fsh2p and Fsh3p and the human candidate tumor suppressor OVCA2	27.3221	4.94	1	1	1.00277	0.997383	1.07449	1.12636	1.18141	1.00008	7.26025e-06	3.63012e-06	1.12742	0.00190617	0.00063539	0.0252788	0.016216	5.03749	1
YDR002W	YRB1 ORF Verified [Sc strain CEN.PK113-7D] Ran GTPase binding protein; involved in nuclear protein import and RNA export, ubiquitin-mediated protein degradation during the cell cycle; shuttles between the nucleus and cytoplasm; is essential; homolog of human RanBP1	22.9386	25.37	1	3	0.983436	1.01614	1.10499	1.20384	1.17999	0.99979	0.000267466	0.000133733	1.16294	0.00177387	0.000591291	0.0269263	0.0266185	6.0592	1
YMR205C	PFK2 ORF Verified [Sc strain CEN.PK113-7D] Beta subunit of heterooctameric phosphofructokinase involved in glycolysis, indispensable for anaerobic growth, activated by fructose-2,6-bisphosphate and AMP, mutation inhibits glucose induction of cell cycle-related genes	104.527	7.09	1	6	0.949695	1.0472	1.10092	1.09191	1.17889	0.998449	0.002377	0.0011885	1.12391	0.00152489	0.000508297	0.0411922	0.0157396	3.04566	0
YPR060C	ARO7 ORF Verified [Sc strain CEN.PK113-7D] Chorismate mutase, catalyzes the conversion of chorismate to prephenate to initiate the tyrosine/phenylalanine-specific branch of aromatic amino acid biosynthesis	29.7286	14.45	1	3	1.01723	0.983355	1.12664	1.07696	1.17437	1.00029	0.000286891	0.000143446	1.12599	0.00158167	0.000527224	0.0258973	0.0157992	4.85358	1
YOR132W	VPS17 ORF Verified [Sc strain CEN.PK113-7D] Subunit of the membrane-associated retromer complex essential for endosome-to-Golgi retrograde protein transport; peripheral membrane protein that assembles onto the membrane with Vps5p to promote vesicle formation; required for recruiting the retromer complex to the endosome membranes	63.1649	3.09	1	1	0.959309	1.02941	1.15183	1.35386	1.17258	0.994358	0.00122844	0.000614218	1.22609	0.00823484	0.00274495	0.0579583	0.0536989	3.99822	0
YKR048C	NAP1 ORF Verified [Sc strain CEN.PK113-7D] Protein that interacts with mitotic cyclin Clb2p; required for the regulation of microtubule dynamics during mitosis; controls bud morphogenesis; involved in the transport of H2A and H2B histones to the nucleus; phosphorylated by CK2; protein abundance increases in response to DNA replication stress	47.8552	15.83	1	5	1.00996	0.989796	1.25311	1.13261	1.17112	0.999878	0.000101642	5.08212e-05	1.18561	0.00252516	0.000841721	0.0298755	0.034497	6.21694	1
YOR021C	SFM1 ORF Verified [Sc strain CEN.PK113-7D] SPOUT methyltransferase; catalyzes omega-monomethylation of Rps3p on Arg-146; not an essential gene; predicted to be involved in rRNA processing and ribosome biogenesis and in biopolymer catabolism	24.7279	15.02	1	3	1.03084	0.969872	1.13873	1.09242	1.17034	1.00035	0.000929222	0.000464611	1.13383	0.00102404	0.000341345	0.0283894	0.0178156	4.70159	1
YCL035C	GRX1 ORF Verified [Sc strain CEN.PK113-7D] Glutathione-dependent disulfide oxidoreductase; hydroperoxide and superoxide-radical responsive, heat-stable, with active site cysteine pair; protects cells from oxidative damage; GRX1 has a paralog, GRX2, that arose from the whole genome duplication; protein abundance increases in response to DNA replication stress	12.3724	29.09	1	3	0.983819	1.01577	1.14046	1.27426	1.16965	0.999796	0.000255252	0.000127626	1.19479	0.00329982	0.00109994	0.0350366	0.0380215	5.56535	1
YOL139C	CDC33 ORF Verified [Sc strain CEN.PK113-7D] mRNA cap binding protein and translation initiation factor eIF4E; the eIF4E-cap complex is responsible for mediating cap-dependent mRNA translation via interactions with translation initiation factor eIF4G (Tif4631p or Tif4632p); protein abundance increases in response to DNA replication stress	24.2394	27.23	1	5	1.03724	0.963837	1.25515	1.18665	1.16945	1.00054	0.00134706	0.000673528	1.20375	0.00137025	0.000456748	0.0336196	0.041295	6.04444	1
YKL145W	RPT1 ORF Verified [Sc strain CEN.PK113-7D] One of six ATPases of the 19S regulatory particle of the 26S proteasome involved in the degradation of ubiquitinated substrates; required for optimal CDC20 transcription; interacts with Rpn12p and Ubr1p; mutant has aneuploidy tolerance	51.9504	12.21	1	5	1.00728	0.992987	1.04194	1.03333	1.16914	1.00013	5.10845e-05	2.55423e-05	1.08147	0.00385525	0.00128508	0.0362026	0.00661523	2.24664	0
YMR215W	GAS3 ORF Verified [Sc strain CEN.PK113-7D] Low abundance, possibly inactive member of the GAS family of GPI-containing proteins; putative 1,3-beta-glucanosyltransferase with similarity to other GAS family members; localizes to the cell wall; mRNA induced during sporulation	56.7575	2.67	1	1	0.971511	1.02769	1.2253	1.07416	1.16882	0.9996	0.00078899	0.000394495	1.15609	0.0038885	0.00129617	0.0411177	0.0244903	3.806	0
YFL045C	SEC53 ORF Verified [Sc strain CEN.PK113-7D] Phosphomannomutase, involved in synthesis of GDP-mannose and dolichol-phosphate-mannose; required for folding and glycosylation of secretory proteins in the ER lumen	29.0447	42.13	1	10	1.02177	0.978953	1.06044	1.12661	1.16748	1.00036	0.000458252	0.000229126	1.11818	0.00194508	0.00064836	0.0296224	0.0138808	3.97729	0
YOR198C	BFR1 ORF Verified [Sc strain CEN.PK113-7D] Component of mRNP complexes associated with polyribosomes; implicated in secretion and nuclear segregation; multicopy suppressor of BFA (Brefeldin A) sensitivity	54.6064	29.57	1	17	0.981008	1.0185	1.13758	1.14352	1.16663	0.999754	0.000351419	0.000175709	1.14924	0.000156954	5.23181e-05	0.0151006	0.0223475	9.89968	1
YGL112C	TAF6 ORF Verified [Sc strain CEN.PK113-7D] Subunit (60 kDa) of TFIID and SAGA complexes, involved in transcription initiation of RNA polymerase II and in chromatin modification, similar to histone H4	57.8662	2.13	1	1	0.917146	1.07843	1.04342	1.06057	1.16549	0.99779	0.00650333	0.00325166	1.08983	0.00291109	0.000970364	0.0649771	0.00847094	1.41646	0
YPL004C	LSP1 ORF Verified [Sc strain CEN.PK113-7D] Primary component of eisosomes, which are large immobile patch structures at the cell cortex associated with endocytosis, along with Pil1p and Sur7p; null mutants show activation of Pkc1p/Ypk1p stress resistance pathways; member of the BAR domain family	38.048	27.86	1	6	1.00499	0.995232	1.13226	1.06285	1.16443	1.00011	2.38e-05	1.19e-05	1.11985	0.00179686	0.000598952	0.0247154	0.014337	4.84464	1
YPL037C	EGD1 ORF Verified [Sc strain CEN.PK113-7D] Subunit beta1 of the nascent polypeptide-associated complex (NAC) involved in protein targeting, associated with cytoplasmic ribosomes; enhances DNA binding of the Gal4p activator; homolog of human BTF3b	17.0098	29.3	1	4	0.939185	1.05908	1.06008	1.18675	1.16368	0.999131	0.00359357	0.00179679	1.13684	0.00303442	0.00101147	0.052993	0.0189637	2.59862	0
YLR359W	ADE13 ORF Verified [Sc strain CEN.PK113-7D] Adenylosuccinate lyase, catalyzes two steps in the 'de novo' purine nucleotide biosynthetic pathway; expression is repressed by adenine and activated by Bas1p and Pho2p; mutations in human ortholog ADSL cause adenylosuccinase deficiency	54.4763	41.29	1	21	0.994844	1.00507	1.1316	1.10104	1.16264	0.999959	2.61621e-05	1.3081e-05	1.13176	0.000632411	0.000210804	0.0149628	0.0173709	8.80843	1
YBR256C	RIB5 ORF Verified [Sc strain CEN.PK113-7D] Riboflavin synthase; catalyzes the last step of the riboflavin biosynthesis pathway	26.1793	22.69	1	5	1.04043	0.960844	1.24716	1.14208	1.16209	1.00064	0.00158363	0.000791814	1.18378	0.0020755	0.000691832	0.0385181	0.0335398	4.75461	1
YOL012C	HTZ1 ORF Verified [Sc strain CEN.PK113-7D] Histone variant H2AZ, exchanged for histone H2A in nucleosomes by the SWR1 complex; involved in transcriptional regulation through prevention of the spread of silent heterochromatin	14.274	7.46	1	1	1.02322	0.977546	1.19608	1.07577	1.1596	1.00038	0.000521478	0.000260739	1.14382	0.0025366	0.000845532	0.0332607	0.0205732	4.31241	1
YDR086C	SSS1 ORF Verified [Sc strain CEN.PK113-7D] Subunit of the Sec61p translocation complex (Sec61p-Sss1p-Sbh1p) that forms a channel for passage of secretory proteins through the endoplasmic reticulum membrane, and of the Ssh1p complex (Ssh1p-Sbh2p-Sss1p); interacts with Ost4p and Wbp1p	8.93799	32.5	1	3	0.997768	1.00222	1.2428	1.12012	1.15959	0.999991	4.94581e-06	2.47291e-06	1.17417	0.00261477	0.00087159	0.0295645	0.0303387	5.89152	1
YDR346C	SVF1 ORF Verified [Sc strain CEN.PK113-7D] Protein with a potential role in cell survival pathways, required for the diauxic growth shift; expression in mammalian cells increases survival under conditions inducing apoptosis; mutant has increased aneuploidy tolerance	54.334	6.44	1	2	0.997307	1.00269	1.24312	1.11362	1.15734	0.999996	7.23283e-06	3.61642e-06	1.17136	0.00289337	0.000964458	0.0311139	0.0293651	5.50758	1
YEL060C	PRB1 ORF Verified [Sc strain CEN.PK113-7D] Vacuolar proteinase B (yscB); serine protease of the subtilisin family; involved in protein degradation in the vacuole and required for full protein degradation during sporulation; activity inhibited by Pbi2p; protein abundance increases in response to DNA replication stress	69.5878	4.41	1	3	0.945169	1.05327	1.14647	1.08772	1.15688	0.999218	0.00292128	0.00146064	1.13035	0.000927119	0.00030904	0.0420676	0.0171968	3.11728	0
YNL135C	FPR1 ORF Verified [Sc strain CEN.PK113-7D] Peptidyl-prolyl cis-trans isomerase (PPIase), binds to the drugs FK506 and rapamycin; also binds to the nonhistone chromatin binding protein Hmo1p and may regulate its assembly or function	12.1503	22.81	1	3	0.915508	1.08203	1.21094	1.05506	1.15391	0.998771	0.00693271	0.00346636	1.13997	0.00414712	0.00138237	0.0696328	0.0199377	2.02779	0
YCR053W	THR4 ORF Verified [Sc strain CEN.PK113-7D] Threonine synthase, conserved protein that catalyzes formation of threonine from O-phosphohomoserine; expression is regulated by the GCN4-mediated general amino acid control pathway	57.4385	20.62	1	12	1.03087	0.970122	1.12848	1.08938	1.15112	1.0005	0.0009226	0.0004613	1.12299	0.000650245	0.000216748	0.0260394	0.0150058	4.70434	1
YMR295C	ORF Verified [Sc strain CEN.PK113-7D] Protein of unknown function that associates with ribosomes; green fluorescent protein (GFP)-fusion protein localizes to the cell periphery and bud; YMR295C is not an essential gene; protein abundance increases in response to DNA replication stress	22.1648	7.11	1	1	0.875741	1.12061	1.27379	1.27796	1.14965	0.998175	0.0149901	0.00749505	1.2338	0.00354373	0.00118124	0.0931466	0.0555183	2.5296	0
YKL190W	CNB1 ORF Verified [Sc strain CEN.PK113-7D] Calcineurin B; the regulatory subunit of calcineurin, a Ca++/calmodulin-regulated type 2B protein phosphatase which regulates Crz1p (a stress-response transcription factor), the other calcineurin subunit is encoded by CNA1 and/or CMP1; protein abundance increases in response to DNA replication stress	19.6268	10.29	1	1	1.0197	0.980956	1.09023	1.04054	1.14705	1.00033	0.000375349	0.000187674	1.0926	0.00189356	0.000631188	0.0286158	0.00851468	3.22462	0
YDR510W	SMT3 ORF Verified [Sc strain CEN.PK113-7D] Ubiquitin-like protein of the SUMO family, conjugated to lysine residues of target proteins; regulates chromatid cohesion, chromosome segregation, APC-mediated proteolysis, DNA replication and septin ring dynamics; phosphorylated at Ser2	11.5898	39.6	1	3	1.00292	0.997214	1.2563	1.07083	1.14364	1.00007	8.14511e-06	4.07256e-06	1.15693	0.00582166	0.00194055	0.0440979	0.0246045	3.55704	0
YKR001C	VPS1 ORF Verified [Sc strain CEN.PK113-7D] Dynamin-like GTPase required for vacuolar sorting; also involved in actin cytoskeleton organization, endocytosis, late Golgi-retention of some proteins, regulation of peroxisome biogenesis	78.6877	5.11	1	4	0.953484	1.04514	1.07144	1.15553	1.14262	0.99931	0.0021	0.00105	1.1232	0.00136712	0.000455705	0.0388034	0.0153478	3.19266	0
YGR034W	RPL26B ORF Verified [Sc strain CEN.PK113-7D] Ribosomal 60S subunit protein L26B; binds to 5.8S rRNA; homologous to mammalian ribosomal protein L26 and bacterial L24; RPL26B has a paralog, RPL26A, that arose from the whole genome duplication	14.2261	39.37	3	2	0.965123	1.03391	1.12129	1.15462	1.13674	0.999517	0.00118295	0.000591476	1.13755	0.00018546	6.18199e-05	0.0255597	0.0190527	5.40037	1
YGR155W	CYS4 ORF Verified [Sc strain CEN.PK113-7D] Cystathionine beta-synthase, catalyzes synthesis of cystathionine from serine and homocysteine, the first committed step in cysteine biosynthesis; responsible for hydrogen sulfide generation; advances passage through START by promoting cell growth which requires catalytic activity, and reducing critical cell size independent of catalytic activity; mutati…	55.9874	62.33	1	24	1.03293	0.968123	1.1465	1.04963	1.13665	1.00053	0.00104999	0.000524996	1.11093	0.001895	0.000631667	0.0340098	0.0121882	3.24613	0
YJR125C	ENT3 ORF Verified [Sc strain CEN.PK113-7D] Protein containing an N-terminal epsin-like domain involved in clathrin recruitment and traffic between the Golgi and endosomes; associates with the clathrin adaptor Gga2p	45.0637	7.6	1	4	0.979153	1.02024	1.23409	1.19311	1.13591	0.999698	0.000422075	0.000211038	1.1877	0.00162107	0.000540357	0.0274116	0.0353467	6.85867	1
YKL142W	MRP8 ORF Verified [Sc strain CEN.PK113-7D] Protein of unknown function; undergoes sumoylation; transcription induced under cell wall stress; protein levels are reduced under anaerobic conditions; protein abundance increases in response to DNA replication stress; originally thought to be a mitochondrial ribosomal protein based on sequence analysis	25.082	14.61	1	3	0.977107	1.02217	1.16117	1.07805	1.13583	0.999637	0.000507591	0.000253795	1.12502	0.00121024	0.000403412	0.0256361	0.0157203	4.89079	1
YPL225W	ORF Verified [Sc strain CEN.PK113-7D] Protein of unknown function; may interact with ribosomes, based on co-purification experiments; green fluorescent protein (GFP)-fusion protein localizes to the cytoplasm; protein abundance increases in response to DNA replication stress	17.4338	21.23	1	3	1.02679	0.974081	1.16842	1.12069	1.13508	1.00044	0.000694534	0.000347267	1.1414	0.000399734	0.000133245	0.0219206	0.0198704	6.43059	1
YML074C	FPR3 ORF Verified [Sc strain CEN.PK113-7D] Nucleolar peptidyl-prolyl cis-trans isomerase (PPIase); FK506 binding protein; phosphorylated by casein kinase II (Cka1p-Cka2p-Ckb1p-Ckb2p) and dephosphorylated by Ptp1p	46.6537	2.18	1	1	1.01929	0.981263	1.19492	1.10373	1.13489	1.00028	0.000361474	0.000180737	1.14451	0.00143245	0.000477484	0.0256558	0.0208044	5.62201	1
YDL208W	NHP2 ORF Verified [Sc strain CEN.PK113-7D] Nuclear protein related to mammalian high mobility group (HMG) proteins, essential for function of H/ACA-type snoRNPs, which are involved in 18S rRNA processing	17.1114	5.13	1	1	0.9572	1.0416	1.2072	1.10455	1.13409	0.999399	0.00178077	0.000890386	1.14861	0.00186155	0.000620518	0.0388703	0.0222641	3.8387	0
YJL111W	CCT7 ORF Verified [Sc strain CEN.PK113-7D] Subunit of the cytosolic chaperonin Cct ring complex, related to Tcp1p, required for the assembly of actin and tubulins in vivo; mutant has increased aneuploidy tolerance	59.7138	11.09	1	5	0.966784	1.03227	0.935252	1.20093	1.13303	0.999525	0.00107198	0.00053599	1.08974	0.0127016	0.00423388	0.0690642	0.00813853	1.30623	0
YIL065C	FIS1 ORF Verified [Sc strain CEN.PK113-7D] Protein involved in mitochondrial membrane fission and peroxisome abundance; required for localization of Dnm1p and Mdv1p during mitochondrial division; mediates ethanol-induced apoptosis and ethanol-induced mitochondrial fragmentation	17.7063	5.16	1	1	1.0533	0.944764	1.11899	1.07731	1.12897	0.999031	0.00294495	0.00147248	1.10843	0.000500703	0.000166901	0.0404892	0.011967	2.70181	0
YPR183W	DPM1 ORF Verified [Sc strain CEN.PK113-7D] Dolichol phosphate mannose (Dol-P-Man) synthase of the ER membrane, catalyzes the formation of Dol-P-Man from Dol-P and GDP-Man; required for glycosyl phosphatidylinositol membrane anchoring, O mannosylation, and protein glycosylation	30.3427	19.85	1	6	1.00442	0.995787	1.08899	1.07729	1.12798	1.0001	1.86147e-05	9.30734e-06	1.09809	0.000469473	0.000156491	0.0128763	0.00960116	7.60977	1
YIL063C	YRB2 ORF Verified [Sc strain CEN.PK113-7D] Protein of unknown function involved in nuclear processes of the Ran-GTPase cycle; involved in nuclear protein export; contains Ran Binding Domain and FxFG repeats; interacts with Srm1p, GTP-Gsp1p, Rna1p and Crm1p; is not essential	35.9794	3.36	1	1	1.03276	0.968292	1.24221	1.21037	1.12778	1.00052	0.0010389	0.000519448	1.19346	0.00232561	0.000775204	0.0359813	0.0372224	5.36198	1
YDR121W	DPB4 ORF Verified [Sc strain CEN.PK113-7D] Subunit of DNA pol epsilon and of ISW2 chromatin accessibility complex; involved in both chromosomal DNA replication and inheritance of telomeric silencing; stabilizes the interaction of Pol epsilon with primer-template DNA, positively affecting the processivity of the polymerase and exonuclease activities of Pol epsilon; interacts with extranucleosomal …	22.1272	4.57	1	1	0.975631	1.02323	1.33698	1.23764	1.12759	0.999429	0.000566325	0.000283163	1.23407	0.00731395	0.00243798	0.0521646	0.0550569	4.49811	1
YPR191W	QCR2 ORF Verified [Sc strain CEN.PK113-7D] Subunit 2 of the ubiquinol cytochrome-c reductase complex, which is a component of the mitochondrial inner membrane electron transport chain; phosphorylated; transcription is regulated by Hap1p, Hap2p/Hap3p, and heme	40.4534	34.24	1	11	1.00841	0.991911	1.14436	1.14714	1.12554	1.00016	6.80784e-05	3.40392e-05	1.13901	9.20259e-05	3.06753e-05	0.00804453	0.0192802	17.2605	1
YDL021W	GPM2 ORF Verified [Sc strain CEN.PK113-7D] Homolog of Gpm1p phosphoglycerate mutase, which converts 3-phosphoglycerate to 2-phosphoglycerate in glycolysis; may be non-functional derivative of a gene duplication event	36.0504	3.54	1	1	0.999765	1.0003	1.221	1.25192	1.12283	1.00003	7.19066e-08	3.59533e-08	1.19858	0.0030287	0.00100957	0.0317742	0.0394211	6.24869	1
YBR160W	CDC28 ORF Verified [Sc strain CEN.PK113-7D] Catalytic subunit of the main cell cycle cyclin-dependent kinase (CDK); alternately associates with G1 cyclins (CLNs) and G2/M cyclins (CLBs) which direct the CDK to specific substrates; involved in modulating membrane trafficking dynamics; protein abundance increases in response to DNA replication stress	34.04	2.35	1	1	1.02285	0.977903	1.02938	1.09503	1.11627	1.00038	0.000505087	0.000252544	1.08023	0.00136772	0.000455907	0.0266167	0.00637585	2.99995	0
YOR280C	FSH3 ORF Verified [Sc strain CEN.PK113-7D] Putative serine hydrolase; likely target of Cyc8p-Tup1p-Rfx1p transcriptional regulation; sequence is similar to S. cerevisiae Fsh1p and Fsh2p and the human candidate tumor suppressor OVCA2	30.3993	4.89	1	1	0.992515	1.00422	1.0273	1.2945	1.1149	0.998367	3.42449e-05	1.71225e-05	1.14557	0.0123699	0.00412329	0.064346	0.021668	2.28764	0
YOR027W	STI1 ORF Verified [Sc strain CEN.PK113-7D] Hsp90 cochaperone, interacts with the Ssa group of the cytosolic Hsp70 chaperones and activates Ssa1p ATPase activity; interacts with Hsp90 chaperones and inhibits their ATPase activity; homolog of mammalian Hop	66.226	33.11	1	20	0.988768	1.01095	1.1394	1.11769	1.11271	0.999859	0.000123005	6.15025e-05	1.12326	0.000134274	4.4758e-05	0.0103083	0.0152285	11.9713	1
YOL143C	RIB4 ORF Verified [Sc strain CEN.PK113-7D] Lumazine synthase (6,7-dimethyl-8-ribityllumazine synthase, also known as DMRL synthase); catalyzes synthesis of immediate precursor to riboflavin	18.5436	12.43	1	2	1.00174	0.998388	1.10209	1.01003	1.11249	1.00006	2.80511e-06	1.40255e-06	1.07487	0.00212027	0.000706757	0.0266113	0.00559604	2.81109	0
YDL143W	CCT4 ORF Verified [Sc strain CEN.PK113-7D] Subunit of the cytosolic chaperonin Cct ring complex, related to Tcp1p, required for the assembly of actin and tubulins in vivo	57.5677	11.17	1	5	1.01761	0.982894	1.01964	1.10658	1.11196	1.00025	0.00030129	0.000150645	1.0794	0.00179005	0.000596682	0.0273373	0.00626383	2.89511	0
YLR292C	SEC72 ORF Verified [Sc strain CEN.PK113-7D] Non-essential subunit of Sec63 complex (Sec63p, Sec62p, Sec66p and Sec72p); with Sec61 complex, Kar2p/BiP and Lhs1p forms a channel competent for SRP-dependent and post-translational SRP-independent protein targeting and import into the ER	21.5934	9.33	1	2	0.969048	1.0301	1.08954	0.984284	1.11167	0.999575	0.000931911	0.000465955	1.06183	0.00308831	0.00102944	0.0386703	0.00387573	1.6099	0
YKL213C	DOA1 ORF Verified [Sc strain CEN.PK113-7D] WD repeat protein required for ubiquitin-mediated protein degradation; forms a complex with Cdc48p; plays a role in controlling cellular ubiquitin concentration; also promotes efficient NHEJ in postdiauxic/stationary phase; protein abundance increases in response to DNA replication stress	79.4561	1.26	1	1	1.02881	0.972121	1.08786	1.05613	1.10611	1.00047	0.000803399	0.000401699	1.08337	0.000426447	0.000142149	0.0233206	0.00687291	3.55493	0
YGL068W	MNP1 ORF Verified [Sc strain CEN.PK113-7D] Protein associated with the mitochondrial nucleoid; putative mitochondrial ribosomal protein with similarity to E. coli L7/L12 ribosomal protein; required for normal respiratory growth	20.6372	5.67	1	1	0.950588	1.04801	1.03924	1.03899	1.10577	0.999301	0.00237293	0.00118646	1.06133	0.000987162	0.000329054	0.0389296	0.00384786	1.59342	0
YKL085W	MDH1 ORF Verified [Sc strain CEN.PK113-7D] Mitochondrial malate dehydrogenase, catalyzes interconversion of malate and oxaloacetate; involved in the tricarboxylic acid (TCA) cycle; phosphorylated	35.6279	2.99	1	1	0.987108	1.01258	1.20641	1.2169	1.10573	0.999845	0.000162233	8.11167e-05	1.17635	0.0025116	0.000837199	0.0303037	0.0311531	5.82445	1
YJL020C	BBC1 ORF Verified [Sc strain CEN.PK113-7D] Protein possibly involved in assembly of actin patches; interacts with an actin assembly factor Las17p and with the SH3 domains of Type I myosins Myo3p and Myo5p; localized predominantly to cortical actin patches	128.218	2.42	1	2	0.967469	1.03164	1.36645	1.28943	1.1036	0.999552	0.00102934	0.000514668	1.25316	0.0121726	0.00405755	0.0676181	0.064317	3.75059	0
YBL091C	MAP2 ORF Verified [Sc strain CEN.PK113-7D] Methionine aminopeptidase, catalyzes the cotranslational removal of N-terminal methionine from nascent polypeptides; function is partially redundant with that of Map1p	47.4888	3.8	1	1	0.938357	1.05988	1.0229	1.09477	1.10278	0.999119	0.003692	0.001846	1.07348	0.00129005	0.000430018	0.0477076	0.00552973	1.55871	0
YLR301W	HRI1 ORF Verified [Sc strain CEN.PK113-7D] Protein of unknown function that interacts with Sec72p and Hrr25p	27.4838	20.9	1	4	1.04359	0.957777	1.16853	1.06631	1.10218	1.00069	0.00184116	0.000920581	1.11234	0.00179289	0.000597629	0.0389642	0.0124664	2.86553	0
YJR070C	LIA1 ORF Verified [Sc strain CEN.PK113-7D] Deoxyhypusine hydroxylase; HEAT-repeat containing metalloenzyme that catalyzes hypusine formation; binds to and is required for the modification of Hyp2p (eIF5A); complements S. pombe mmd1 mutants defective in mitochondrial positioning; protein abundance increases in response to DNA replication stress	36.1423	35.69	1	10	1.0221	0.97861	1.01499	1.06169	1.09687	1.00035	0.000472737	0.000236369	1.05785	0.00112459	0.000374863	0.0247231	0.0033059	2.32564	0
YML081C-A	ATP18 ORF Verified [Sc strain CEN.PK113-7D] Subunit of the mitochondrial F1F0 ATP synthase, which is a large enzyme complex required for ATP synthesis; termed subunit I or subunit j; does not correspond to known ATP synthase subunits in other organisms	6.68347	15.25	1	1	1.02319	0.977572	1.25277	1.13249	1.09615	1.00038	0.000520309	0.000260155	1.16047	0.00447969	0.00149323	0.0418734	0.0256283	3.82315	0
YML028W	TSA1 ORF Verified [Sc strain CEN.PK113-7D] Thioredoxin peroxidase; acts as both a ribosome-associated and free cytoplasmic antioxidant; self-associates to form a high-molecular weight chaperone complex under oxidative stress; deletion results in mutator phenotype; protein abundance increases in response to DNA replication stress	21.5763	53.06	2	12	1.02165	0.979072	1.27875	1.22953	1.09539	1.00036	0.00045312	0.00022656	1.20123	0.00600393	0.00200131	0.0472003	0.0403472	4.25561	0
YCL028W	RNQ1 ORF Verified [Sc strain CEN.PK113-7D] [PIN(+)] prion, an infectious protein conformation that is generally an ordered protein aggregate	42.5538	2.22	1	1	0.972124	1.02712	0.971937	0.91165	1.09482	0.999622	0.000756102	0.000378051	0.992802	0.00580952	0.00193651	0.0481098	4.65018e-05	0.141743	0
YKL216W	URA1 ORF Verified [Sc strain CEN.PK113-7D] Dihydroorotate dehydrogenase, catalyzes the fourth enzymatic step in the de novo biosynthesis of pyrimidines, converting dihydroorotic acid into orotic acid	34.7788	9.87	1	4	1.03514	0.965853	1.17588	1.05863	1.09482	1.0005	0.00120015	0.000600074	1.10978	0.00240329	0.000801095	0.0374322	0.0119422	2.91942	0
YDL124W	ORF Verified [Sc strain CEN.PK113-7D] NADPH-dependent alpha-keto amide reductase; reduces aromatic alpha-keto amides, aliphatic alpha-keto esters, and aromatic alpha-keto esters; member of the aldo-keto reductase (AKR) family; protein abundance increases in response to DNA replication stress	35.5384	4.49	1	2	1.00932	0.99101	1.15652	1.08491	1.09301	1.00017	8.38563e-05	4.19281e-05	1.11148	0.00102523	0.000341742	0.0195875	0.0123905	5.68285	1
YNR054C	ESF2 ORF Verified [Sc strain CEN.PK113-7D] Essential nucleolar protein involved in pre-18S rRNA processing; binds to RNA and stimulates ATPase activity of Dbp8; involved in assembly of the small subunit (SSU) processome	36.3856	3.16	1	1	0.981742	1.01779	0.943758	0.983445	1.09104	0.999765	0.000324805	0.000162403	1.00608	0.00387159	0.00129053	0.0381173	3.98986e-05	0.165713	0
YHR027C	RPN1 ORF Verified [Sc strain CEN.PK113-7D] Non-ATPase base subunit of the 19S regulatory particle of the 26S proteasome; may participate in the recognition of several ligands of the proteasome; contains a leucine-rich repeat (LRR) domain, a site for protein-protein interactions	109.424	11.08	1	10	0.985154	1.01448	1.1041	1.16512	1.09049	0.999815	0.000214963	0.000107481	1.1199	0.00105313	0.000351045	0.0214132	0.0144213	5.60816	1
YER004W	FMP52 ORF Verified [Sc strain CEN.PK113-7D] Protein of unknown function, localized to the mitochondrial outer membrane; induced by treatment with 8-methoxypsoralen and UVA irradiation	25.0582	17.32	1	4	1.00742	0.992875	1.14355	1.00898	1.08469	1.00015	5.28888e-05	2.64444e-05	1.07908	0.00303401	0.00101134	0.0322146	0.00622977	2.4501	0
YKL009W	MRT4 ORF Verified [Sc strain CEN.PK113-7D] Protein involved in mRNA turnover and ribosome assembly, localizes to the nucleolus	27.0411	8.9	1	1	0.924159	1.0731	0.99972	0.974427	1.08422	0.998627	0.00554552	0.00277276	1.01946	0.00220375	0.000734583	0.0592228	0.000433813	0.351691	0
YOR259C	RPT4 ORF Verified [Sc strain CEN.PK113-7D] One of six ATPases of the 19S regulatory particle of the 26S proteasome involved in degradation of ubiquitinated substrates; contributes preferentially to ERAD; required for spindle pole body duplication; mainly nuclear localization	49.3775	8.24	1	2	0.981632	1.01765	1.06399	1.03327	1.08418	0.999642	0.000324348	0.000162174	1.06048	0.000438053	0.000146018	0.0175554	0.00370146	3.46558	0
YBL022C	PIM1 ORF Verified [Sc strain CEN.PK113-7D] ATP-dependent Lon protease, involved in degradation of misfolded proteins in mitochondria; required for biogenesis and maintenance of mitochondria	127.033	1.5	1	2	0.988837	1.01066	1.0753	1.0443	1.08284	0.999748	0.000119062	5.9531e-05	1.06748	0.000278135	9.27116e-05	0.0123387	0.00458734	5.48924	1
YLR163C	MAS1 ORF Verified [Sc strain CEN.PK113-7D] Smaller subunit of the mitochondrial processing protease (MPP), essential processing enzyme that cleaves the N-terminal targeting sequences from mitochondrially imported proteins	51.0524	2.38	1	1	0.953026	1.04565	1.05016	1.09269	1.08274	0.999337	0.00214476	0.00107238	1.0752	0.000329868	0.000109956	0.0343851	0.00575459	2.20616	0
YGR282C	BGL2 ORF Verified [Sc strain CEN.PK113-7D] Endo-beta-1,3-glucanase, major protein of the cell wall, involved in cell wall maintenance	34.0972	22.36	1	7	1.04308	0.95828	1.14766	1.09506	1.08176	1.00068	0.00179754	0.000898772	1.10816	0.000809643	0.000269881	0.0341856	0.0115518	3.14399	0
YOL151W	GRE2 ORF Verified [Sc strain CEN.PK113-7D] 3-methylbutanal reductase and NADPH-dependent methylglyoxal reductase (D-lactaldehyde dehydrogenase); stress induced (osmotic, ionic, oxidative, heat shock and heavy metals); regulated by the HOG pathway; protein abundance increases in response to DNA replication stress	38.2035	14.33	1	5	1.03331	0.967758	1.01031	1.16701	1.0788	1.00053	0.00107414	0.000537069	1.08537	0.00411412	0.00137137	0.0436857	0.00719804	1.94208	0
YOR257W	CDC31 ORF Verified [Sc strain CEN.PK113-7D] Calcium-binding component of the spindle pole body (SPB) half-bridge, required for SPB duplication in mitosis and meiosis II; homolog of mammalian centrin; binds multiubiquitinated proteins and is involved in proteasomal protein degradation	18.7392	7.45	1	1	0.99663	1.00334	1.03308	1.02291	1.07777	0.999986	1.12654e-05	5.63272e-06	1.04459	0.000567898	0.000189299	0.0139618	0.00198936	3.19459	0
YNL149C	PGA2 ORF Verified [Sc strain CEN.PK113-7D] Essential protein required for maturation of Gas1p and Pho8p; involved in protein trafficking; GFP-fusion protein localizes to the ER and YFP-fusion protein to the nuclear envelope-ER network; null mutants have a cell separation defect	15.0438	24.03	1	3	0.938963	1.05929	1.051	1.10997	1.07539	0.999128	0.0036198	0.0018099	1.07879	0.000585455	0.000195152	0.0447778	0.00634569	1.779	0
YDL126C	CDC48 ORF Verified [Sc strain CEN.PK113-7D] AAA ATPase involved in multiple processes; subunit of a polyubiquitin-selective segregase complex involved in ERAD, cell wall integrity during heat stress and mitotic spindle disassembly; subunit of a complex involved in mitochondria-associated degradation; role in mobilizing membrane bound transcription factors by regulated ubiquitin/proteasome-depende…	91.9387	18.44	1	12	0.988924	1.01082	1.02632	1.05125	1.07292	0.99987	0.000119818	5.99091e-05	1.05017	0.000362404	0.000120801	0.0134429	0.00252963	3.74143	0
YHR064C	SSZ1 ORF Verified [Sc strain CEN.PK113-7D] Hsp70 protein that interacts with Zuo1p (a DnaJ homolog) to form a ribosome-associated complex that binds the ribosome via the Zuo1p subunit; also involved in pleiotropic drug resistance via sequential activation of PDR1 and PDR5; binds ATP	58.2022	33.46	1	14	1.0043	0.995899	0.851992	1.00971	1.0729	1.0001	1.76496e-05	8.8248e-06	0.978201	0.00862971	0.00287657	0.0537159	0.000479604	0.407698	0
YMR183C	SSO2 ORF Verified [Sc strain CEN.PK113-7D] Plasma membrane t-SNARE involved in fusion of secretory vesicles at the plasma membrane; syntaxin homolog that is functionally redundant with Sso1p	33.7129	13.56	1	2	0.935298	1.06283	1.16064	1.2864	1.07126	0.999063	0.00406601	0.00203301	1.17277	0.00778747	0.00259582	0.0680355	0.0301733	2.55315	0
YNR017W	TIM23 ORF Verified [Sc strain CEN.PK113-7D] Essential component of the Translocase of the Inner Mitochondrial membrane (TIM23 complex); involved in protein import into mitochondrial matrix and inner membrane; with Tim17p, contributes to architecture and function of the import channel	23.2289	4.05	1	1	1.01042	0.989966	1.14629	0.981619	1.06911	1.00019	0.000104567	5.22833e-05	1.06568	0.00452556	0.00150852	0.039507	0.00428811	1.65752	0
YDR032C	PST2 ORF Verified [Sc strain CEN.PK113-7D] Protein with similarity to a family of flavodoxin-like proteins; induced by oxidative stress in a Yap1p dependent manner; the authentic, non-tagged protein is detected in highly purified mitochondria in high-throughput studies; protein abundance increases in response to DNA replication stress	20.9525	39.39	1	4	1.01008	0.990289	1.08328	1.02895	1.06867	1.00019	9.79559e-05	4.8978e-05	1.0603	0.000526888	0.000175629	0.0149869	0.00361361	4.01106	0
YCL043C	PDI1 ORF Verified [Sc strain CEN.PK113-7D] Protein disulfide isomerase; multifunctional protein of ER lumen, essential for formation of disulfide bonds in secretory and cell-surface proteins, unscrambles non-native disulfide bonds; key regulator of Ero1p; forms complex with Mnl1p that has exomannosidase activity, processing unfolded protein-bound Man8GlcNAc2 oligosaccharides to Man7GlcNAc2, promo…	58.1905	34.87	1	16	0.99872	1.00131	1.11529	1.13572	1.06753	1.00001	1.67159e-06	8.35794e-07	1.10618	0.000816466	0.000272155	0.0165224	0.0112713	6.42558	1
YMR229C	RRP5 ORF Verified [Sc strain CEN.PK113-7D] RNA binding protein with preference for single stranded tracts of U's involved in synthesis of both 18S and 5.8S rRNAs; component of both the ribosomal small subunit (SSU) processosome and the 90S preribosome	193.016	0.75	1	1	0.98072	1.01875	1.00486	1.14383	1.0647	0.999734	0.000361516	0.000180758	1.07113	0.00323925	0.00107975	0.0355036	0.00509756	2.01098	0
YMR260C	TIF11 ORF Verified [Sc strain CEN.PK113-7D] Translation initiation factor eIF1A, essential protein that forms a complex with Sui1p (eIF1) and the 40S ribosomal subunit and scans for the start codon; C-terminus associates with Fun12p (eIF5B); N terminus interacts with eIF2 and eIF3	17.4244	23.53	1	4	1.00671	0.993025	1.29098	1.36406	1.05788	0.999869	4.68378e-05	2.34189e-05	1.23764	0.0170468	0.00568227	0.075536	0.0565344	3.14777	0
YLR179C	ORF Verified [Sc strain CEN.PK113-7D] Protein of unknown function with similarity to Tfs1p; transcription is activated by paralogous proteins Yrm1p and Yrr1p along with proteins involved in multidrug resistance; GFP-tagged protein localizes to the cytoplasm and nucleus	22.1369	19.4	1	3	1.01768	0.982919	1.05805	1.12593	1.05683	1.0003	0.000302076	0.000151038	1.08027	0.00104274	0.000347579	0.0223297	0.00639544	3.58139	0
YOL038W	PRE6 ORF Verified [Sc strain CEN.PK113-7D] Alpha 4 subunit of the 20S proteasome; may replace alpha 3 subunit (Pre9p) under stress conditions to create a more active proteasomal isoform; GFP-fusion protein relocates from cytosol to the mitochondrial surface upon oxidative stress	28.4217	16.14	1	4	0.963847	1.03505	1.11524	1.20693	1.0555	0.999447	0.00126738	0.000633691	1.12589	0.00387868	0.00129289	0.0438929	0.0159881	2.88075	0
YMR226C	ORF Verified [Sc strain CEN.PK113-7D] NADP(+)-dependent dehydrogenase; acts on serine, L-allo-threonine, and other 3-hydroxy acids; green fluorescent protein fusion protein localizes to the cytoplasm and nucleus; may interact with ribosomes, based on co-purification experiments	29.1405	19.1	1	5	0.980671	1.01871	1.07037	1.00164	1.05119	0.999692	0.000361804	0.000180902	1.04107	0.000838332	0.000279444	0.0214557	0.00171179	1.92834	0
YFR051C	RET2 ORF Verified [Sc strain CEN.PK113-7D] Delta subunit of the coatomer complex (COPI), which coats Golgi-derived transport vesicles; involved in retrograde transport between Golgi and ER	60.5903	1.83	1	1	0.988279	1.01144	1.0165	0.989848	1.04939	0.999862	0.00013416	6.70798e-05	1.01858	0.000593062	0.000197687	0.0162717	0.000350352	1.15032	0
YGR192C	TDH3 ORF Verified [Sc strain CEN.PK113-7D] Glyceraldehyde-3-phosphate dehydrogenase, isozyme 3, involved in glycolysis and gluconeogenesis; tetramer that catalyzes the reaction of glyceraldehyde-3-phosphate to 1,3 bis-phosphoglycerate; detected in the cytoplasm and cell wall	35.7244	73.49	1	7	1.02095	0.979737	1.04266	1.03589	1.04893	1.00035	0.000424706	0.000212353	1.04249	2.8379e-05	9.45965e-06	0.0148934	0.00177649	2.83001	0
YGR162W	TIF4631 ORF Verified [Sc strain CEN.PK113-7D] Translation initiation factor eIF4G; subunit of the mRNA cap-binding protein complex (eIF4F) that also contains eIF4E (Cdc33p); interacts with Pab1p and with eIF4A (Tif1p); also has a role in biogenesis of the large ribosomal subunit; TIF4631 has a paralog, TIF4632, that arose from the whole genome duplication	107.036	8.09	1	7	0.982815	1.0166	1.04233	0.970804	1.04567	0.999707	0.000285332	0.000142666	1.0196	0.00119239	0.000397463	0.0232407	0.000395761	0.855988	0
YPR133C	SPN1 ORF Verified [Sc strain CEN.PK113-7D] Protein involved in RNA polymerase II transcription; interacts genetically or physically with RNAP II, TBP, TFIIS, and chromatin remodelling factors; central domain highly conserved throughout eukaryotes; mutations confer an Spt- phenotype	46.0407	5.85	1	2	1.03024	0.970733	0.955839	0.955629	1.04567	1.00049	0.000885272	0.000442636	0.985712	0.00179732	0.000599107	0.032276	0.000218294	0.457763	0
YDL121C	ORF Uncharacterized [Sc strain CEN.PK113-7D] Putative protein of unknown function; green fluorescent protein (GFP)-fusion protein localizes to the endoplasmic reticulum; YDL121C is not an essential protein	16.9369	19.46	1	2	0.990994	1.00667	1.03432	1.11167	1.04369	0.998831	6.14168e-05	3.07084e-05	1.06322	0.00118817	0.000396056	0.0206583	0.00414645	3.11705	0
YBR079C	RPG1 ORF Verified [Sc strain CEN.PK113-7D] eIF3a subunit of the core complex of translation initiation factor 3 (eIF3), essential for translation; part of a Prt1p-Rpg1p-Nip1p subcomplex that stimulates binding of mRNA and tRNA(i)Met to ribosomes; involved in translation reinitiation	110.276	6.33	1	4	0.944324	1.05408	0.888367	0.912049	1.042	0.9992	0.00301135	0.00150567	0.947472	0.00456113	0.00152038	0.0550096	0.00267584	0.940354	0
YFR047C	BNA6 ORF Verified [Sc strain CEN.PK113-7D] Quinolinate phosphoribosyl transferase, required for the de novo biosynthesis of NAD from tryptophan via kynurenine; expression regulated by Hst1p	32.3442	2.03	1	1	1.071	0.931187	1.20737	1.20166	1.04105	1.00109	0.00488698	0.00244349	1.15003	0.00594382	0.00198127	0.0665189	0.0221808	2.23895	0
YIL142W	CCT2 ORF Verified [Sc strain CEN.PK113-7D] Subunit beta of the cytosolic chaperonin Cct ring complex, related to Tcp1p, required for the assembly of actin and tubulins in vivo	57.1379	23.15	1	10	0.999975	1.00004	0.98928	1.14424	1.03853	1.00001	1.10947e-09	5.54736e-10	1.05735	0.00417916	0.00139305	0.0373236	0.00328812	1.53635	0
YHR107C	CDC12 ORF Verified [Sc strain CEN.PK113-7D] Component of the septin ring that is required for cytokinesis; septins are GTP-binding proteins that assemble into rod-like hetero-oligomers that can associate with other rods to form filaments; septin rings at the mother-bud neck act as scaffolds for recruiting cell division factors and as barriers to prevent diffusion of specific proteins between moth…	46.6392	3.44	1	1	1.01405	0.986167	1.04575	1.07088	1.03836	1.00011	0.000194415	9.72076e-05	1.05166	0.000193782	6.45941e-05	0.0127201	0.00265747	4.05268	0
YHR201C	PPX1 ORF Verified [Sc strain CEN.PK113-7D] Exopolyphosphatase, hydrolyzes inorganic polyphosphate (poly P) into Pi residues; located in the cytosol, plasma membrane, and mitochondrial matrix	45.0232	2.27	1	1	0.98918	1.01057	0.909763	0.916231	1.03709	0.999875	0.000114397	5.71984e-05	0.954362	0.00342906	0.00114302	0.0346442	0.00207147	1.31374	0
YDR485C	VPS72 ORF Verified [Sc strain CEN.PK113-7D] Htz1p-binding component of the SWR1 complex, which exchanges histone variant H2AZ (Htz1p) for chromatin-bound histone H2A; required for vacuolar protein sorting	90.5252	1.76	1	1	1.07197	0.930246	1.03149	1.03553	1.0358	1.00111	0.00502141	0.0025107	1.03427	3.8927e-06	1.29757e-06	0.0501199	0.00110004	0.661751	0
YIL070C	MAM33 ORF Verified [Sc strain CEN.PK113-7D] Acidic protein of the mitochondrial matrix involved in oxidative phosphorylation; related to the human complement receptor gC1q-R	30.1138	16.17	1	3	1.082	0.919734	0.998485	0.892296	1.03288	1.00087	0.00658243	0.00329122	0.974552	0.0035802	0.0011934	0.0669673	0.000692439	0.392942	0
YLR208W	SEC13 ORF Verified [Sc strain CEN.PK113-7D] Structural component of 3 distinct complexes; subunit of Nup84 nuclear pore sub-complex (NPC), COPII vesicle coat, and Seh1-associated (SEA) complex; COPII vesicle coat is required for ER to Golgi transport; the Nup84 subcomplex contributes to nucleocytoplasmic transport, NPC biogenesis and processes that may require localization of chromosomes at the n…	33.0226	10.44	1	3	1.01229	0.988152	1.10654	1.0515	1.02948	1.00022	0.000145629	7.28146e-05	1.06251	0.00105028	0.000350092	0.0205647	0.00387965	3.02883	0
YER110C	KAP123 ORF Verified [Sc strain CEN.PK113-7D] Karyopherin beta, mediates nuclear import of ribosomal proteins prior to assembly into ribosomes and import of histones H3 and H4; localizes to the nuclear pore, nucleus, and cytoplasm; exhibits genetic interactions with RAI1	122.463	14.38	3	14	0.99707	1.00292	0.881126	1.05415	1.02427	0.999992	8.54192e-06	4.27096e-06	0.986516	0.00570224	0.00190075	0.0436465	0.000181623	0.308771	0
YPR028W	YOP1 ORF Verified [Sc strain CEN.PK113-7D] Membrane protein that interacts with Yip1p to mediate membrane traffic; interacts with Sey1p to maintain ER morphology; overexpression leads to cell death and accumulation of internal cell membranes	20.2568	12.78	1	3	1.01298	0.987268	1.00953	0.820012	1.02115	1.00012	0.000165273	8.26367e-05	0.95023	0.00850092	0.00283364	0.0540026	0.0024894	0.923916	0
YEL047C	FRD1 ORF Verified [Sc strain CEN.PK113-7D] Soluble fumarate reductase; required with isoenzyme Osm1p for anaerobic growth; may interact with ribosomes, based on co-purification experiments; authentic, non-tagged protein is detected in purified mitochondria in high-throughput studies; similar to Arxula adeninovorans fumarate reductase; protein abundance increases in response to DNA replication str…	50.8124	15.53	1	5	0.804545	1.18971	0.992043	1.10427	1.01998	0.997127	0.0370877	0.0185439	1.03877	0.00227568	0.00075856	0.138933	0.00173383	0.299707	0
YJR002W	MPP10 ORF Verified [Sc strain CEN.PK113-7D] Component of the SSU processome and 90S preribosome, required for pre-18S rRNA processing, interacts with and controls the stability of Imp3p and Imp4p, essential for viability; similar to human Mpp10p	66.9121	3.04	1	1	0.98632	1.01335	1.10354	1.15353	1.0191	0.999833	0.0001826	9.12999e-05	1.09206	0.00307789	0.00102596	0.0334255	0.00850512	2.75907	0
YBL033C	RIB1 ORF Verified [Sc strain CEN.PK113-7D] GTP cyclohydrolase II; catalyzes the first step of the riboflavin biosynthesis pathway	38.3082	5.22	1	1	1.03849	0.962725	1.11632	1.21205	1.01858	1.00061	0.00143528	0.000717639	1.11565	0.0062387	0.00207957	0.0528886	0.0132339	2.17511	0
YCL009C	ILV6 ORF Verified [Sc strain CEN.PK113-7D] Regulatory subunit of acetolactate synthase, which catalyzes the first step of branched-chain amino acid biosynthesis; enhances activity of the Ilv2p catalytic subunit, localizes to mitochondria	33.9654	22.01	1	6	0.996118	1.00384	1.00028	1.06984	1.01529	0.999979	1.49036e-05	7.45182e-06	1.02847	0.000893222	0.000297741	0.0174698	0.000811722	1.63086	0
YDL022W	GPD1 ORF Verified [Sc strain CEN.PK113-7D] NAD-dependent glycerol-3-phosphate dehydrogenase; key enzyme of glycerol synthesis, essential for growth under osmotic stress; expression regulated by high-osmolarity glycerol response pathway; homolog of Gpd2p; protein abundance increases in response to DNA replication stress	42.8416	18.93	1	8	1.01369	0.98679	1.04783	0.997771	1.01498	1.00024	0.000180911	9.04554e-05	1.02019	0.000431295	0.000143765	0.0153043	0.000398122	1.30376	0
YOR261C	RPN8 ORF Verified [Sc strain CEN.PK113-7D] Essential, non-ATPase regulatory subunit of the 26S proteasome; has similarity to the human p40 proteasomal subunit and to another S. cerevisiae regulatory subunit, Rpn11p	38.289	25.15	1	7	1.01298	0.987481	1.00422	0.964547	1.01228	1.00023	0.000162542	8.12711e-05	0.993682	0.000435252	0.000145084	0.0150451	4.28685e-05	0.435185	0
YER055C	HIS1 ORF Verified [Sc strain CEN.PK113-7D] ATP phosphoribosyltransferase, a hexameric enzyme, catalyzes the first step in histidine biosynthesis; mutations cause histidine auxotrophy and sensitivity to Cu, Co, and Ni salts; transcription is regulated by general amino acid control	32.2611	30.64	2	10	1.0332	0.967866	0.997289	0.780448	1.01074	1.00053	0.001067	0.000533501	0.929493	0.0111374	0.00371246	0.065161	0.00504642	1.09019	0
YMR194W	RPL36A ORF Verified [Sc strain CEN.PK113-7D] Ribosomal 60S subunit protein L36A; N-terminally acetylated; binds to 5.8 S rRNA; homologous to mammalian ribosomal protein L36, no bacterial homolog; RPL36A has a paralog, RPL36B, that arose from the whole genome duplication	11.1173	54	1	1	1.03647	0.964685	1.27341	1.18881	1.00965	1.00058	0.00128843	0.000644213	1.15729	0.0120915	0.00403052	0.068372	0.0245583	2.29203	0
YEL034W	HYP2 ORF Verified [Sc strain CEN.PK113-7D] Translation elongation factor eIF-5A; may function in translation initiation; structural homolog of bacterial EF-P; undergoes an essential hypusination modification; HYP2 has a paralog, ANB1, that arose from the whole genome duplication	17.1033	45.86	2	7	0.949067	1.04946	1.09069	1.34984	1.00899	0.999264	0.0025198	0.0012599	1.14984	0.0211121	0.00703737	0.0910894	0.0226739	1.65309	0
YER120W	SCS2 ORF Verified [Sc strain CEN.PK113-7D] Integral ER membrane protein that regulates phospholipid metabolism via an interaction with the FFAT motif of Opi1p, also involved in telomeric silencing, disruption causes inositol auxotrophy above 34 degrees C, VAP homolog	26.909	18.85	1	4	1.01811	0.982375	0.950289	0.961839	1.00829	1.00024	0.000319234	0.000159617	0.973473	0.000628349	0.00020945	0.0192111	0.000716584	1.39342	0
YGL125W	MET13 ORF Verified [Sc strain CEN.PK113-7D] Major isozyme of methylenetetrahydrofolate reductase, catalyzes the reduction of 5,10-methylenetetrahydrofolate to 5-methyltetrahydrofolate in the methionine biosynthesis pathway	68.5165	4.5	1	3	1.01258	0.98715	1.04958	1.03972	1.0062	0.999863	0.000161626	8.08128e-05	1.03183	0.0003447	0.0001149	0.0139897	0.00102206	2.28522	0
YOL027C	MDM38 ORF Verified [Sc strain CEN.PK113-7D] Mitochondrial protein, forms a complex with Mba1p to facilitate recruitment of mRNA-specific translational activators to ribosomes; roles in protein export and K+/H+ exchange; human ortholog Letm1 implicated in Wolf-Hirschhorn syndrome	64.9048	4.54	1	2	1.03298	0.96806	0.977359	0.950487	1.00509	1.00052	0.00105353	0.000526764	0.977646	0.000496997	0.000165666	0.0263141	0.000523133	0.869197	0
YLL050C	COF1 ORF Verified [Sc strain CEN.PK113-7D] Cofilin, promotes actin filament depolarization in a pH-dependent manner; binds both actin monomers and filaments and severs filaments; thought to be regulated by phosphorylation at SER4; ubiquitous and essential in eukaryotes	15.8909	37.76	1	5	0.96437	1.03464	1.07105	1.00345	1.00372	0.999506	0.00123452	0.000617259	1.02607	0.00101127	0.000337091	0.0308926	0.000705805	0.85998	0
YBL041W	PRE7 ORF Verified [Sc strain CEN.PK113-7D] Beta 6 subunit of the 20S proteasome	26.8544	9.54	1	2	0.980548	1.0182	0.989379	1.07351	0.996295	0.999375	0.000354452	0.000177226	1.01973	0.00145434	0.00048478	0.0257295	0.0004143	0.791091	0
YFL014W	HSP12 ORF Verified [Sc strain CEN.PK113-7D] Plasma membrane protein involved in maintaining membrane organization in stress conditions; induced by heat shock, oxidative stress, osmostress, stationary phase, glucose depletion, oleate and alcohol; regulated by HOG and Ras-Pka pathways; protein abundance increases in response to DNA replication stress	11.6857	6.42	1	1	0.740775	1.25158	1.09071	1.19945	0.995836	0.996177	0.0652305	0.0326153	1.09533	0.00692059	0.00230686	0.186875	0.00983166	0.530595	0
YMR062C	ARG7 ORF Verified [Sc strain CEN.PK113-7D] Mitochondrial ornithine acetyltransferase, catalyzes the fifth step in arginine biosynthesis; also possesses acetylglutamate synthase activity, regenerates acetylglutamate while forming ornithine	47.8185	30.84	1	14	1.04272	0.95857	1.08493	0.948196	0.994467	1.00065	0.00177045	0.000885226	1.0092	0.00322461	0.00107487	0.044273	7.31264e-05	0.193152	0
YLR257W	ORF Uncharacterized [Sc strain CEN.PK113-7D] Putative protein of unknown function; protein abundance increases in response to DNA replication stress	35.9624	5.61	1	1	0.968278	1.03085	1.03673	1.01775	0.992178	0.999564	0.000978858	0.000489429	1.01555	0.000333198	0.000111066	0.024505	0.000255643	0.652473	0
YPL106C	SSE1 ORF Verified [Sc strain CEN.PK113-7D] ATPase that is a component of the heat shock protein Hsp90 chaperone complex; binds unfolded proteins; member of the heat shock protein 70 (HSP70) family; localized to the cytoplasm	77.3185	44.44	1	30	1.00152	0.9986	0.900229	0.932172	0.991948	1.00006	2.1285e-06	1.06425e-06	0.94145	0.00144511	0.000481705	0.021972	0.00343508	2.66746	0
YDR224C	HTB1 ORF Verified [Sc strain CEN.PK113-7D] Histone H2B, core histone protein required for chromatin assembly and chromosome function; nearly identical to HTB2; Rad6p-Bre1p-Lge1p mediated ubiquitination regulates transcriptional activation, meiotic DSB formation and H3 methylation	14.2436	56.49	1	1	0.995604	1.00359	1.11394	0.993909	0.991323	0.999596	1.59327e-05	7.96634e-06	1.03306	0.00327204	0.00109068	0.0331458	0.00111966	1.00952	0
YOR287C	RRP36 ORF Verified [Sc strain CEN.PK113-7D] Component of 90S preribosomes; involved in early cleavages of the 35S pre-rRNA and in production of the 40S ribosomal subunit	36.1033	4	1	1	1.01401	0.986485	0.969554	0.942093	0.990109	1.00025	0.000189349	9.46743e-05	0.967252	0.000386906	0.000128969	0.0149547	0.00108853	2.20619	0
YGR048W	UFD1 ORF Verified [Sc strain CEN.PK113-7D] Substrate-recruiting cofactor of the Cdc48p-Npl4p-Ufd1p segregase; polyubiquitin binding protein that assists in the dislocation of misfolded, ERAD substrates that are subsequently delivered to the proteasome for degradation; involved in regulated destruction of ER membrane proteins such as HMG-CoA reductase (Hmg1/2p) and cytoplasmic proteins (Fbp1p); in…	39.7853	2.77	1	1	1.01144	0.988971	1.03093	1.0149	0.988935	1.00021	0.000126244	6.31219e-05	1.01159	0.000299454	9.9818e-05	0.0127648	0.000129579	0.891773	0
YLR153C	ACS2 ORF Verified [Sc strain CEN.PK113-7D] Acetyl-coA synthetase isoform which, along with Acs1p, is the nuclear source of acetyl-coA for histone acetylation; mutants affect global transcription; required for growth on glucose; expressed under anaerobic conditions	75.4444	3.37	1	3	0.974664	1.02465	0.936817	0.945374	0.988171	0.999659	0.000624779	0.000312389	0.956788	0.000504669	0.000168223	0.0219229	0.00183799	1.95557	0
YGL048C	RPT6 ORF Verified [Sc strain CEN.PK113-7D] ATPase of the 19S regulatory particle of the 26S proteasome; one of six ATPases of the regulatory particle; involved in the degradation of ubiquitinated substrates; bound by ubiquitin-protein ligases Ubr1p and Ufd4p; localized mainly to the nucleus throughout the cell cycle; protein abundance increases in response to DNA replication stress	45.2431	9.63	1	2	0.995003	1.00492	0.971314	0.982017	0.987796	0.999962	2.45895e-05	1.22947e-05	0.980376	4.66232e-05	1.55411e-05	0.00527596	0.000383631	3.7124	0
YDR487C	RIB3 ORF Verified [Sc strain CEN.PK113-7D] 3,4-dihydroxy-2-butanone-4-phosphate synthase (DHBP synthase), required for riboflavin biosynthesis from ribulose-5-phosphate, also has an unrelated function in mitochondrial respiration	22.5531	38.94	1	7	1.00812	0.996521	1.0233	0.957052	0.98623	1.00232	3.36109e-05	1.68055e-05	0.988859	0.00073484	0.000244947	0.0161788	0.000181156	0.83192	0
YDR188W	CCT6 ORF Verified [Sc strain CEN.PK113-7D] Subunit of the cytosolic chaperonin Cct ring complex, related to Tcp1p, essential protein that is required for the assembly of actin and tubulins in vivo; contains an ATP-binding motif	59.8723	3.66	1	2	0.993755	1.00613	0.981561	0.942718	0.979463	0.999944	3.82943e-05	1.91471e-05	0.967914	0.000318149	0.00010605	0.0111891	0.00102588	2.86253	0
YFL038C	YPT1 ORF Verified [Sc strain CEN.PK113-7D] Rab family GTPase, involved in the ER-to-Golgi step of the secretory pathway; complex formation with the Rab escort protein Mrs6p is required for prenylation of Ypt1p by protein geranylgeranyltransferase type II (Bet2p-Bet4p)	23.1996	14.08	1	3	0.998194	1.00128	0.990964	0.958279	0.978107	0.999735	2.37519e-06	1.1876e-06	0.975783	0.000180751	6.02502e-05	0.00783823	0.000573697	3.05579	0
YDR298C	ATP5 ORF Verified [Sc strain CEN.PK113-7D] Subunit 5 of the stator stalk of mitochondrial F1F0 ATP synthase, which is an evolutionarily conserved enzyme complex required for ATP synthesis; homologous to bovine subunit OSCP (oligomycin sensitivity-conferring protein); phosphorylated	22.8004	8.96	1	2	0.955004	1.04373	1.01583	0.901663	0.975017	0.999367	0.00196806	0.00098403	0.964168	0.00223104	0.000743681	0.0415657	0.00123891	0.846808	0
YER042W	MXR1 ORF Verified [Sc strain CEN.PK113-7D] Methionine-S-sulfoxide reductase, involved in the response to oxidative stress; protects iron-sulfur clusters from oxidative inactivation along with MXR2; involved in the regulation of lifespan	21.1274	4.35	1	1	1.00531	0.99492	0.930536	0.848439	0.974319	1.00012	2.69943e-05	1.34972e-05	0.917765	0.00272252	0.000907508	0.0303481	0.00678169	2.71355	0
YGR208W	SER2 ORF Verified [Sc strain CEN.PK113-7D] Phosphoserine phosphatase of the phosphoglycerate pathway, involved in serine and glycine biosynthesis, expression is regulated by the available nitrogen source	34.1856	9.06	1	3	0.960657	1.03824	0.920009	0.94668	0.973904	0.999451	0.00150498	0.000752489	0.946865	0.000484134	0.000161378	0.0302302	0.00276531	1.73953	0
YLR061W	RPL22A ORF Verified [Sc strain CEN.PK113-7D] Ribosomal 60S subunit protein L22A; required for the oxidative stress response in yeast; homologous to mammalian ribosomal protein L22, no bacterial homolog; RPL22A has a paralog, RPL22B, that arose from the whole genome duplication	13.685	19.83	2	2	0.994199	1.00544	0.912682	1.02109	0.973624	0.999818	3.15772e-05	1.57886e-05	0.969132	0.00196879	0.000656263	0.025924	0.000941646	1.1837	0
YPR041W	TIF5 ORF Verified [Sc strain CEN.PK113-7D] Translation initiation factor eIF5; functions both as a GTPase-activating protein to mediate hydrolysis of ribosome-bound GTP and as a GDP dissociation inhibitor to prevent recycling of eIF2	45.2328	30.62	1	10	0.982737	1.01682	0.883337	0.953982	0.973362	0.99978	0.000290443	0.000145222	0.936893	0.00149675	0.000498918	0.0253799	0.00395466	2.47779	0
YKL056C	TMA19 ORF Verified [Sc strain CEN.PK113-7D] Protein that associates with ribosomes; homolog of translationally controlled tumor protein; green fluorescent protein (GFP)-fusion protein localizes to the cytoplasm and relocates to the mitochondrial outer surface upon oxidative stress	18.7291	42.51	1	8	1.00505	0.995169	0.921948	1.13866	0.968312	1.00011	2.44285e-05	1.22143e-05	1.00964	0.00868095	0.00289365	0.0539061	9.07557e-05	0.176726	0
YOR362C	PRE10 ORF Verified [Sc strain CEN.PK113-7D] Alpha 7 subunit of the 20S proteasome; protein abundance increases in response to DNA replication stress	31.5167	6.6	1	2	1.02655	0.974313	0.943159	0.950299	0.966415	1.00043	0.000682187	0.000341094	0.953291	9.46122e-05	3.15374e-05	0.0193037	0.00222225	2.44206	0
YFL028C	CAF16 ORF Verified [Sc strain CEN.PK113-7D] Part of evolutionarily-conserved CCR4-NOT regulatory complex; contains single ABC-type ATPase domain but no transmembrane domain; interacts with several subunits of Mediator	33.0692	5.19	1	1	1.00152	0.998603	0.953145	0.997548	0.966381	1.00006	2.12041e-06	1.06021e-06	0.972358	0.000346459	0.000115486	0.0107957	0.000767355	2.56595	0
YPR110C	RPC40 ORF Verified [Sc strain CEN.PK113-7D] RNA polymerase subunit AC40, common to RNA polymerase I and III	37.6632	6.57	1	2	1.00494	0.995278	0.891021	0.944386	0.965962	1.00011	2.33495e-05	1.16747e-05	0.93379	0.000992178	0.000330726	0.0185041	0.00439843	3.58411	0
YHR060W	VMA22 ORF Verified [Sc strain CEN.PK113-7D] Peripheral membrane protein that is required for vacuolar H+-ATPase (V-ATPase) function, although not an actual component of the V-ATPase complex; functions in the assembly of the V-ATPase; localized to the yeast endoplasmic reticulum (ER)	21.0646	9.39	1	1	1.04012	0.961147	1.03353	1.08084	0.965685	1.00063	0.0015592	0.000779598	1.02668	0.00223348	0.000744492	0.0390396	0.00067855	0.667245	0
YKL117W	SBA1 ORF Verified [Sc strain CEN.PK113-7D] Co-chaperone that binds to and regulates Hsp90 family chaperones; important for pp60v-src activity in yeast; homologous to the mammalian p23 proteins, and like p23 can regulate telomerase activity; protein abundance increases in response to DNA replication stress	24.0664	12.96	1	3	0.970614	1.02858	0.960044	0.88644	0.96512	0.999599	0.000840126	0.000420063	0.937201	0.00129265	0.000430883	0.029171	0.00389348	2.13904	0
YBR221C	PDB1 ORF Verified [Sc strain CEN.PK113-7D] E1 beta subunit of the pyruvate dehydrogenase (PDH) complex, which is an evolutionarily-conserved multi-protein complex found in mitochondria	40.0146	15.85	1	4	1.02286	0.977885	0.981739	0.956962	0.964388	1.00037	0.000505718	0.000252859	0.967696	0.000107787	3.59291e-05	0.0169938	0.00106778	1.92287	0
YFR052W	RPN12 ORF Verified [Sc strain CEN.PK113-7D] Subunit of the 19S regulatory particle of the 26S proteasome lid; synthetically lethal with RPT1, which is an ATPase component of the 19S regulatory particle; physically interacts with Nob1p and Rpn3p; protein abundance increases in response to DNA replication stress	31.8992	5.84	1	2	1.02147	0.978716	0.925503	0.991702	0.963994	1.0001	0.000457078	0.000228539	0.9604	0.000736842	0.000245614	0.0217751	0.00157575	1.82299	0
YDR190C	RVB1 ORF Verified [Sc strain CEN.PK113-7D] ATP-dependent DNA helicase, also known as pontin; member of the AAA+ and RuvB-like protein families; similar to Rvb2p; conserved component of multiple complexes including the INO80 complex, the Swr1 complex, and the R2TP complex (Rvb1-Rvb2-Tah1-Pih1); involved in multiple processes such as chromatin remodeling, box C/D snoRNP assembly, and RNA polymerase…	50.4219	1.51	1	1	1.00469	0.995527	0.930161	1.00501	0.962678	1.00011	2.09735e-05	1.04867e-05	0.965949	0.000938976	0.000312992	0.0179855	0.00116675	1.89918	0
YDR148C	KGD2 ORF Verified [Sc strain CEN.PK113-7D] Dihydrolipoyl transsuccinylase, component of the mitochondrial alpha-ketoglutarate dehydrogenase complex, which catalyzes the oxidative decarboxylation of alpha-ketoglutarate to succinyl-CoA in the TCA cycle; phosphorylated	50.3993	3.89	1	2	0.926089	1.07178	1.08025	1.22869	0.962457	0.998936	0.00530666	0.00265333	1.09046	0.0118655	0.00395517	0.0812927	0.0083775	1.12592	0
YNL098C	RAS2 ORF Verified [Sc strain CEN.PK113-7D] GTP-binding protein that regulates the nitrogen starvation response, sporulation, and filamentous growth; farnesylation and palmitoylation required for activity and localization to plasma membrane; homolog of mammalian Ras proto-oncogenes	34.6841	6.83	1	2	1.03161	0.969402	0.968834	0.907178	0.960625	1.00051	0.00096749	0.000483745	0.945545	0.000747275	0.000249092	0.027071	0.00302069	2.03025	0
YKL182W	FAS1 ORF Verified [Sc strain CEN.PK113-7D] Beta subunit of fatty acid synthetase, which catalyzes the synthesis of long-chain saturated fatty acids; contains acetyltransacylase, dehydratase, enoyl reductase, malonyl transacylase, and palmitoyl transacylase activities	228.547	2.88	1	5	1.01531	0.985218	0.940606	0.963451	0.957926	1.00026	0.0002264	0.0001132	0.953994	9.47081e-05	3.15694e-05	0.012032	0.00214093	3.84559	0
YPL262W	FUM1 ORF Verified [Sc strain CEN.PK113-7D] Fumarase, converts fumaric acid to L-malic acid in the TCA cycle; cytosolic and mitochondrial distribution determined by the N-terminal targeting sequence, protein conformation, and status of glyoxylate shunt; phosphorylated in mitochondria	53.1183	9.02	1	4	0.992825	1.00676	0.982315	1.03983	0.957396	0.999794	4.85718e-05	2.42859e-05	0.99318	0.00119152	0.000397173	0.0205295	4.37508e-05	0.322193	0
YLR197W	NOP56 ORF Verified [Sc strain CEN.PK113-7D] Essential evolutionarily-conserved nucleolar protein component of the box C/D snoRNP complexes that direct 2'-O-methylation of pre-rRNA during its maturation; overexpression causes spindle orientation defects	56.8289	15.28	1	7	0.981738	1.01779	0.835893	0.85999	0.952876	0.999765	0.000324965	0.000162483	0.882919	0.00254375	0.000847917	0.0317868	0.0136528	3.67591	0
YPR165W	RHO1 ORF Verified [Sc strain CEN.PK113-7D] GTP-binding protein of the rho subfamily of Ras-like proteins, involved in establishment of cell polarity; regulates protein kinase C (Pkc1p) and the cell wall synthesizing enzyme 1,3-beta-glucan synthase (Fks1p and Gsc2p)	23.1378	8.61	1	2	0.982373	1.01718	0.79955	0.755441	0.950739	0.999774	0.000302801	0.0001514	0.835243	0.00699386	0.00233129	0.0498266	0.0270704	3.30207	0
YPR033C	HTS1 ORF Verified [Sc strain CEN.PK113-7D] Cytoplasmic and mitochondrial histidine tRNA synthetase; efficient mitochondrial localization requires both a presequence and an amino-terminal sequence; mutations in human ortholog HARS2 are associated with Perrault syndrome	59.915	7.88	1	5	0.966434	1.03264	0.841737	0.891473	0.949659	0.999537	0.0010958	0.000547901	0.894289	0.00194515	0.000648385	0.0345874	0.011077	3.04294	0
YKL196C	YKT6 ORF Verified [Sc strain CEN.PK113-7D] Vesicle membrane protein (v-SNARE) with acyltransferase activity; involved in trafficking to and within the Golgi, endocytic trafficking to the vacuole, and vacuolar fusion; membrane localization due to prenylation at the carboxy-terminus	22.6924	27	1	6	1.0476	0.95347	0.934237	0.823638	0.949092	1.00054	0.00221524	0.00110762	0.902322	0.00313241	0.00104414	0.046387	0.00964607	2.11728	0
YLR355C	ILV5 ORF Verified [Sc strain CEN.PK113-7D] Bifunctional acetohydroxyacid reductoisomerase and mtDNA binding protein; involved in branched-chain amino acid biosynthesis and maintenance of wild-type mitochondrial DNA; found in mitochondrial nucleoids	44.3407	42.53	1	13	1.00901	0.991332	0.980121	1.0014	0.946057	1.00017	7.81198e-05	3.90599e-05	0.97586	0.000519579	0.000173193	0.0145689	0.000591017	1.66868	0
YML070W	DAK1 ORF Verified [Sc strain CEN.PK113-7D] Dihydroxyacetone kinase, required for detoxification of dihydroxyacetone (DHA); involved in stress adaptation	62.1409	10.1	1	5	0.998609	1.00142	0.991921	0.95267	0.942162	1.00002	1.97831e-06	9.89154e-07	0.962251	0.000458559	0.000152853	0.0124033	0.00142616	3.04472	0
YPL249C-A	RPL36B ORF Verified [Sc strain CEN.PK113-7D] Ribosomal 60S subunit protein L36B; binds to 5.8 S rRNA; homologous to mammalian ribosomal protein L36, no bacterial homolog; RPL36B has a paralog, RPL36A, that arose from the whole genome duplication	11.1283	55	1	2	1.03537	0.964159	0.965681	0.941832	0.940885	0.999763	0.00126767	0.000633835	0.949466	0.000131611	4.38704e-05	0.0260328	0.0025298	1.93207	0
YJL055W	ORF Uncharacterized [Sc strain CEN.PK113-7D] Putative protein of unknown function, proposed to be involved in the metabolism of purine and pyrimidine base analogues; deletion mutants are sensitive to HAP and AHA; overexpression confers resistance to 5-FOA and 5-FU	26.8473	15.1	1	2	1.00821	0.992022	0.847546	0.893891	0.935596	1.00012	6.55136e-05	3.27568e-05	0.892344	0.00129333	0.000431109	0.0215376	0.0116146	5.00387	1
YPL078C	ATP4 ORF Verified [Sc strain CEN.PK113-7D] Subunit b of the stator stalk of mitochondrial F1F0 ATP synthase, which is a large, evolutionarily conserved enzyme complex required for ATP synthesis; contributes to the oligomerization of the complex; phosphorylated	26.9083	8.2	1	2	0.982022	1.01752	0.987391	0.946121	0.935223	0.999769	0.000314942	0.000157471	0.956245	0.000504837	0.000168279	0.0180485	0.00189432	2.41149	0
YPR036W	VMA13 ORF Verified [Sc strain CEN.PK113-7D] Subunit H of the eight-subunit V1 peripheral membrane domain of the vacuolar H+-ATPase (V-ATPase), an electrogenic proton pump found throughout the endomembrane system; serves as an activator or a structural stabilizer of the V-ATPase	54.3818	15.06	1	7	0.983147	1.01641	0.940013	0.923577	0.934532	0.999779	0.000276635	0.000138317	0.932707	4.66865e-05	1.55622e-05	0.0124048	0.0044987	5.40696	1
YPL235W	RVB2 ORF Verified [Sc strain CEN.PK113-7D] ATP-dependent DNA helicase, also known as reptin; member of the AAA+ and RuvB protein families, similar to Rvb1p; conserved component of multiple complexes including the INO80 complex, the Swr1 complex, and the R2TP complex (Rvb1-Rvb2-Tah1-Pih1); involved in multiple processes such as chromatin remodeling, box C/D snoRNP assembly, and RNA polymerase II a…	51.5797	6.37	1	2	0.984945	1.01468	1.06664	0.991653	0.932637	0.999812	0.000221046	0.000110523	0.996977	0.00300707	0.00100236	0.0333599	8.03924e-06	0.084993	0
YPR108W	RPN7 ORF Verified [Sc strain CEN.PK113-7D] Essential, non-ATPase regulatory subunit of the 26S proteasome, similar to another S. cerevisiae regulatory subunit, Rpn5p, as well as to mammalian proteasome subunits	48.928	7.46	1	4	0.991516	1.0079	0.885914	0.881555	0.929903	0.999711	6.71454e-05	3.35727e-05	0.899124	0.000476851	0.00015895	0.0138753	0.0101177	7.24935	1
YPR129W	SCD6 ORF Verified [Sc strain CEN.PK113-7D] Repressor of translation initiation; binds eIF4G through its RGG domain and inhibits recruitment of the preinitiation complex; also contains an Lsm domain; may have a role in RNA processing; overproduction suppresses null mutation in clathrin heavy chain gene CHC1	39.1658	3.72	1	1	0.954509	1.04271	0.920078	1.02129	0.929817	0.998611	0.00194496	0.00097248	0.957062	0.00207843	0.00069281	0.040808	0.00172633	1.01816	0
YGL105W	ARC1 ORF Verified [Sc strain CEN.PK113-7D] Protein that binds tRNA and methionyl- and glutamyl-tRNA synthetases (Mes1p and Gus1p), delivering tRNA to them, stimulating catalysis, and ensuring their localization to the cytoplasm; also binds quadruplex nucleic acids; protein abundance increases in response to DNA replication stress	42.0579	29.26	1	10	0.990837	1.00896	0.904316	0.916731	0.927536	0.9999	8.21388e-05	4.10694e-05	0.916195	9.00065e-05	3.00022e-05	0.0084304	0.00700654	9.92896	1
YLL026W	HSP104 ORF Verified [Sc strain CEN.PK113-7D] Disaggregase; heat shock protein that cooperates with Ydj1p (Hsp40) and Ssa1p (Hsp70) to refold and reactivate previously denatured, aggregated proteins; responsive to stresses including: heat, ethanol, and sodium arsenite; involved in [PSI+] propagation; protein abundance increases in response to DNA replication stress	101.972	16.74	1	13	0.960113	1.03877	0.84913	0.890545	0.925587	0.999443	0.0015468	0.000773398	0.888421	0.000976522	0.000325507	0.0331497	0.0123259	3.34911	0
YNL138W	SRV2 ORF Verified [Sc strain CEN.PK113-7D] CAP (cyclase-associated protein) subunit of adenylyl cyclase complex; N-terminus binds adenylyl cyclase and facilitates activation by RAS; C-terminus binds ADP-actin monomers, facilitating regulation of actin dynamics and cell morphogenesis	57.486	7.6	1	3	0.980478	1.0186	0.90375	0.922751	0.924089	0.999539	0.00036333	0.000181665	0.916863	8.62752e-05	2.87584e-05	0.014506	0.00683526	5.69942	1
YKL112W	ABF1 ORF Verified [Sc strain CEN.PK113-7D] DNA binding protein with possible chromatin-reorganizing activity involved in transcriptional activation, gene silencing, and DNA replication and repair	81.7034	6.29	1	3	0.998393	1.00163	0.983954	0.948764	0.923905	1.00001	2.62442e-06	1.31221e-06	0.952208	0.000606903	0.000202301	0.0142693	0.00228533	3.3502	0
YPL231W	FAS2 ORF Verified [Sc strain CEN.PK113-7D] Alpha subunit of fatty acid synthetase, which catalyzes the synthesis of long-chain saturated fatty acids; contains the acyl-carrier protein domain and beta-ketoacyl reductase, beta-ketoacyl synthase and self-pantetheinylation activities	206.818	4.13	1	7	0.949862	1.04863	0.897157	0.905803	0.923566	0.999246	0.00243877	0.00121939	0.908842	0.000120859	4.02863e-05	0.0354919	0.00817283	2.54717	0
YGR027C	RPS25A ORF Verified [Sc strain CEN.PK113-7D] Protein component of the small (40S) ribosomal subunit; homologous to mammalian ribosomal protein S25, no bacterial homolog; RPS25A has a paralog, RPS25B, that arose from the whole genome duplication	12.0318	38.89	2	5	1.04535	0.956071	0.851861	0.891107	0.923277	1.00071	0.0019928	0.000996398	0.888748	0.000852805	0.000284268	0.0357864	0.0125358	3.12866	0
YLR447C	VMA6 ORF Verified [Sc strain CEN.PK113-7D] Subunit d of the five-subunit V0 integral membrane domain of vacuolar H+-ATPase (V-ATPase), an electrogenic proton pump found in the endomembrane system; stabilizes VO subunits; required for V1 domain assembly on the vacuolar membrane	39.7654	8.41	1	2	1.16256	0.842354	0.91236	0.780096	0.923123	1.00246	0.0256329	0.0128165	0.871859	0.00422958	0.00140986	0.119274	0.0170556	1.09493	0
YMR272C	SCS7 ORF Verified [Sc strain CEN.PK113-7D] Sphingolipid alpha-hydroxylase, functions in the alpha-hydroxylation of sphingolipid-associated very long chain fatty acids, has both cytochrome b5-like and hydroxylase/desaturase domains, not essential for growth	44.8524	4.69	1	1	1.01506	0.985465	0.903252	0.880188	0.918741	1.00026	0.000218928	0.000109464	0.900727	0.00025091	8.36366e-05	0.0138961	0.00990692	7.16272	1
YGR240C	PFK1 ORF Verified [Sc strain CEN.PK113-7D] Alpha subunit of heterooctameric phosphofructokinase involved in glycolysis, indispensable for anaerobic growth, activated by fructose-2,6-bisphosphate and AMP, mutation inhibits glucose induction of cell cycle-related genes	107.903	17.53	1	16	0.962064	1.03688	0.842496	0.862921	0.911081	0.999472	0.00139934	0.000699671	0.872166	0.000826696	0.000275565	0.0312288	0.0162067	4.07655	0
YJR017C	ESS1 ORF Verified [Sc strain CEN.PK113-7D] Peptidylprolyl-cis/trans-isomerase (PPIase); specific for phosphorylated serine and threonine residues N-terminal to proline; regulates phosphorylation of the RNAP II large subunit (Rpo21p) C-terminal domain (CTD); associates with phospho-Ser5 form of RNAP II in vivo; regulates phosphorylation of Ser7 within CTD; present along entire coding length of gen…	19.3928	10.59	1	1	0.98825	1.01147	1.00171	0.926227	0.910656	0.999862	0.000134833	6.74163e-05	0.946198	0.00158127	0.000527091	0.0243825	0.00287976	2.2009	0
YKR074W	AIM29 ORF Verified [Sc strain CEN.PK113-7D] Putative protein of unknown function; epitope-tagged protein localizes to the cytoplasm; YKR074W is not an essential gene; null mutant displays elevated frequency of mitochondrial genome loss	18.4244	7.74	1	1	0.905825	1.09144	1.00141	1.04016	0.908063	0.998634	0.00861357	0.00430679	0.98321	0.00307383	0.00102461	0.0730164	0.000237921	0.21125	0
YKR066C	CCP1 ORF Verified [Sc strain CEN.PK113-7D] Mitochondrial cytochrome-c peroxidase; degrades reactive oxygen species in mitochondria, involved in the response to oxidative stress	42.6248	6.86	1	2	0.992986	1.00688	0.901228	0.852375	0.906497	0.999932	4.82513e-05	2.41257e-05	0.8867	0.000593727	0.000197909	0.0149008	0.0128215	7.59904	1
YPL240C	HSP82 ORF Verified [Sc strain CEN.PK113-7D] Hsp90 chaperone; required for pheromone signaling and negative regulation of Hsf1p; docks with Tom70p for mitochondrial preprotein delivery; promotes telomerase DNA binding and nucleotide addition; interacts with Cns1p, Cpr6p, Cpr7p, Sti1p; protein abundance increases in response to DNA replication stress	81.356	43.3	1	35	0.974071	1.02523	0.791413	0.885822	0.901354	0.999651	0.000654334	0.000327167	0.85953	0.00236014	0.000786714	0.0333749	0.0196338	4.19839	0
YPL232W	SSO1 ORF Verified [Sc strain CEN.PK113-7D] Plasma membrane t-SNARE involved in fusion of secretory vesicles at the plasma membrane and in vesicle fusion during sporulation; forms a complex with Sec9p that binds v-SNARE Snc2p; syntaxin homolog; functionally redundant with Sso2p	33.0859	7.93	1	1	0.914566	1.08296	0.909947	0.818965	0.900751	0.998765	0.00708944	0.00354472	0.876554	0.00167234	0.000557446	0.0640482	0.0149353	1.9081	0
YNL037C	IDH1 ORF Verified [Sc strain CEN.PK113-7D] Subunit of mitochondrial NAD(+)-dependent isocitrate dehydrogenase, which catalyzes the oxidation of isocitrate to alpha-ketoglutarate in the TCA cycle	39.2997	25.83	1	9	1.00286	0.997269	0.922763	0.986174	0.899807	1.00006	7.81356e-06	3.90678e-06	0.936248	0.00133413	0.000444709	0.0211806	0.00407251	3.01296	0
YKL060C	FBA1 ORF Verified [Sc strain CEN.PK113-7D] Fructose 1,6-bisphosphate aldolase, required for glycolysis and gluconeogenesis; catalyzes conversion of fructose 1,6 bisphosphate to glyceraldehyde-3-P and dihydroxyacetone-P; locates to mitochondrial outer surface upon oxidative stress	39.5957	42.34	1	14	1.00892	0.991417	0.860462	0.882097	0.89789	1.00017	7.65968e-05	3.82984e-05	0.88015	0.000235376	7.84588e-05	0.0108054	0.0144047	11.1073	1
YDR212W	TCP1 ORF Verified [Sc strain CEN.PK113-7D] Alpha subunit of chaperonin-containing T-complex, which mediates protein folding in the cytosol; involved in actin cytoskeleton maintenance; overexpression in neurons suppresses formation of pathogenic conformations of huntingtin protein	60.4428	16.28	1	6	1.01383	0.986653	0.920997	0.939027	0.896709	1.00024	0.000184685	9.23424e-05	0.918911	0.000300645	0.000100215	0.0138765	0.00661486	5.86111	1
YOR142W	LSC1 ORF Verified [Sc strain CEN.PK113-7D] Alpha subunit of succinyl-CoA ligase, which is a mitochondrial enzyme of the TCA cycle that catalyzes the nucleotide-dependent conversion of succinyl-CoA to succinate; phosphorylated	35.0104	8.51	1	2	0.95798	1.04084	0.818085	0.973444	0.895906	0.999411	0.00171656	0.000858278	0.895812	0.00402276	0.00134092	0.0468956	0.0107328	2.20915	0
YNR016C	ACC1 ORF Verified [Sc strain CEN.PK113-7D] Acetyl-CoA carboxylase, biotin containing enzyme; catalyzes the carboxylation of cytosolic acetyl-CoA to form malonyl-CoA and regulates histone acetylation by regulating the availablity of acetyl-CoA; required for de novo biosynthesis of long-chain fatty acids;	250.197	1.39	1	2	0.978926	1.01936	0.818984	0.887958	0.89498	0.999143	0.000408698	0.000204349	0.867307	0.00117579	0.000391931	0.0244189	0.0173806	5.39892	1
YDL135C	RDI1 ORF Verified [Sc strain CEN.PK113-7D] Rho GDP dissociation inhibitor; involved in the localization and regulation of Cdc42p and Rho1p; protein abundance increases in response to DNA replication stress	23.1241	19.8	1	3	0.970903	1.02658	0.901717	0.917066	0.891442	0.998743	0.000775054	0.000387527	0.903409	0.000110863	3.69542e-05	0.0206029	0.00908866	4.62722	1
YOR202W	HIS3 ORF Verified [Sc strain CEN.PK113-7D] Imidazoleglycerol-phosphate dehydratase, catalyzes the sixth step in histidine biosynthesis; mutations cause histidine auxotrophy and sensitivity to Cu, Co, and Ni salts; transcription is regulated by general amino acid control via Gcn4p	23.8182	15.45	1	4	1.04325	0.956975	1.00836	0.863689	0.887338	1.00011	0.00186086	0.000930428	0.919797	0.00401529	0.00133843	0.0476325	0.00645051	1.68614	0
YDL078C	MDH3 ORF Verified [Sc strain CEN.PK113-7D] Peroxisomal malate dehydrogenase, catalyzes interconversion of malate and oxaloacetate; involved in the glyoxylate cycle	37.163	2.92	1	1	0.937014	1.06118	0.898907	0.904267	0.886581	0.999099	0.00385448	0.00192724	0.896585	5.4824e-05	1.82747e-05	0.044108	0.0105091	2.32415	0
YBL045C	COR1 ORF Verified [Sc strain CEN.PK113-7D] Core subunit of the ubiquinol-cytochrome c reductase complex (bc1 complex), which is a component of the mitochondrial inner membrane electron transport chain	50.1969	11.38	1	5	1.00535	0.994842	0.908071	0.912243	0.884762	1.0001	2.76037e-05	1.38019e-05	0.901692	0.00014622	4.874e-05	0.00790834	0.0096833	12.443	1
YPL117C	IDI1 ORF Verified [Sc strain CEN.PK113-7D] Isopentenyl diphosphate:dimethylallyl diphosphate isomerase (IPP isomerase), catalyzes an essential activation step in the isoprenoid biosynthetic pathway; required for viability	33.3303	15.28	1	4	1.02948	0.971376	0.870152	0.840388	0.883838	1.00043	0.000844117	0.000422058	0.864793	0.000329005	0.000109668	0.0230592	0.0183974	5.88213	1
YDR258C	HSP78 ORF Verified [Sc strain CEN.PK113-7D] Oligomeric mitochondrial matrix chaperone that cooperates with Ssc1p in mitochondrial thermotolerance after heat shock; able to prevent the aggregation of misfolded proteins as well as resolubilize protein aggregates	91.2796	11.34	1	8	0.999956	1.00012	0.809921	0.858356	0.883642	1.00004	6.37883e-09	3.18942e-09	0.850639	0.00093557	0.000311857	0.0176596	0.0223193	8.45981	1
YPL081W	RPS9A ORF Verified [Sc strain CEN.PK113-7D] Protein component of the small (40S) ribosomal subunit; homologous to mammalian ribosomal protein S9 and bacterial S4; RPS9A has a paralog, RPS9B, that arose from the whole genome duplication	22.4291	52.79	1	1	1.01333	0.987127	0.738953	0.794716	0.880464	1.00023	0.000171614	8.58069e-05	0.804711	0.00338749	0.00112916	0.0348564	0.0382266	5.60919	1
YDR064W	RPS13 ORF Verified [Sc strain CEN.PK113-7D] Protein component of the small (40S) ribosomal subunit; homologous to mammalian ribosomal protein S13 and bacterial S15	17.0183	41.06	1	7	1.07983	0.922619	0.839186	0.84236	0.877075	1.00123	0.00617893	0.00308947	0.852874	0.000294534	9.81779e-05	0.0564592	0.0220081	2.62758	0
YDL164C	CDC9 ORF Verified [Sc strain CEN.PK113-7D] DNA ligase found in the nucleus and mitochondria, an essential enzyme that joins Okazaki fragments during DNA replication; also acts in nucleotide excision repair, base excision repair, and recombination	84.7462	1.32	1	1	0.878268	1.11818	0.904446	1.13334	0.876624	0.998224	0.0143895	0.00719475	0.971469	0.0132296	0.00440987	0.107725	0.000715843	0.248367	0
YGR180C	RNR4 ORF Verified [Sc strain CEN.PK113-7D] Ribonucleotide-diphosphate reductase (RNR), small subunit; the RNR complex catalyzes the rate-limiting step in dNTP synthesis and is regulated by DNA replication and DNA damage checkpoint pathways via localization of the small subunits	40.0288	22.03	1	7	1.03344	0.967395	0.905129	0.951662	0.875037	1.00042	0.00109054	0.000545268	0.910609	0.000993592	0.000331197	0.0296051	0.00806558	3.03355	0
YNL178W	RPS3 ORF Verified [Sc strain CEN.PK113-7D] Protein component of the small (40S) ribosomal subunit, has apurinic/apyrimidinic (AP) endonuclease activity; essential for viability; homologous to mammalian ribosomal protein S3 and bacterial S3	26.4862	60.42	1	14	0.966249	1.03282	0.847595	0.820078	0.873942	0.999534	0.0011079	0.000553951	0.847205	0.000483631	0.00016121	0.0267425	0.0232041	5.69613	1
YMR203W	TOM40 ORF Verified [Sc strain CEN.PK113-7D] Component of the TOM (translocase of outer membrane) complex responsible for recognition and initial import steps for all mitochondrially directed proteins; constitutes the core element of the protein conducting pore	42.0122	2.33	1	1	1.04286	0.958488	0.947163	0.943715	0.873481	1.00067	0.00177975	0.000889875	0.921453	0.00115263	0.00038421	0.0356943	0.00627608	2.21945	0
YDR092W	UBC13 ORF Verified [Sc strain CEN.PK113-7D] Ubiquitin-conjugating enzyme involved in the error-free DNA postreplication repair pathway; interacts with Mms2p to assemble ubiquitin chains at the Ub Lys-63 residue; DNA damage triggers redistribution from the cytoplasm to the nucleus	17.4571	21.57	1	3	0.971857	1.02738	0.737903	0.780323	0.873279	0.999618	0.000770623	0.000385311	0.797168	0.00319632	0.00106544	0.0380887	0.0409858	5.31521	1
YJL080C	SCP160 ORF Verified [Sc strain CEN.PK113-7D] Essential RNA-binding G protein effector of mating response pathway, mainly associated with nuclear envelope and ER, interacts in mRNA-dependent manner with translating ribosomes via multiple KH domains, similar to vertebrate vigilins	134.727	10.31	1	13	0.980836	1.01859	0.810528	0.878778	0.87064	0.999711	0.000356267	0.000178134	0.853315	0.000926415	0.000308805	0.0220667	0.0214319	6.63426	1
YOR323C	PRO2 ORF Verified [Sc strain CEN.PK113-7D] Gamma-glutamyl phosphate reductase, catalyzes the second step in proline biosynthesis	49.7098	14.91	1	7	1.00884	0.991492	0.908798	1.0154	0.86877	1.00017	7.52774e-05	3.76387e-05	0.93099	0.00382975	0.00127658	0.0362522	0.00478567	1.90826	0
YMR202W	ERG2 ORF Verified [Sc strain CEN.PK113-7D] C-8 sterol isomerase, catalyzes the isomerization of the delta-8 double bond to the delta-7 position at an intermediate step in ergosterol biosynthesis	24.8514	6.31	1	1	1.00386	0.996324	0.862772	0.807322	0.865048	1.00009	1.42147e-05	7.10736e-06	0.845048	0.000712457	0.000237486	0.0156395	0.0240394	9.91379	1
YDR353W	TRR1 ORF Verified [Sc strain CEN.PK113-7D] Cytoplasmic thioredoxin reductase; key regulatory enzyme that determines the redox state of the thioredoxin system, which acts as a disulfide reductase system and protects cells against both oxidative and reductive stress; protein abundance increases in response to DNA replication stress; TRR1 has a paralog, TRR2, that arose from the whole genome duplica…	34.2164	10.97	1	2	1.0046	0.994325	0.909119	0.934264	0.862328	0.999465	2.64144e-05	1.32072e-05	0.901904	0.000888476	0.000296159	0.0175888	0.00951818	5.54678	1
YFR004W	RPN11 ORF Verified [Sc strain CEN.PK113-7D] Metalloprotease subunit of the 19S regulatory particle of the 26S proteasome lid; couples the deubiquitination and degradation of proteasome substrates; involved, independent of catalytic activity, in fission of mitochondria and peroxisomes; protein abundance increases in response to DNA replication stress	34.3764	6.21	1	2	1.00141	0.998709	0.893838	0.82821	0.860016	1.00006	1.81834e-06	9.09172e-07	0.860688	0.000718068	0.000239356	0.0155005	0.0194239	8.99131	1
YKL024C	URA6 ORF Verified [Sc strain CEN.PK113-7D] Uridylate kinase, catalyzes the seventh enzymatic step in the de novo biosynthesis of pyrimidines, converting uridine monophosphate (UMP) into uridine-5'-diphosphate (UDP)	22.9188	11.76	1	2	0.98002	1.01914	0.857756	0.833584	0.859887	0.999581	0.000382611	0.000191305	0.850409	0.000142298	4.74327e-05	0.0154512	0.0222523	9.65443	1
YMR142C	RPL13B ORF Verified [Sc strain CEN.PK113-7D] Ribosomal 60S subunit protein L13B; not essential for viability; homologous to mammalian ribosomal protein L13, no bacterial homolog; RPL13B has a paralog, RPL13A, that arose from the whole genome duplication	22.5114	61.31	2	13	1.0403	0.960976	0.798703	0.745056	0.859124	1.00064	0.00157294	0.000786471	0.800961	0.00217111	0.000723703	0.038861	0.0398703	5.1382	1
YLR344W	RPL26A ORF Verified [Sc strain CEN.PK113-7D] Ribosomal 60S subunit protein L26A; binds to 5.8S rRNA; homologous to mammalian ribosomal protein L26 and bacterial L24; RPL26A has a paralog, RPL26B, that arose from the whole genome duplication	14.2251	39.37	3	2	0.986487	1.01166	0.840449	0.721533	0.856743	0.999071	0.000158354	7.91772e-05	0.806242	0.00363201	0.00121067	0.0359145	0.0371832	5.36913	1
YMR314W	PRE5 ORF Verified [Sc strain CEN.PK113-7D] Alpha 6 subunit of the 20S proteasome; protein abundance increases in response to DNA replication stress	25.5882	38.03	1	7	1.0129	0.987556	0.822258	0.863743	0.854962	1.00023	0.00016057	8.02849e-05	0.846988	0.000318629	0.00010621	0.0136563	0.0234826	11.2212	1
YDL084W	SUB2 ORF Verified [Sc strain CEN.PK113-7D] Component of the TREX complex required for nuclear mRNA export; member of the DEAD-box RNA helicase superfamily and is involved in early and late steps of spliceosome assembly; homolog of the human splicing factor hUAP56	50.2777	7.62	1	3	0.983997	1.0156	0.887567	0.951108	0.848776	0.999798	0.000249691	0.000124845	0.895817	0.00177935	0.000593116	0.0267948	0.0108121	3.88065	0
YNL189W	SRP1 ORF Verified [Sc strain CEN.PK113-7D] Karyopherin alpha homolog, forms a dimer with karyopherin beta Kap95p to mediate import of nuclear proteins, binds the nuclear localization signal of the substrate during import; may also play a role in regulation of protein degradation	60.4037	2.95	1	2	1.00417	0.995974	0.835137	0.785862	0.843058	1.00007	1.67955e-05	8.39774e-06	0.821352	0.00064024	0.000213413	0.0148933	0.0319408	12	1
YNR043W	MVD1 ORF Verified [Sc strain CEN.PK113-7D] Mevalonate pyrophosphate decarboxylase, essential enzyme involved in the biosynthesis of isoprenoids and sterols, including ergosterol; acts as a homodimer	44.0881	15.66	1	5	1.01053	0.989858	0.915606	0.89944	0.840937	1.00019	0.000106819	5.34096e-05	0.885328	0.00102881	0.000342935	0.0199084	0.0131942	5.76971	1
YDL083C	RPS16B ORF Verified [Sc strain CEN.PK113-7D] Protein component of the small (40S) ribosomal subunit; homologous to mammalian ribosomal protein S16 and bacterial S9; RPS16B has a paralog, RPS16A, that arose from the whole genome duplication	15.8377	48.95	3	8	1.24264	0.764163	0.854409	0.901951	0.836377	1.0034	0.0572358	0.0286179	0.864246	0.000765053	0.000255018	0.16992	0.0193649	0.818958	0
YJR007W	SUI2 ORF Verified [Sc strain CEN.PK113-7D] Alpha subunit of the translation initiation factor eIF2; eIF2 is involved in identification of the start codon; phosphorylation of Ser51 is required for regulation of translation by inhibiting the exchange of GDP for GTP; protein abundance increases in response to DNA replication stress	34.6958	21.38	1	6	1.01262	0.987722	0.695193	0.769788	0.829343	1.00017	0.000155037	7.75184e-05	0.764775	0.00301191	0.00100397	0.032886	0.0554127	7.15804	1
YOR046C	DBP5 ORF Verified [Sc strain CEN.PK113-7D] Cytoplasmic ATP-dependent RNA helicase of the DEAD-box family; involved in mRNA export from the nucleus; involved in translation termination; ATP/ADP cycling is regulated by Gle1p and Nup159p	53.8403	10.17	1	4	1.00896	0.991223	0.844862	0.860585	0.824484	1.00009	7.86514e-05	3.93257e-05	0.84331	0.000218415	7.28051e-05	0.0105892	0.0245804	14.8058	1
YHR146W	CRP1 ORF Verified [Sc strain CEN.PK113-7D] Protein that binds to cruciform DNA structures	51.0846	4.73	1	2	0.94941	1.04916	0.860627	0.728784	0.821497	0.999283	0.0024874	0.0012437	0.803636	0.00305662	0.00101887	0.0475665	0.0382779	4.11313	0
YER069W	ARG5,6 ORF Verified [Sc strain CEN.PK113-7D] Acetylglutamate kinase and N-acetyl-gamma-glutamyl-phosphate reductase; N-acetyl-L-glutamate kinase (NAGK) catalyzes the 2nd and N-acetyl-gamma-glutamyl-phosphate reductase (NAGSA), the 3rd step in arginine biosynthesis; synthesized as a precursor which is processed in the mitochondrion to yield mature NAGK and NAGSA; enzymes form a metabolon complex w…	94.8355	15.41	1	13	1.01238	0.98806	0.79068	0.798132	0.820609	1.00022	0.000147836	7.39182e-05	0.80314	0.000161834	5.39446e-05	0.0113076	0.0388399	17.4288	1
YLR055C	SPT8 ORF Verified [Sc strain CEN.PK113-7D] Subunit of the SAGA transcriptional regulatory complex but not present in SAGA-like complex SLIK/SALSA, required for SAGA-mediated inhibition at some promoters	65.6481	2.34	1	1	1.04782	0.953675	0.842465	0.801653	0.81745	1.00075	0.00221591	0.00110795	0.820523	0.000282322	9.41074e-05	0.0346708	0.0324813	5.1982	1
YBR189W	RPS9B ORF Verified [Sc strain CEN.PK113-7D] Protein component of the small (40S) ribosomal subunit; homologous to mammalian ribosomal protein S9 and bacterial S4; RPS9B has a paralog, RPS9A, that arose from the whole genome duplication	22.2851	52.31	1	1	1.01016	0.990213	0.759612	0.802617	0.815808	1.00019	9.95019e-05	4.9751e-05	0.792679	0.000575721	0.000191907	0.0155453	0.0430599	13.3486	1
YIL127C	RRT14 ORF Uncharacterized [Sc strain CEN.PK113-7D] Putative protein of unknown function; identified in a screen for mutants with decreased levels of rDNA transcription; green fluorescent protein (GFP)-fusion protein localizes to the nucleolus; predicted to be involved in ribosome biogenesis	16.9209	8.39	1	1	1.02185	0.97887	0.814978	0.705643	0.814011	1.00036	0.000461923	0.000230962	0.778211	0.00263318	0.000877727	0.033297	0.0493512	6.67182	1
YNL071W	LAT1 ORF Verified [Sc strain CEN.PK113-7D] Dihydrolipoamide acetyltransferase component (E2) of pyruvate dehydrogenase complex, which catalyzes the oxidative decarboxylation of pyruvate to acetyl-CoA	51.786	16.6	1	8	1.00442	0.995787	0.761976	0.760983	0.810927	1.0001	1.86211e-05	9.31054e-06	0.777962	0.000543515	0.000181172	0.0138015	0.0493463	16.0953	1
YDL100C	GET3 ORF Verified [Sc strain CEN.PK113-7D] Guanine nucleotide exchange factor for Gpa1p; amplifies G protein signaling; subunit of the GET complex, which is involved in Golgi to ER trafficking and insertion of proteins into the ER membrane; has low-level ATPase activity; protein abundance increases in response to DNA replication stress	39.3285	14.69	1	4	0.992076	1.00776	0.745049	0.730769	0.809531	0.999919	6.15133e-05	3.07567e-05	0.761783	0.00117393	0.00039131	0.0205443	0.0567085	11.5913	1
YER023W	PRO3 ORF Verified [Sc strain CEN.PK113-7D] Delta 1-pyrroline-5-carboxylate reductase, catalyzes the last step in proline biosynthesis	30.1214	2.8	1	1	1.0334	0.967668	0.818211	0.844918	0.807424	1.00053	0.00108019	0.000540094	0.823518	0.000248387	8.27958e-05	0.0249578	0.0313348	7.09264	1
YKL054C	DEF1 ORF Verified [Sc strain CEN.PK113-7D] RNAPII degradation factor, forms a complex with Rad26p in chromatin, enables ubiquitination and proteolysis of RNAPII present in an elongation complex; mutant is deficient in Zip1p loading onto chromosomes during meiosis	83.9226	13.14	1	6	0.885746	1.11092	0.720272	0.974922	0.803607	0.998336	0.0126763	0.00633816	0.832934	0.0112378	0.00374593	0.10042	0.0273578	1.64711	0
YGL043W	DST1 ORF Verified [Sc strain CEN.PK113-7D] General transcription elongation factor TFIIS, enables RNA polymerase II to read through blocks to elongation by stimulating cleavage of nascent transcripts stalled at transcription arrest sites; maintains RNAPII elongation activity on ribosomal protein genes during conditions of transcriptional stress	34.8218	10.68	1	3	0.916051	1.0815	0.795841	0.969955	0.803439	0.998778	0.00684374	0.00342187	0.856412	0.00645564	0.00215188	0.0746576	0.0202681	1.90692	0
YGR267C	FOL2 ORF Verified [Sc strain CEN.PK113-7D] GTP-cyclohydrolase I, catalyzes the first step in the folic acid biosynthetic pathway	27.7513	4.53	1	1	0.991525	1.00829	0.791209	0.825774	0.803325	0.999909	7.02973e-05	3.51486e-05	0.80677	0.000205051	6.83503e-05	0.0101734	0.037303	18.9847	1
YPR148C	ORF Verified [Sc strain CEN.PK113-7D] Protein of unknown function that may interact with ribosomes, based on co-purification experiments; green fluorescent protein (GFP)-fusion protein localizes to the cytoplasm in a punctate pattern	49.2492	2.53	1	1	1.02232	0.978413	0.781622	0.734551	0.802307	1.00037	0.000482064	0.000241032	0.772827	0.00080384	0.000267947	0.0225606	0.0517755	10.0858	1
YFL039C	ACT1 ORF Verified [Sc strain CEN.PK113-7D] Actin, structural protein involved in cell polarization, endocytosis, and other cytoskeletal functions	41.6629	46.4	2	14	0.993015	1.00685	0.746886	0.761407	0.791822	0.999933	4.7854e-05	2.3927e-05	0.766705	0.000350571	0.000116857	0.0118652	0.0543951	19.6564	1
YDR399W	HPT1 ORF Verified [Sc strain CEN.PK113-7D] Dimeric hypoxanthine-guanine phosphoribosyltransferase, catalyzes the transfer of the phosphoribosyl portion of 5-phosphoribosyl-alpha-1-pyrophosphate to a purine base (either guanine or hypoxanthine) to form pyrophosphate and a purine nucleotide (either guanosine monophosphate or inosine monophosphate); mutations in the human homolog HPRT1 can cause Les…	25.1749	27.15	1	6	0.947889	1.05062	0.841514	0.872402	0.791246	0.999257	0.00263863	0.00131932	0.835054	0.00111858	0.000372861	0.0411361	0.0269627	3.99171	0
YBL050W	SEC17 ORF Verified [Sc strain CEN.PK113-7D] Peripheral membrane protein required for vesicular transport between ER and Golgi, the 'priming' step in homotypic vacuole fusion, and autophagy; stimulates the ATPase activity of Sec18p; has similarity to mammalian alpha-SNAP	32.7822	9.59	1	2	1.01756	0.983033	0.790324	0.768706	0.790338	1.0003	0.000298091	0.000149045	0.783123	0.000103918	3.46395e-05	0.013553	0.0471652	16.0241	1
YHL001W	RPL14B ORF Verified [Sc strain CEN.PK113-7D] Ribosomal 60S subunit protein L14B; homologous to mammalian ribosomal protein L14, no bacterial homolog; RPL14B has a paralog, RPL14A, that arose from the whole genome duplication; protein abundance increases in response to DNA replication stress	15.1436	55.8	3	9	1.09825	0.904752	0.763123	0.772262	0.783799	1.0015	0.00936001	0.00468001	0.773061	7.15731e-05	2.38577e-05	0.0685847	0.052184	3.33074	0
YER070W	RNR1 ORF Verified [Sc strain CEN.PK113-7D] Major isoform of the large subunit of ribonucleotide-diphosphate reductase; the RNR complex catalyzes rate-limiting step in dNTP synthesis, regulated by DNA replication and DNA damage checkpoint pathways via localization of small subunits	99.5118	1.58	1	1	0.961389	1.03753	0.69018	0.715129	0.782135	0.999462	0.00144955	0.000724774	0.729148	0.00150758	0.000502527	0.0350329	0.0730696	7.71601	1
YDL131W	LYS21 ORF Verified [Sc strain CEN.PK113-7D] Homocitrate synthase isozyme; catalyzes the condensation of acetyl-CoA and alpha-ketoglutarate to form homocitrate, which is the first step in the lysine biosynthesis pathway; LYS21 has a paralog, LYS20, that arose from the whole genome duplication	48.5639	47.05	1	3	1.02685	0.973986	0.901903	0.9986	0.781731	1.00042	0.000698635	0.000349317	0.894078	0.00786936	0.00262312	0.0545201	0.0113082	1.95047	0
YJL088W	ARG3 ORF Verified [Sc strain CEN.PK113-7D] Ornithine carbamoyltransferase (carbamoylphosphate:L-ornithine carbamoyltransferase), catalyzes the sixth step in the biosynthesis of the arginine precursor ornithine	37.8211	2.37	1	1	1.02727	0.972981	0.725196	0.758336	0.778	1.00012	0.000736686	0.000368343	0.753844	0.000474799	0.000158266	0.022948	0.0606535	10.7321	1
YOR204W	DED1 ORF Verified [Sc strain CEN.PK113-7D] ATP-dependent DEAD (Asp-Glu-Ala-Asp)-box RNA helicase, required for translation initiation of all yeast mRNAs; mutations in human DEAD-box DBY are a frequent cause of male infertility	65.5125	19.87	1	10	0.958268	1.04056	0.749267	0.753668	0.776806	0.999415	0.0016931	0.000846548	0.759914	0.000145905	4.86351e-05	0.0299196	0.057361	8.00483	1
YCL011C	GBP2 ORF Verified [Sc strain CEN.PK113-7D] Poly(A+) RNA-binding protein, involved in the export of mRNAs from the nucleus to the cytoplasm; similar to Hrb1p and Npl3p; also binds single-stranded telomeric repeat sequence in vitro	48.6987	4.68	1	1	1.00001	1.00006	0.726218	0.698177	0.774656	1.00004	5.2517e-10	2.62585e-10	0.733017	0.000997947	0.000332649	0.0182387	0.0712996	14.6403	1
YFL018C	LPD1 ORF Verified [Sc strain CEN.PK113-7D] Dihydrolipoamide dehydrogenase, the lipoamide dehydrogenase component (E3) of the pyruvate dehydrogenase and 2-oxoglutarate dehydrogenase multi-enzyme complexes	53.9924	14.63	1	5	1.04603	0.955416	0.843597	0.776645	0.77385	1.00072	0.0020526	0.0010263	0.79803	0.00103944	0.000346481	0.037051	0.0410837	5.47059	1
YJL014W	CCT3 ORF Verified [Sc strain CEN.PK113-7D] Subunit of the cytosolic chaperonin Cct ring complex, related to Tcp1p, required for the assembly of actin and tubulins in vivo	58.7768	3.18	1	2	1.02082	0.979124	0.707774	0.693915	0.773846	0.99997	0.000434548	0.000217274	0.725179	0.00121629	0.000405429	0.024954	0.0755103	11.0119	1
YDR234W	LYS4 ORF Verified [Sc strain CEN.PK113-7D] Homoaconitase, catalyzes the conversion of homocitrate to homoisocitrate, which is a step in the lysine biosynthesis pathway	75.1038	7.94	1	4	1.03863	0.962591	0.723888	0.769127	0.771547	1.00061	0.00144532	0.000722662	0.754854	0.00048042	0.00016014	0.029712	0.0603951	8.27122	1
YPR125W	YLH47 ORF Verified [Sc strain CEN.PK113-7D] Mitochondrial inner membrane protein exposed to the mitochondrial matrix, associates with mitochondrial ribosomes, NOT required for respiratory growth; homolog of human Letm1, a protein implicated in Wolf-Hirschhorn syndrome	52.1418	2.42	1	1	1.05053	0.951051	0.810433	0.790836	0.771419	1.00079	0.00247383	0.00123692	0.790896	0.000253684	8.45613e-05	0.0363521	0.0440549	5.77387	1
YDR158W	HOM2 ORF Verified [Sc strain CEN.PK113-7D] Aspartic beta semi-aldehyde dehydrogenase, catalyzes the second step in the common pathway for methionine and threonine biosynthesis; expression regulated by Gcn4p and the general control of amino acid synthesis	39.5187	47.95	1	18	1.01847	0.982147	0.788823	0.742514	0.769612	1.00031	0.000329861	0.000164931	0.766983	0.00036088	0.000120293	0.0168886	0.0544413	13.8156	1
YJR072C	NPA3 ORF Verified [Sc strain CEN.PK113-7D] Member of the conserved GPN-loop GTPase family; has a role in transport of RNA polymerase II to the nucleus; exhibits GTP-dependent binding to PolII; has ATPase activity; involved in sister chromatid cohesion; phosphorylated by the Pcl1p-Pho85p kinase complex; human homolog XAB1 interacts with human RNA polymerase II; protein abundance increases in respo…	43.0521	3.9	1	1	1.02432	0.976478	0.813836	0.814921	0.768824	1.0004	0.00057218	0.00028609	0.799194	0.000461359	0.000153786	0.0209732	0.0404834	9.59341	1
YLR429W	CRN1 ORF Verified [Sc strain CEN.PK113-7D] Coronin, cortical actin cytoskeletal component that associates with the Arp2p/Arp3p complex to regulate its activity; plays a role in regulation of actin patch assembly	72.509	3.99	1	2	0.953644	1.045	0.812496	0.764222	0.767581	0.999322	0.00208647	0.00104324	0.781433	0.000484339	0.000161446	0.0347085	0.0474755	6.27767	1
YLR388W	RPS29A ORF Verified [Sc strain CEN.PK113-7D] Protein component of the small (40S) ribosomal subunit; homologous to mammalian ribosomal protein S29 and bacterial S14; RPS29A has a paralog, RPS29B, that arose from the whole genome duplication	6.6563	33.93	1	1	1.12592	0.877606	0.671838	0.682005	0.7654	1.00176	0.0154155	0.00770774	0.706414	0.00175687	0.000585624	0.0910679	0.087232	3.24319	0
YDR304C	CPR5 ORF Verified [Sc strain CEN.PK113-7D] Peptidyl-prolyl cis-trans isomerase (cyclophilin) of the endoplasmic reticulum, catalyzes the cis-trans isomerization of peptide bonds N-terminal to proline residues; transcriptionally induced in response to unfolded proteins in the ER	25.3107	13.33	1	2	0.996965	1.00298	0.686096	0.670697	0.76429	0.999971	9.03294e-06	4.51647e-06	0.707028	0.00167903	0.000559678	0.0237528	0.0858157	12.333	1
YMR235C	RNA1 ORF Verified [Sc strain CEN.PK113-7D] GTPase activating protein (GAP) for Gsp1p, involved in nuclear transport	45.7874	3.93	1	2	1.04725	0.954231	0.796922	0.759841	0.76197	1.00074	0.00216312	0.00108156	0.772911	0.000289029	9.6343e-05	0.0343206	0.0519061	6.63826	1
YDR533C	HSP31 ORF Verified [Sc strain CEN.PK113-7D] Possible chaperone and cysteine protease; has similarity to E. coli Hsp31; member of the DJ-1/ThiJ/PfpI superfamily, which includes human DJ-1 involved in Parkinson's disease; exists as a dimer and contains a putative metal-binding site; protein abundance increases in response to DNA replication stress	25.654	12.66	1	2	0.980525	1.01897	0.785974	0.785462	0.759965	0.999746	0.000369481	0.00018474	0.777134	0.000147429	4.91432e-05	0.0152932	0.0495564	14.5563	1
YBR145W	ADH5 ORF Verified [Sc strain CEN.PK113-7D] Alcohol dehydrogenase isoenzyme V; involved in ethanol production; ADH5 has a paralog, ADH1, that arose from the whole genome duplication	37.6241	2.28	1	1	1.01284	0.98761	0.735824	0.726965	0.759938	1.00023	0.000159175	7.95873e-05	0.740909	0.000194141	6.47136e-05	0.0120125	0.0672454	21.5872	1
YLR432W	IMD3 ORF Verified [Sc strain CEN.PK113-7D] Inosine monophosphate dehydrogenase, catalyzes the first step of GMP biosynthesis, member of a four-gene family in S. cerevisiae, constitutively expressed	56.5487	25.62	3	12	1.01932	0.981331	0.643932	0.782831	0.759358	1.00032	0.000360721	0.000180361	0.728707	0.00368522	0.00122841	0.0375335	0.0737758	7.23665	1
YLR300W	EXG1 ORF Verified [Sc strain CEN.PK113-7D] Major exo-1,3-beta-glucanase of the cell wall, involved in cell wall beta-glucan assembly; exists as three differentially glycosylated isoenzymes	51.2786	3.13	1	1	1.0168	0.983773	0.695369	0.625187	0.758226	1.00029	0.000272714	0.000136357	0.692927	0.00295287	0.00098429	0.0334761	0.0944698	9.18147	1
YCL050C	APA1 ORF Verified [Sc strain CEN.PK113-7D] AP4A phosphorylase; bifunctional diadenosine 5',5'''-P1,P4-tetraphosphate phosphorylase and ADP sulfurylase involved in catabolism of bis(5'-nucleosidyl) tetraphosphates; catalyzes phosphorolysis of dinucleoside oligophosphates, cleaving the substrates' alpha/beta-anhydride bond and introducing Pi into the beta-position of the corresponding NDP formed; A…	36.4691	24.3	1	5	0.954596	1.04412	0.651787	0.761461	0.75778	0.999361	0.00200384	0.00100192	0.723676	0.00258626	0.000862088	0.0431741	0.0760019	6.38541	1
YGR234W	YHB1 ORF Verified [Sc strain CEN.PK113-7D] Nitric oxide oxidoreductase; flavohemoglobin involved in nitric oxide detoxification; plays a role in the oxidative and nitrosative stress responses; protein abundance increases in response to DNA replication stress	44.6181	33.83	1	9	1.00743	0.992869	0.798332	0.797212	0.753995	1.00015	5.29688e-05	2.64844e-05	0.78318	0.000426079	0.000142026	0.0129812	0.0470749	16.714	1
YPL131W	RPL5 ORF Verified [Sc strain CEN.PK113-7D] Ribosomal 60S subunit protein L5; homologous to mammalian ribosomal protein L5 and bacterial L18; binds 5S rRNA and is required for 60S subunit assembly	33.6942	48.48	1	11	0.969673	1.0295	0.669503	0.72681	0.752952	0.999585	0.000894725	0.000447362	0.716422	0.00121458	0.000404861	0.0291929	0.0801814	9.69974	1
YMR083W	ADH3 ORF Verified [Sc strain CEN.PK113-7D] Mitochondrial alcohol dehydrogenase isozyme III; involved in the shuttling of mitochondrial NADH to the cytosol under anaerobic conditions and ethanol production	40.344	26.4	1	10	1.01286	0.987592	0.672873	0.669496	0.747515	1.00023	0.000159674	7.9837e-05	0.696628	0.00129663	0.000432211	0.0226285	0.0921731	13.4167	1
YML001W	YPT7 ORF Verified [Sc strain CEN.PK113-7D] Rab family GTPase; GTP-binding protein of the rab family; required for homotypic fusion event in vacuole inheritance, for endosome-endosome fusion; interacts with the cargo selection/retromer complex for retrograde sorting; similar to mammalian Rab7	23.0284	16.35	1	3	1.01152	0.988877	0.734617	0.693939	0.745955	1.0002	0.000128198	6.4099e-05	0.724837	0.000498759	0.000166253	0.0151773	0.0758243	18.143	1
YGL221C	NIF3 ORF Verified [Sc strain CEN.PK113-7D] Protein of unknown function, similar to Listeria monocytogenes major sigma factor (rpoD gene product); the authentic, non-tagged protein is detected in highly purified mitochondria in high-throughput studies	31.8683	4.86	1	1	1.01	0.990371	0.702277	0.706949	0.742605	1.00019	9.63247e-05	4.81623e-05	0.717277	0.000324397	0.000108132	0.0125018	0.0800371	22.6294	1
YOR128C	ADE2 ORF Verified [Sc strain CEN.PK113-7D] Phosphoribosylaminoimidazole carboxylase, catalyzes a step in the 'de novo' purine nucleotide biosynthetic pathway; red pigment accumulates in mutant cells deprived of adenine	62.2996	3.5	1	2	0.98182	1.01573	0.727506	0.746041	0.741506	0.998773	0.00028741	0.000143705	0.738351	6.22385e-05	2.07462e-05	0.0128239	0.0678195	20.3076	1
YHR196W	UTP9 ORF Verified [Sc strain CEN.PK113-7D] Nucleolar protein, component of the small subunit (SSU) processome containing the U3 snoRNA that is involved in processing of pre-18S rRNA	65.2311	1.22	1	1	1.04347	0.957898	0.730748	0.748278	0.738306	1.00068	0.00183061	0.000915307	0.739111	5.15393e-05	1.71798e-05	0.0305367	0.0684204	8.56587	1
YJL026W	RNR2 ORF Verified [Sc strain CEN.PK113-7D] Ribonucleotide-diphosphate reductase (RNR), small subunit; the RNR complex catalyzes the rate-limiting step in dNTP synthesis and is regulated by DNA replication and DNA damage checkpoint pathways via localization of the small subunits	46.1182	19.05	1	7	1.03028	0.970692	0.77863	0.818063	0.736763	1.00049	0.000887775	0.000443887	0.777819	0.00110194	0.000367313	0.0284816	0.0495814	7.81799	1
YJL008C	CCT8 ORF Verified [Sc strain CEN.PK113-7D] Subunit of the cytosolic chaperonin Cct ring complex, related to Tcp1p, required for the assembly of actin and tubulins in vivo	61.6231	3.52	1	2	0.973676	1.02387	0.67362	0.779575	0.735683	0.998774	0.000629903	0.000314951	0.729626	0.00188943	0.00062981	0.030737	0.0724409	8.7565	1
YGR285C	ZUO1 ORF Verified [Sc strain CEN.PK113-7D] Ribosome-associated chaperone, functions in ribosome biogenesis and, in partnership with Ssz1p and SSb1/2, as a chaperone for nascent polypeptide chains; contains a DnaJ domain and functions as a J-protein partner for Ssb1p and Ssb2p	48.9901	23.56	1	7	0.943222	1.05516	0.66728	0.805037	0.735422	0.999191	0.00313256	0.00156628	0.735913	0.00316294	0.00105431	0.0511917	0.0693154	5.14298	1
YHR018C	ARG4 ORF Verified [Sc strain CEN.PK113-7D] Argininosuccinate lyase, catalyzes the final step in the arginine biosynthesis pathway	51.9564	42.98	2	20	1.01846	0.98216	0.748302	0.728816	0.734847	1.00031	0.000329458	0.000164729	0.737322	6.63498e-05	2.21166e-05	0.0136691	0.0691635	19.2397	1
YML078W	CPR3 ORF Verified [Sc strain CEN.PK113-7D] Mitochondrial peptidyl-prolyl cis-trans isomerase (cyclophilin), catalyzes the cis-trans isomerization of peptide bonds N-terminal to proline residues; involved in protein refolding after import into mitochondria	19.9061	14.29	1	1	0.959642	1.03669	0.693902	0.710251	0.732258	0.998166	0.00148408	0.000742041	0.712137	0.000246977	8.23257e-05	0.0287118	0.0818123	9.96206	1
YJR048W	CYC1 ORF Verified [Sc strain CEN.PK113-7D] Cytochrome c, isoform 1; electron carrier of the mitochondrial intermembrane space that transfers electrons from ubiquinone-cytochrome c oxidoreductase to cytochrome c oxidase during cellular respiration	12.1742	25.69	2	3	1.0154	0.985099	0.847731	0.728357	0.730924	1.00025	0.000229543	0.000114771	0.769004	0.00310007	0.00103336	0.033884	0.0534746	6.82462	1
YEL051W	VMA8 ORF Verified [Sc strain CEN.PK113-7D] Subunit D of the eight-subunit V1 peripheral membrane domain of the vacuolar H+-ATPase (V-ATPase), an electrogenic proton pump found throughout the endomembrane system; plays a role in the coupling of proton transport and ATP hydrolysis	29.1761	4.3	1	1	0.986937	1.01274	0.752493	0.790309	0.729372	0.999837	0.000166418	8.3209e-05	0.757391	0.000630896	0.000210299	0.0171321	0.05878	14.1516	1
YBR149W	ARA1 ORF Verified [Sc strain CEN.PK113-7D] NADP+ dependent arabinose dehydrogenase, involved in carbohydrate metabolism; purified as homodimer; naturally occurs with a N-terminus degradation product	38.8592	14.24	1	4	1.00967	0.990165	0.718343	0.711242	0.728772	0.999918	9.51212e-05	4.75606e-05	0.719452	5.18329e-05	1.72776e-05	0.00805222	0.0786607	34.8308	1
YDL097C	RPN6 ORF Verified [Sc strain CEN.PK113-7D] Essential, non-ATPase regulatory subunit of the 26S proteasome lid; required for the assembly and activity of the 26S proteasome; the human homolog (S9 protein) partially rescues Rpn6p depletion; protein abundance increases in response to DNA replication stress	49.7695	2.3	1	1	1.00722	0.99307	0.6697	0.706383	0.726181	1.00014	5.00372e-05	2.50186e-05	0.700755	0.000547536	0.000182512	0.0144059	0.0896338	20.7824	1
YLR150W	STM1 ORF Verified [Sc strain CEN.PK113-7D] Protein required for optimal translation under nutrient stress; perturbs association of Yef3p with ribosomes; involved in TOR signaling; binds G4 quadruplex and purine motif triplex nucleic acid; helps maintain telomere structure; protein abundance increases in response to DNA replication stress	29.9773	36.63	1	9	0.909128	1.08824	0.697002	0.724996	0.723829	0.998684	0.00802028	0.00401014	0.715276	0.000167194	5.57312e-05	0.0637642	0.0803199	4.44462	1
YMR120C	ADE17 ORF Verified [Sc strain CEN.PK113-7D] Enzyme of 'de novo' purine biosynthesis; contains both 5-aminoimidazole-4-carboxamide ribonucleotide transformylase and inosine monophosphate cyclohydrolase activities; ADE17 has a paralog, ADE16, that arose from the whole genome duplication; ade16 ade17 mutants require adenine and histidine	65.2508	15.2	2	6	0.979649	1.01981	0.659127	0.742291	0.719026	0.99973	0.000403259	0.000201629	0.706815	0.00122725	0.000409085	0.0247126	0.0857994	11.8529	1
YOL049W	GSH2 ORF Verified [Sc strain CEN.PK113-7D] Glutathione synthetase, catalyzes the ATP-dependent synthesis of glutathione (GSH) from gamma-glutamylcysteine and glycine; induced by oxidative stress and heat shock	55.7806	1.43	1	1	1.02328	0.97749	0.693145	0.719967	0.715436	1.00038	0.000524104	0.000262052	0.709516	0.000137428	4.58092e-05	0.017546	0.0846037	16.5774	1
YJR010W	MET3 ORF Verified [Sc strain CEN.PK113-7D] ATP sulfurylase, catalyzes the primary step of intracellular sulfate activation, essential for assimilatory reduction of sulfate to sulfide, involved in methionine metabolism	57.6889	19.18	1	9	0.9738	1.02549	0.754116	0.71282	0.714954	0.999646	0.00066805	0.000334025	0.727296	0.000360408	0.000120136	0.0213111	0.0741745	12.7798	1
YGR094W	VAS1 ORF Verified [Sc strain CEN.PK113-7D] Mitochondrial and cytoplasmic valyl-tRNA synthetase	125.642	4.98	1	4	0.971514	1.0275	0.627446	0.649978	0.713185	0.999507	0.000783597	0.000391798	0.663537	0.00131712	0.00043904	0.0288243	0.112876	11.6558	1
YGL011C	SCL1 ORF Verified [Sc strain CEN.PK113-7D] Alpha 1 subunit of the 20S proteasome involved in the degradation of ubiquitinated substrates; 20S proteasome is the core complex of the 26S proteasome; essential for growth; detected in the mitochondria	27.9832	7.14	1	2	0.979344	1.01849	0.670369	0.668245	0.710018	0.998915	0.000383021	0.000191511	0.682877	0.000369066	0.000123022	0.0177351	0.0998798	17.8199	1
YKL180W	RPL17A ORF Verified [Sc strain CEN.PK113-7D] Ribosomal 60S subunit protein L17A; copurifies with the Dam1 complex (aka DASH complex); homologous to mammalian ribosomal protein L17 and bacterial L22; RPL17A has a paralog, RPL17B, that arose from the whole genome duplication; protein abundance increases in response to DNA replication stress	20.5371	29.89	2	5	1.08576	0.916869	0.671287	0.685887	0.709542	1.00131	0.00713087	0.00356543	0.688905	0.000248473	8.28243e-05	0.0604008	0.0975987	5.17225	1
YDL213C	NOP6 ORF Verified [Sc strain CEN.PK113-7D] rRNA-binding protein required for 40S ribosomal subunit biogenesis; contains an RNA recognition motif (RRM); hydrophilin essential to overcome the stress of the desiccation-rehydration process; NOP6 may be a fungal-specific gene as no homologs have been yet identified in higher eukaryotes	25.2006	5.33	1	1	0.963123	1.03585	0.65152	0.640646	0.708843	0.999488	0.00132234	0.000661172	0.667003	0.000894999	0.000298333	0.0309759	0.110546	10.7337	1
YHR005C-A	TIM10 ORF Verified [Sc strain CEN.PK113-7D] Essential protein of the mitochondrial intermembrane space, forms a complex with Tim9p (TIM10 complex) that delivers hydrophobic proteins to the TIM22 complex for insertion into the inner membrane	10.3259	18.28	1	1	1.20277	0.803339	0.543786	0.583931	0.707653	1.00306	0.0398865	0.0199433	0.61179	0.00486344	0.00162115	0.146848	0.153089	2.66442	0
YER133W	GLC7 ORF Verified [Sc strain CEN.PK113-7D] Type 1 serine/threonine protein phosphatase catalytic subunit; involved in various processes including glycogen metabolism, sporulation, mitosis; accumulates at mating projections by interaction with Afr1p; interacts with many regulatory subunits; involved in regulation of the nucleocytoplasmic shuttling of Hxk2p	35.884	5.13	1	1	1.01607	0.984483	0.622281	0.659381	0.695943	1.00028	0.000249421	0.00012471	0.659202	0.000904365	0.000301455	0.0206438	0.116331	16.5219	1
YNL016W	PUB1 ORF Verified [Sc strain CEN.PK113-7D] Poly (A)+ RNA-binding protein; abundant mRNP-component protein that binds mRNA and is required for stability of many mRNAs; component of glucose deprivation induced stress granules, involved in P-body-dependent granule assembly; protein abundance increases in response to DNA replication stress	50.731	3.75	1	2	0.996993	1.00299	0.670086	0.653126	0.695419	0.999992	8.99309e-06	4.49654e-06	0.672877	0.000302011	0.00010067	0.0102551	0.107004	31.8978	1
YKL113C	RAD27 ORF Verified [Sc strain CEN.PK113-7D] 5' to 3' exonuclease, 5' flap endonuclease, required for Okazaki fragment processing and maturation as well as for long-patch base-excision repair; member of the S. pombe RAD2/FEN1 family	43.2517	2.09	1	1	0.984829	1.01479	0.696742	0.754836	0.694805	0.999809	0.000224424	0.000112212	0.715461	0.000775814	0.000258605	0.0192566	0.0808539	14.7663	1
YFL022C	FRS2 ORF Verified [Sc strain CEN.PK113-7D] Alpha subunit of cytoplasmic phenylalanyl-tRNA synthetase, forms a tetramer with Frs1p to form active enzyme; evolutionarily distant from mitochondrial phenylalanyl-tRNA synthetase based on protein sequence, but substrate binding is similar	57.4753	10.93	1	5	1.06123	0.940665	0.789093	0.7272	0.690125	1.00095	0.00363402	0.00181701	0.735473	0.00166664	0.000555548	0.0487089	0.0704773	5.45025	1
YDR023W	SES1 ORF Verified [Sc strain CEN.PK113-7D] Cytosolic seryl-tRNA synthetase, class II aminoacyl-tRNA synthetase that aminoacylates tRNA(Ser), displays tRNA-dependent amino acid recognition which enhances discrimination of the serine substrate, interacts with peroxin Pex21p	53.2761	15.37	1	7	1.01275	0.987701	0.674283	0.719635	0.688518	1.00023	0.000156889	7.84447e-05	0.694145	0.000358646	0.000119549	0.014071	0.0936856	21.7526	1
YGL062W	PYC1 ORF Verified [Sc strain CEN.PK113-7D] Pyruvate carboxylase isoform, cytoplasmic enzyme that converts pyruvate to oxaloacetate; highly similar to isoform Pyc2p but differentially regulated; mutations in the human homolog are associated with lactic acidosis	129.933	2.8	1	4	0.98727	1.01242	0.676224	0.641095	0.685425	0.999847	0.000158185	7.90925e-05	0.667581	0.000364872	0.000121624	0.0141674	0.1104	23.4527	1
YOL064C	MET22 ORF Verified [Sc strain CEN.PK113-7D] Bisphosphate-3'-nucleotidase, involved in salt tolerance and methionine biogenesis; dephosphorylates 3'-phosphoadenosine-5'-phosphate and 3'-phosphoadenosine-5'-phosphosulfate, intermediates of the sulfate assimilation pathway	39.098	35.57	1	12	1.0267	0.974159	0.672046	0.672822	0.683376	1.00043	0.000690194	0.000345097	0.676081	2.6707e-05	8.90235e-06	0.0188149	0.105203	17.239	1
YDL061C	RPS29B ORF Verified [Sc strain CEN.PK113-7D] Protein component of the small (40S) ribosomal subunit; homologous to mammalian ribosomal protein S29 and bacterial S14; RPS29B has a paralog, RPS29A, that arose from the whole genome duplication	6.72331	33.93	1	1	1.04473	0.956674	0.603557	0.6819	0.679952	1.0007	0.00193854	0.000969268	0.655136	0.00133085	0.000443617	0.0375884	0.119416	9.19344	1
YLR249W	YEF3 ORF Verified [Sc strain CEN.PK113-7D] Gamma subunit of translational elongation factor eEF1B, stimulates the binding of aminoacyl-tRNA (AA-tRNA) to ribosomes by releasing eEF1A (Tef1p/Tef2p) from the ribosomal complex; contains two ABC cassettes; binds and hydrolyzes ATP	115.872	18.1	1	15	0.959019	1.03983	0.661247	0.733144	0.678803	0.999426	0.00163276	0.000816382	0.691064	0.000936686	0.000312229	0.0335948	0.0950871	9.17886	1
YDR174W	HMO1 ORF Verified [Sc strain CEN.PK113-7D] Chromatin associated high mobility group (HMG) family member involved in genome maintenance; rDNA-binding component of the Pol I transcription system; associates with a 5'-3' DNA helicase and Fpr1p, a prolyl isomerase	27.5414	12.2	1	3	1.03143	0.969578	0.650397	0.710472	0.678272	1.0005	0.000956448	0.000478224	0.679713	0.000602538	0.000200846	0.026059	0.102907	12.3102	1
YER003C	PMI40 ORF Verified [Sc strain CEN.PK113-7D] Mannose-6-phosphate isomerase, catalyzes the interconversion of fructose-6-P and mannose-6-P; required for early steps in protein mannosylation	48.1583	7.46	1	4	0.988915	1.01078	0.615468	0.598729	0.674743	0.999848	0.000119523	5.97617e-05	0.629646	0.00106355	0.000354516	0.0203538	0.137049	18.1883	1
YLR060W	FRS1 ORF Verified [Sc strain CEN.PK113-7D] Beta subunit of cytoplasmic phenylalanyl-tRNA synthetase, forms a tetramer with Frs2p to generate active enzyme; able to hydrolyze mis-aminoacylated tRNA-Phe, which could contribute to translational quality control	67.3044	6.22	1	4	0.995631	1.00328	0.599942	0.663071	0.673088	0.999457	1.46344e-05	7.3172e-06	0.645367	0.00104844	0.000349481	0.0188891	0.12538	18.7457	1
YNL241C	ZWF1 ORF Verified [Sc strain CEN.PK113-7D] Glucose-6-phosphate dehydrogenase (G6PD); catalyzes the first step of the pentose phosphate pathway; involved in adapting to oxidatve stress; homolog of the human G6PD which is deficient in patients with hemolytic anemia; protein abundance increases in response to DNA replication stress	57.4855	13.47	1	7	0.99045	1.00931	0.696381	0.688512	0.669961	0.999881	8.8952e-05	4.4476e-05	0.684951	0.00012268	4.08934e-05	0.00923956	0.0991807	34.0849	1
YNL061W	NOP2 ORF Verified [Sc strain CEN.PK113-7D] Probable RNA m(5)C methyltransferase, essential for processing and maturation of 27S pre-rRNA and large ribosomal subunit biogenesis; localized to the nucleolus; constituent of 66S pre-ribosomal particles	69.769	2.1	1	1	0.898086	1.09895	0.659113	0.792295	0.669322	0.998519	0.0100868	0.0050434	0.70691	0.00366267	0.00122089	0.0791473	0.0850362	3.68439	0
YKL029C	MAE1 ORF Verified [Sc strain CEN.PK113-7D] Mitochondrial malic enzyme, catalyzes the oxidative decarboxylation of malate to pyruvate, which is a key intermediate in sugar metabolism and a precursor for synthesis of several amino acids	74.3545	24.51	1	11	0.974837	1.02448	0.696778	0.628895	0.66829	0.999658	0.000616114	0.000308057	0.664654	0.000774626	0.000258209	0.0237963	0.112228	14.078	1
YHR020W	ORF Verified [Sc strain CEN.PK113-7D] Prolyl-tRNA synthetase; N-terminal domain shows weak homology to prokaryotic posttransfer editing domain, but does not possess posttransfer editing activity; may interact with ribosomes, based on co-purification experiments	77.5945	5.49	1	3	0.981783	1.01674	0.507835	0.566144	0.666811	0.999261	0.000305475	0.000152738	0.580263	0.0043119	0.0014373	0.0398753	0.175559	10.5077	1
YMR318C	ADH6 ORF Verified [Sc strain CEN.PK113-7D] NADPH-dependent medium chain alcohol dehydrogenase; has broad substrate specificity; member of the cinnamyl family of alcohol dehydrogenases; may be involved in fusel alcohol synthesis or in aldehyde tolerance; protein abundance increases in response to DNA replication stress	39.5918	5.28	1	1	1.02455	0.976257	0.767491	0.675546	0.664821	1.0004	0.000582989	0.000291495	0.702619	0.00212336	0.000707786	0.0316114	0.0886746	9.42011	1
YBL047C	EDE1 ORF Verified [Sc strain CEN.PK113-7D] Endocytic protein; involved in a network of interactions with other endocytic proteins, binds membranes in a ubiquitin-dependent manner, may also bind ubiquitinated membrane-associated proteins; interacts with Cmk2 and functions upstream of CMK2 in regulating non-apoptotic cell death	150.678	0.72	1	1	0.972149	1.02693	0.714597	0.719803	0.662504	0.999537	0.000750109	0.000375055	0.698968	0.000669334	0.000223111	0.0244574	0.090342	12.2895	1
YDR145W	TAF12 ORF Verified [Sc strain CEN.PK113-7D] Subunit (61/68 kDa) of TFIID and SAGA complexes, involved in RNA polymerase II transcription initiation and in chromatin modification, similar to histone H2A	61.676	4.6	1	1	0.31313	1.66649	2.29625	0.38629	0.661342	0.98981	0.457897	0.228948	1.11463	0.710727	0.236909	0.682537	0.0155794	0.182873	0
YNL010W	ORF Uncharacterized [Sc strain CEN.PK113-7D] Putative protein of unknown function with similarity to phosphoserine phosphatases; green fluorescent protein (GFP)-fusion protein localizes to the cytoplasm and nucleus; homozygous diploid mutant shows an increase in glycogen accumulation	27.463	7.88	1	2	0.96814	1.03089	0.609446	0.649061	0.660612	0.999514	0.000984354	0.000492177	0.639707	0.000480079	0.000160026	0.0255383	0.129461	14.089	1
YPL143W	RPL33A ORF Verified [Sc strain CEN.PK113-7D] Ribosomal 60S subunit protein L33A; N-terminally acetylated; rpl33a null mutant exhibits slow growth while rpl33a rpl33b double null mutant is inviable; homologous to mammalian ribosomal protein L35A, no bacterial homolog; RPL33A has a paralog, RPL33B, that arose from the whole genome duplication	12.1466	38.32	2	4	1.07166	0.930545	0.745654	0.653467	0.658314	1.0011	0.00497848	0.00248924	0.685812	0.00179449	0.000598165	0.0555644	0.0994089	5.67435	1
YIL078W	THS1 ORF Verified [Sc strain CEN.PK113-7D] Threonyl-tRNA synthetase, essential cytoplasmic protein	84.4525	4.77	1	4	0.932061	1.06599	0.624782	0.736692	0.657246	0.999025	0.00448415	0.00224207	0.672907	0.00220993	0.000736643	0.0545776	0.106353	5.97531	1
YBR025C	OLA1 ORF Verified [Sc strain CEN.PK113-7D] P-loop ATPase with similarity to human OLA1 and bacterial YchF; identified as specifically interacting with the proteasome; protein abundance increases in response to hydrogen peroxide and to DNA replication stress	44.1462	30.96	1	11	0.988886	1.01086	0.695632	0.638485	0.655286	0.999871	0.000120665	6.03327e-05	0.663134	0.000575081	0.000191694	0.0158753	0.113392	21.2113	1
YHR179W	OYE2 ORF Verified [Sc strain CEN.PK113-7D] Conserved NADPH oxidoreductase containing flavin mononucleotide (FMN); homologous to Oye3p with different ligand binding and catalytic properties; may be involved in sterol metabolism, oxidative stress response, and programmed cell death; protein abundance increases in response to DNA replication stress	44.9828	36	2	13	1.02258	0.978163	0.728905	0.756437	0.654671	1.00037	0.000493253	0.000246627	0.713338	0.00184721	0.000615736	0.029366	0.0823891	9.77439	1
YNL220W	ADE12 ORF Verified [Sc strain CEN.PK113-7D] Adenylosuccinate synthase, catalyzes the first step in synthesis of adenosine monophosphate from inosine 5'monophosphate during purine nucleotide biosynthesis; exhibits binding to single-stranded autonomously replicating (ARS) core sequence	48.2493	28.64	1	12	1.00154	0.998583	0.621649	0.658662	0.652694	1.00006	2.17885e-06	1.08943e-06	0.644335	0.000263266	8.77554e-05	0.00942575	0.12654	37.7396	1
YPR172W	ORF Uncharacterized [Sc strain CEN.PK113-7D] Protein of unknown function, transcriptionally activated by Yrm1p along with genes involved in multidrug resistance	22.4935	12	1	2	0.976599	1.02269	0.689283	0.593099	0.646604	0.999644	0.000531099	0.000265549	0.642996	0.00154841	0.000516135	0.0279586	0.127198	12.7563	1
YOL059W	GPD2 ORF Verified [Sc strain CEN.PK113-7D] NAD-dependent glycerol 3-phosphate dehydrogenase, homolog of Gpd1p, expression is controlled by an oxygen-independent signaling pathway required to regulate metabolism under anoxic conditions; located in cytosol and mitochondria	49.3905	6.82	1	2	0.987865	1.01185	0.725534	0.664547	0.645821	0.999856	0.000143776	7.1888e-05	0.678634	0.00115826	0.000386085	0.0214003	0.103183	15.0101	1
YNL232W	CSL4 ORF Verified [Sc strain CEN.PK113-7D] Exosome non-catalytic core component; involved in 3'-5' RNA processing and degradation in both the nucleus and the cytoplasm; predicted to contain an S1 RNA binding domain; has similarity to human hCsl4p (EXOSC1)	31.5859	3.77	1	1	0.969706	1.02947	0.774723	0.853298	0.640437	0.999586	0.000892793	0.000446397	0.756153	0.00772408	0.00257469	0.0549644	0.0592596	4.42892	1
YBR106W	PHO88 ORF Verified [Sc strain CEN.PK113-7D] Probable membrane protein, involved in phosphate transport; pho88 pho86 double null mutant exhibits enhanced synthesis of repressible acid phosphatase at high inorganic phosphate concentrations	21.1228	3.72	1	1	0.983143	1.01643	0.601013	0.547056	0.639809	0.999786	0.000276968	0.000138484	0.595959	0.00144664	0.000482212	0.0249138	0.163076	16.209	1
YGL147C	RPL9A ORF Verified [Sc strain CEN.PK113-7D] Ribosomal 60S subunit protein L9A; nearly identical to Rpl9Bp; homologous to mammalian ribosomal protein L9 and bacterial L6	21.5557	18.32	2	4	0.961639	1.03729	0.65619	0.682065	0.635914	0.999465	0.00143083	0.000715415	0.658056	0.000356738	0.000118913	0.0288847	0.11656	11.8197	1
YGR085C	RPL11B ORF Verified [Sc strain CEN.PK113-7D] Ribosomal 60S subunit protein L11B; expressed at half the level of Rpl11Ap; involved in ribosomal assembly; depletion causes degradation of 60S proteins and RNA; homologous to mammalian ribosomal protein L11 and bacterial L5; RPL11B has a paralog, RPL11A, that arose from the whole genome duplication	19.7374	38.51	1	6	0.944978	1.05346	0.616388	0.699754	0.631798	0.999217	0.00294191	0.00147096	0.649313	0.00131172	0.00043724	0.0436829	0.122433	8.01009	1
YNL041C	COG6 ORF Verified [Sc strain CEN.PK113-7D] Component of the conserved oligomeric Golgi complex (Cog1p through Cog8p), a cytosolic tethering complex that functions in protein trafficking to mediate fusion of transport vesicles to Golgi compartments	96.9153	1.55	1	1	1.03027	0.970703	0.632527	0.759662	0.628391	1.00049	0.000887104	0.000443552	0.673527	0.00371248	0.00123749	0.0410005	0.106903	7.97454	1
YDL136W	RPL35B ORF Verified [Sc strain CEN.PK113-7D] Ribosomal 60S subunit protein L35B; homologous to mammalian ribosomal protein L35 and bacterial L29; RPL35B has a paralog, RPL35A, that arose from the whole genome duplication	13.901	27.5	1	6	1.0912	0.911581	0.697742	0.711617	0.627378	1.00139	0.00806614	0.00403307	0.678912	0.00135998	0.000453327	0.0669806	0.103994	4.81454	1
YKL080W	VMA5 ORF Verified [Sc strain CEN.PK113-7D] Subunit C of the eight-subunit V1 peripheral membrane domain of vacuolar H+-ATPase (V-ATPase), an electrogenic proton pump found throughout the endomembrane system; required for the V1 domain to assemble onto the vacuolar membrane	44.1611	4.08	1	1	0.860638	1.13529	0.532979	0.626466	0.621373	0.997962	0.0188579	0.00942897	0.593606	0.00184213	0.000614044	0.100215	0.163504	4.03489	0
YCR004C	YCP4 ORF Verified [Sc strain CEN.PK113-7D] Protein of unknown function, has sequence and structural similarity to flavodoxins; predicted to be palmitoylated; the authentic, non-tagged protein is detected in highly purified mitochondria in high-throughput studies	26.3336	13.36	1	4	1.03605	0.965097	0.696326	0.708269	0.621347	1.00057	0.00125854	0.00062927	0.675314	0.00148001	0.000493335	0.0335053	0.105794	9.7077	1
YBR010W	HHT1 ORF Verified [Sc strain CEN.PK113-7D] Histone H3, core histone protein required for chromatin assembly, part of heterochromatin-mediated telomeric and HM silencing; one of two identical histone H3 proteins (see HHT2); regulated by acetylation, methylation, and phosphorylation	15.3466	11.76	1	2	1.05778	0.944016	0.635887	0.641507	0.619122	1.0009	0.00323541	0.0016177	0.632172	9.04135e-05	3.01378e-05	0.0405936	0.135958	9.08332	1
YEL071W	DLD3 ORF Verified [Sc strain CEN.PK113-7D] D-lactate dehydrogenase, part of the retrograde regulon which consists of genes whose expression is stimulated by damage to mitochondria and reduced in cells grown with glutamate as the sole nitrogen source, located in the cytoplasm	55.2061	33.27	3	14	1.00068	0.999408	0.569388	0.592794	0.618111	1.00005	4.07282e-07	2.03641e-07	0.593431	0.000395863	0.000131954	0.011496	0.165336	35.3701	1
YDL185W	VMA1 ORF Verified [Sc strain CEN.PK113-7D] Subunit A of the eight-subunit V1 peripheral membrane domain of the vacuolar H+-ATPase; protein precursor undergoes self-catalyzed splicing to yield the extein Tfp1p and the intein Vde (PI-SceI), which is a site-specific endonuclease	118.562	15.69	1	16	0.992508	1.00732	0.607364	0.636012	0.61752	0.999912	5.48219e-05	2.74109e-05	0.620299	0.000140642	4.68806e-05	0.00861926	0.144106	44.0424	1
YCL018W	LEU2 ORF Verified [Sc strain CEN.PK113-7D] Beta-isopropylmalate dehydrogenase (IMDH), catalyzes the third step in the leucine biosynthesis pathway	14.1114	39.2	1	4	1.07009	0.932066	0.647416	0.803087	0.614535	1.00108	0.00476297	0.00238149	0.688346	0.00676293	0.00225431	0.0680867	0.0978028	4.59318	1
YHR019C	DED81 ORF Verified [Sc strain CEN.PK113-7D] Cytosolic asparaginyl-tRNA synthetase, required for protein synthesis, catalyzes the specific attachment of asparagine to its cognate tRNA	62.1676	12.09	1	6	0.991073	1.00871	0.546942	0.569819	0.613834	0.999889	7.77325e-05	3.88662e-05	0.576865	0.000770561	0.000256854	0.0171965	0.178949	24.5994	1
YER052C	HOM3 ORF Verified [Sc strain CEN.PK113-7D] Aspartate kinase (L-aspartate 4-P-transferase); cytoplasmic enzyme that catalyzes the first step in the common pathway for methionine and threonine biosynthesis; expression regulated by Gcn4p and the general control of amino acid synthesis	58.0731	17.65	1	10	0.969339	1.02981	0.580777	0.642433	0.611782	0.999574	0.000914116	0.000457058	0.611664	0.000633583	0.000211194	0.0258506	0.150474	15.0058	1
YBR143C	SUP45 ORF Verified [Sc strain CEN.PK113-7D] Polypeptide release factor (eRF1) in translation termination; mutant form acts as a recessive omnipotent suppressor; methylated by Mtq2p-Trm112p in ternary complex eRF1-eRF3-GTP; mutation of methylation site confers resistance to zymocin	48.975	13.27	1	4	1.04405	0.957339	0.594946	0.753623	0.610582	1.00069	0.00187951	0.000939755	0.65305	0.00509819	0.0016994	0.0513727	0.120855	6.76706	1
YDR518W	EUG1 ORF Verified [Sc strain CEN.PK113-7D] Protein disulfide isomerase of the endoplasmic reticulum lumen; EUG1 has a paralog, PDI1, that arose from the whole genome duplication; function overlaps with that of Pdi1p; may interact with nascent polypeptides in the ER	58.945	3.68	1	1	1.17071	0.834447	0.661378	0.646522	0.605746	1.00258	0.0282681	0.014134	0.637882	0.000553147	0.000184382	0.11966	0.133003	3.04778	0
YBR249C	ARO4 ORF Verified [Sc strain CEN.PK113-7D] 3-deoxy-D-arabino-heptulosonate-7-phosphate (DAHP) synthase, catalyzes the first step in aromatic amino acid biosynthesis and is feedback-inhibited by tyrosine or high concentrations of phenylalanine or tryptophan	39.7244	29.73	1	9	1.04754	0.953936	0.619317	0.617976	0.603337	1.00074	0.00219063	0.00109531	0.613543	5.23851e-05	1.74617e-05	0.0333583	0.149921	11.6072	1
YCR088W	ABP1 ORF Verified [Sc strain CEN.PK113-7D] Actin-binding protein of the cortical actin cytoskeleton, important for activation of the Arp2/3 complex that plays a key role actin in cytoskeleton organization; phosphorylation within its PRR (Proline-Rich Region), mediated by Cdc28p and Pho85p, protects Abp1p from proteolysis mediated by its own PEST sequences	65.4953	6.76	1	5	0.939997	1.05704	0.536669	0.53048	0.601293	0.998516	0.00342449	0.00171225	0.556147	0.00102544	0.000341814	0.0453217	0.195691	9.76064	1
YBR121C	GRS1 ORF Verified [Sc strain CEN.PK113-7D] Cytoplasmic and mitochondrial glycyl-tRNA synthase that ligates glycine to the cognate anticodon bearing tRNA; transcription termination factor that may interact with the 3'-end of pre-mRNA to promote 3'-end formation	75.2917	23.84	1	14	0.986766	1.01291	0.557656	0.575086	0.59827	0.999839	0.000170911	8.54554e-05	0.577004	0.000276758	9.22526e-05	0.0133307	0.17879	31.7189	1
YBR085W	AAC3 ORF Verified [Sc strain CEN.PK113-7D] Mitochondrial inner membrane ADP/ATP translocator; exchanges cytosolic ADP for mitochondrially synthesized ATP; expressed under anaerobic conditions; similar to Aac1p; has roles in maintenance of viability and in respiration; AAC3 has a paralog, PET9, that arose from the whole genome duplication	33.2914	6.84	2	2	0.927453	1.07039	0.576279	0.616756	0.593953	0.998921	0.00510769	0.00255384	0.595663	0.000274525	9.15085e-05	0.051433	0.162617	7.84045	1
YER086W	ILV1 ORF Verified [Sc strain CEN.PK113-7D] Threonine deaminase, catalyzes the first step in isoleucine biosynthesis; expression is under general amino acid control; ILV1 locus exhibits highly positioned nucleosomes whose organization is independent of known ILV1 regulation	63.7913	9.03	1	4	1.0086	0.991731	0.588403	0.610903	0.590537	1.00016	7.11243e-05	3.55621e-05	0.596614	0.00010284	3.42799e-05	0.00835715	0.162853	48.288	1
YML085C	TUB1 ORF Verified [Sc strain CEN.PK113-7D] Alpha-tubulin; associates with beta-tubulin (Tub2p) to form tubulin dimer, which polymerizes to form microtubules	49.7685	5.82	2	3	0.988607	1.01113	0.82981	0.741174	0.588823	0.999867	0.000126787	6.33933e-05	0.719936	0.00990467	0.00330156	0.0580082	0.0783614	4.82572	1
YGL234W	ADE5,7 ORF Verified [Sc strain CEN.PK113-7D] Bifunctional enzyme of the 'de novo' purine nucleotide biosynthetic pathway, contains aminoimidazole ribotide synthetase and glycinamide ribotide synthetase activities	86.0142	17.08	1	12	0.982702	1.01685	0.55383	0.543882	0.584869	0.999776	0.000291531	0.000145766	0.56086	0.000304697	0.000101566	0.0157268	0.192647	27.9088	1
YGR204W	ADE3 ORF Verified [Sc strain CEN.PK113-7D] Cytoplasmic trifunctional enzyme C1-tetrahydrofolate synthase, involved in single carbon metabolism and required for biosynthesis of purines, thymidylate, methionine, and histidine; null mutation causes auxotrophy for adenine and histidine	102.141	10.57	1	10	0.984004	1.01559	0.575937	0.637696	0.581939	0.999798	0.000249454	0.000124727	0.598524	0.00077323	0.000257743	0.0195568	0.161021	20.5183	1
YGR001C	ORF Uncharacterized [Sc strain CEN.PK113-7D] Putative protein of unknown function with similarity to methyltransferase family members; green fluorescent protein (GFP)-fusion protein localizes to the cytoplasm; required for replication of Brome mosaic virus in S. cerevisiae	28.5639	4.44	1	1	1.01132	0.989083	0.582082	0.598264	0.5798	1.0002	0.000123616	6.18078e-05	0.586715	6.75537e-05	2.25179e-05	0.0091829	0.17097	45.0278	1
YBL027W	RPL19B ORF Verified [Sc strain CEN.PK113-7D] Ribosomal 60S subunit protein L19B; rpl19a and rpl19b single null mutations result in slow growth, while the double null mutation is lethal; homologous to mammalian ribosomal protein L19, no bacterial homolog; RPL19B has a paralog, RPL19A, that arose from the whole genome duplication	21.6911	27.51	1	5	0.93728	1.06093	0.453552	0.462092	0.578543	0.999103	0.00382211	0.00191106	0.498062	0.00325072	0.00108357	0.0547232	0.251042	9.15591	1
YDL066W	IDP1 ORF Verified [Sc strain CEN.PK113-7D] Mitochondrial NADP-specific isocitrate dehydrogenase, catalyzes the oxidation of isocitrate to alpha-ketoglutarate; not required for mitochondrial respiration and may function to divert alpha-ketoglutarate to biosynthetic processes	48.16	18.46	3	7	1.03056	0.970371	0.561172	0.571647	0.575689	1.00046	0.000905643	0.000452821	0.569503	3.74237e-05	1.24746e-05	0.0215707	0.185729	19.979	1
YGL026C	TRP5 ORF Verified [Sc strain CEN.PK113-7D] Tryptophan synthase, catalyzes the last step of tryptophan biosynthesis; regulated by the general control system of amino acid biosynthesis	76.5782	10.89	1	7	0.963835	1.03516	0.514716	0.551905	0.574663	0.999498	0.00127183	0.000635913	0.547094	0.000610514	0.000203505	0.0289727	0.204669	15.6148	1
YDL198C	GGC1 ORF Verified [Sc strain CEN.PK113-7D] Mitochondrial GTP/GDP transporter, essential for mitochondrial genome maintenance; has a role in mitochondrial iron transport; member of the mitochondrial carrier family	33.1947	16.33	1	6	1.07527	0.920532	0.606787	0.651287	0.573343	0.9979	0.00598586	0.00299293	0.610472	0.00101935	0.000339782	0.0577296	0.1501	6.71108	1
YDR341C	ORF Verified [Sc strain CEN.PK113-7D] Arginyl-tRNA synthetase, proposed to be cytoplasmic but the authentic, non-tagged protein is detected in highly purified mitochondria in high-throughput studies	69.4809	32.78	3	20	1.02705	0.973828	0.542247	0.549671	0.570704	1.00044	0.000708138	0.000354069	0.554207	0.000145258	4.84192e-05	0.0200621	0.199123	22.2425	1
YBL002W	HTB2 ORF Verified [Sc strain CEN.PK113-7D] Histone H2B, core histone protein required for chromatin assembly and chromosome function; nearly identical to HTB1; Rad6p-Bre1p-Lge1p mediated ubiquitination regulates transcriptional activation, meiotic DSB formation and H3 methylation	14.2286	57.25	1	2	1.03582	0.965318	0.586757	0.50073	0.56621	1.00057	0.0012427	0.000621351	0.551232	0.00134562	0.00044854	0.0327092	0.201904	13.7374	1
YGR178C	PBP1 ORF Verified [Sc strain CEN.PK113-7D] Component of glucose deprivation induced stress granules; involved in P-body-dependent granule assembly; similar to human ataxin-2; interacts with Pab1p to regulate mRNA polyadenylation; interacts with Mkt1p to regulate HO translation; protein abundance increases in response to DNA replication stress	78.7321	2.35	1	1	0.786749	1.20697	0.542988	0.679047	0.560169	0.996862	0.0441472	0.0220736	0.594068	0.00365992	0.00121997	0.152622	0.162243	2.63915	0
YHR183W	GND1 ORF Verified [Sc strain CEN.PK113-7D] 6-phosphogluconate dehydrogenase (decarboxylating); catalyzes an NADPH regenerating reaction in the pentose phosphate pathway; required for growth on D-glucono-delta-lactone and adaptation to oxidative stress; GND1 has a paralog, GND2, that arose from the whole genome duplication	53.5093	60.53	2	26	1.00327	0.996898	0.523635	0.578645	0.554831	1.00009	1.01599e-05	5.07996e-06	0.55237	0.000507379	0.000169126	0.0131987	0.200449	33.9211	1
YMR217W	GUA1 ORF Verified [Sc strain CEN.PK113-7D] GMP synthase; highly conserved enzyme that catalyzes the second step in the biosynthesis of GMP from inosine 5'-phosphate (IMP); transcription is not subject to regulation by guanine but is negatively regulated by nutrient starvation; reduction-of-function mutation gua1-G388D causes changes in cellular guanine nucleotide pools, defects in general protein…	58.4453	16	1	8	1.02971	0.971243	0.530924	0.564402	0.551959	1.00048	0.000854728	0.000427364	0.549095	0.000190901	6.36336e-05	0.0221585	0.203747	20.3707	1
YIL074C	SER33 ORF Verified [Sc strain CEN.PK113-7D] 3-phosphoglycerate dehydrogenase; catalyzes the first step in serine and glycine biosynthesis; SER33 has a paralog, SER3, that arose from the whole genome duplication	51.1564	20.04	2	8	0.965192	1.03385	0.561662	0.530039	0.550985	0.999518	0.00117832	0.000589161	0.547562	0.000172527	5.7509e-05	0.0254297	0.204264	17.7728	1
YPL237W	SUI3 ORF Verified [Sc strain CEN.PK113-7D] Beta subunit of the translation initiation factor eIF2, involved in the identification of the start codon; proposed to be involved in mRNA binding	31.5546	10.53	1	3	0.973127	1.02615	0.461152	0.53745	0.550982	0.999636	0.00070277	0.000351385	0.516528	0.00156376	0.000521254	0.0295405	0.233394	16.3541	1
YDR368W	YPR1 ORF Verified [Sc strain CEN.PK113-7D] NADPH-dependent aldo-keto reductase; reduces multiple substrates including 2-methylbutyraldehyde and D,L-glyceraldehyde, expression is induced by osmotic and oxidative stress; functionally redundant with other aldo-keto reductases; protein abundance increases in response to DNA replication stress	34.7333	8.01	1	3	1.04914	0.951808	0.627556	0.634634	0.548775	1.00047	0.00236844	0.00118422	0.603655	0.00151427	0.000504757	0.0410972	0.157466	9.65565	1
YKL103C	APE1 ORF Verified [Sc strain CEN.PK113-7D] Vacuolar aminopeptidase yscI; zinc metalloproteinase that belongs to the peptidase family M18; often used as a marker protein in studies of autophagy and cytosol to vacuole targeting (CVT) pathway; protein abundance increases in response to DNA replication stress	57.0571	1.95	1	1	1.0219	0.978827	0.523029	0.542737	0.54433	1.00036	0.000463763	0.000231881	0.536699	9.38518e-05	3.12839e-05	0.0162224	0.214984	28.5817	1
YDL091C	UBX3 ORF Verified [Sc strain CEN.PK113-7D] UBX (ubiquitin regulatory X) domain-containing protein that interacts with Cdc48p, green fluorescent protein (GFP)-fusion protein localizes to the cytoplasm in a punctate pattern	52.9108	1.54	1	1	0.948068	1.05046	0.574027	0.539032	0.541587	0.999263	0.00262099	0.0013105	0.551549	0.000253727	8.45758e-05	0.0373506	0.200448	11.9868	1
YOL147C	PEX11 ORF Verified [Sc strain CEN.PK113-7D] Peroxisomal membrane protein required for medium-chain fatty acid oxidation and peroxisome proliferation, possibly by inducing membrane curvature; localization regulated by phosphorylation; transcription regulated by Adr1p and Pip2p-Oaf1p	26.8584	5.51	1	1	0.99858	1.00118	0.533938	0.518732	0.539852	0.999878	1.6846e-06	8.42302e-07	0.530841	7.91408e-05	2.63803e-05	0.00521753	0.219996	89.8965	1
YJR064W	CCT5 ORF Verified [Sc strain CEN.PK113-7D] Subunit of the cytosolic chaperonin Cct ring complex, related to Tcp1p, required for the assembly of actin and tubulins in vivo	61.875	1.6	1	1	0.9849	1.01472	0.541798	0.531348	0.536161	0.999812	0.00022237	0.000111185	0.536436	1.82404e-05	6.08012e-06	0.0108289	0.214718	42.7907	1
YPL028W	ERG10 ORF Verified [Sc strain CEN.PK113-7D] Acetyl-CoA C-acetyltransferase (acetoacetyl-CoA thiolase), cytosolic enzyme that transfers an acetyl group from one acetyl-CoA molecule to another, forming acetoacetyl-CoA; involved in the first step in mevalonate biosynthesis	41.7027	24.87	1	7	1.00391	0.996234	0.550433	0.573668	0.535528	1.00007	1.47402e-05	7.3701e-06	0.55321	0.000246294	8.20979e-05	0.00945875	0.199687	47.2434	1
YBR080C	SEC18 ORF Verified [Sc strain CEN.PK113-7D] ATPase required for vesicular transport between ER and Golgi, the 'priming' step in homotypic vacuole fusion, autophagy, and protein secretion; releases Sec17p from SNAP complexes; has similarity to mammalian NSF	84.0036	2.11	1	1	0.980803	1.0187	0.519334	0.488022	0.533147	0.999751	0.000359003	0.000179501	0.513501	0.0003564	0.0001188	0.0172714	0.236439	28.1535	1
YIL133C	RPL16A ORF Verified [Sc strain CEN.PK113-7D] Ribosomal 60S subunit protein L16A; N-terminally acetylated, binds 5.8 S rRNA; transcriptionally regulated by Rap1p; homologous to mammalian ribosomal protein L13A and bacterial L13; RPL16A has a paralog, RPL16B, that arose from the whole genome duplication; protein abundance increases in response to DNA replication stress	22.2565	29.15	1	2	1.09238	0.910446	0.545572	0.548718	0.53218	1.00141	0.00827471	0.00413735	0.542157	5.14173e-05	1.71391e-05	0.0644553	0.210915	7.12516	1
YGL148W	ARO2 ORF Verified [Sc strain CEN.PK113-7D] Bifunctional chorismate synthase and flavin reductase; catalyzes the conversion of 5-enolpyruvylshikimate 3-phosphate (EPSP) to form chorismate, which is a precursor to aromatic amino acids; protein abundance increases in response to DNA replication stress	40.8126	19.68	1	5	1.01542	0.985098	0.541999	0.57795	0.52731	1.00026	0.000229808	0.000114904	0.549087	0.000452517	0.000150839	0.0163016	0.203555	27.6765	1
YER091C	MET6 ORF Verified [Sc strain CEN.PK113-7D] Cobalamin-independent methionine synthase, involved in methionine biosynthesis and regeneration; requires a minimum of two glutamates on the methyltetrahydrofolate substrate, similar to bacterial metE homologs	85.7766	58.41	1	41	1.01759	0.983007	0.500415	0.529458	0.523066	1.0003	0.000299	0.0001495	0.517646	0.000155272	5.17572e-05	0.0141865	0.232953	34.0219	1
YJL200C	ACO2 ORF Verified [Sc strain CEN.PK113-7D] Putative mitochondrial aconitase isozyme; similarity to Aco1p, an aconitase required for the TCA cycle; expression induced during growth on glucose, by amino acid starvation via Gcn4p, and repressed on ethanol	86.4719	9.38	1	6	1.01148	0.988936	0.505468	0.517782	0.522518	1.00021	0.00012705	6.35249e-05	0.515256	5.1638e-05	1.72127e-05	0.00898541	0.235178	53.971	1
YOL061W	PRS5 ORF Verified [Sc strain CEN.PK113-7D] 5-phospho-ribosyl-1(alpha)-pyrophosphate synthetase, synthesizes PRPP, which is required for nucleotide, histidine, and tryptophan biosynthesis; one of five related enzymes, which are active as heteromultimeric complexes	53.4713	3.23	1	1	0.938513	1.05973	0.51655	0.560147	0.516551	0.999121	0.00367339	0.00183669	0.531083	0.000422371	0.00014079	0.0444689	0.21906	10.5251	1
YAR002C-A	ERP1 ORF Verified [Sc strain CEN.PK113-7D] Member of the p24 family involved in ER to Golgi transport; forms heterotrimeric complex with Erp2p, Emp24p, and Erv25p; localized to COPII-coated vesicles; ERP1 has a paralog, ERP6, that arose from the whole genome duplication	24.7077	8.22	1	2	0.978451	1.02098	0.558986	0.565822	0.51532	0.999716	0.000452178	0.000226089	0.546709	0.000500434	0.000166811	0.0198217	0.205215	22.8541	1
YKL157W	APE2 ORF Verified [Sc strain CEN.PK113-7D] Aminopeptidase yscII; may have a role in obtaining leucine from dipeptide substrates; APE2 has a paralog, AAP1, that arose from the whole genome duplication	107.687	1.16	1	1	0.959861	1.03902	0.432723	0.461497	0.508824	0.999439	0.00156645	0.000783227	0.467681	0.000984337	0.000328112	0.0333368	0.282766	15.9511	1
YPL226W	NEW1 ORF Verified [Sc strain CEN.PK113-7D] ATP binding cassette protein that cosediments with polysomes and is required for biogenesis of the small ribosomal subunit; Asn/Gln-rich rich region supports [NU+] prion formation and susceptibility to [PSI+] prion induction	134.247	0.75	1	1	0.937745	1.06047	0.432387	0.507145	0.507613	0.99911	0.00376557	0.00188278	0.482382	0.00124977	0.000416591	0.0479518	0.267008	10.776	1
YJR137C	MET5 ORF Verified [Sc strain CEN.PK113-7D] Sulfite reductase beta subunit, involved in amino acid biosynthesis, transcription repressed by methionine	161.119	8.11	2	10	0.968042	1.03108	0.457061	0.458489	0.504671	0.999561	0.000993449	0.000496725	0.473407	0.000489068	0.000163023	0.0256855	0.276838	20.4844	1
YNL064C	YDJ1 ORF Verified [Sc strain CEN.PK113-7D] Type I HSP40 co-chaperone; involved in regulation of HSP90 and HSP70 functions; critical for determining cell size at Start as a function of growth rate; involved in protein translocation across membranes; member of the DnaJ family	44.6705	11.25	1	3	0.988981	1.01076	0.470359	0.454379	0.504143	0.999873	0.000118631	5.93157e-05	0.476294	0.00043035	0.00014345	0.0142396	0.274135	36.7692	1
YML008C	ERG6 ORF Verified [Sc strain CEN.PK113-7D] Delta(24)-sterol C-methyltransferase, converts zymosterol to fecosterol in the ergosterol biosynthetic pathway by methylating position C-24; localized to both lipid particles and mitochondrial outer membrane	43.4033	11.49	1	3	0.994139	1.00534	0.486855	0.54271	0.495053	0.999742	3.13913e-05	1.56957e-05	0.508206	0.000606451	0.00020215	0.0147596	0.241608	33.3028	1
YDL182W	LYS20 ORF Verified [Sc strain CEN.PK113-7D] Homocitrate synthase isozyme; catalyzes the condensation of acetyl-CoA and alpha-ketoglutarate to form homocitrate, which is the first step in the lysine biosynthesis pathway; LYS20 has a paralog, LYS21, that arose from the whole genome duplication	47.0694	59.11	1	5	1.02932	0.971626	0.508016	0.513693	0.493063	1.00047	0.00083217	0.000416085	0.504924	7.57101e-05	2.52367e-05	0.0210077	0.245569	23.589	1
YML063W	RPS1B ORF Verified [Sc strain CEN.PK113-7D] Ribosomal protein 10 (rp10) of the small (40S) subunit; homologous to mammalian ribosomal protein S3A, no bacterial homolog; RPS1B has a paralog, RPS1A, that arose from the whole genome duplication	28.7947	54.51	1	4	1.00306	0.997096	0.406327	0.477885	0.485503	1.00008	8.89967e-06	4.44984e-06	0.456572	0.00127195	0.000423984	0.0206987	0.295401	26.2581	1
YOL097C	WRS1 ORF Verified [Sc strain CEN.PK113-7D] Cytoplasmic tryptophanyl-tRNA synthetase, aminoacylates tryptophanyl-tRNA	49.3191	6.25	1	3	0.958691	1.04015	0.510158	0.477525	0.482332	0.999422	0.00165895	0.000829477	0.490005	0.000206917	6.89724e-05	0.0299741	0.259505	16.9952	1
YBL076C	ILS1 ORF Verified [Sc strain CEN.PK113-7D] Cytoplasmic isoleucine-tRNA synthetase, target of the G1-specific inhibitor reveromycin A	122.906	4.01	1	4	0.935858	1.06231	0.441715	0.515507	0.478304	0.999082	0.00399728	0.00199864	0.478508	0.000907562	0.000302521	0.0479704	0.270997	10.852	1
YGR175C	ERG1 ORF Verified [Sc strain CEN.PK113-7D] Squalene epoxidase, catalyzes the epoxidation of squalene to 2,3-oxidosqualene; plays an essential role in the ergosterol-biosynthesis pathway and is the specific target of the antifungal drug terbinafine	55.0906	9.27	1	4	0.976794	1.02251	0.509773	0.46723	0.478157	0.999653	0.000522519	0.000261259	0.485053	0.000325432	0.000108477	0.0192285	0.264812	26.7623	1
YDR127W	ARO1 ORF Verified [Sc strain CEN.PK113-7D] Pentafunctional arom protein, catalyzes steps 2 through 6 in the biosynthesis of chorismate, which is a precursor to aromatic amino acids	174.669	0.57	1	1	0.932625	1.06544	0.429419	0.464953	0.474029	0.999033	0.00441006	0.00220503	0.456134	0.000370563	0.000123521	0.0482551	0.29474	11.2506	1
YHR068W	DYS1 ORF Verified [Sc strain CEN.PK113-7D] Deoxyhypusine synthase, catalyzes formation of deoxyhypusine, the first step in hypusine biosynthesis; triggers posttranslational hypusination of translation elongation factor eIF-5A and regulates its intracellular levels; tetrameric	42.8646	14.21	1	5	0.977627	1.02178	0.474973	0.50718	0.471219	0.999703	0.000487382	0.000243691	0.484457	0.000260504	8.68348e-05	0.0181804	0.265479	28.3408	1
YLL018C	DPS1 ORF Verified [Sc strain CEN.PK113-7D] Aspartyl-tRNA synthetase, primarily cytoplasmic; homodimeric enzyme that catalyzes the specific aspartylation of tRNA(Asp); class II aminoacyl tRNA synthetase; binding to its own mRNA may confer autoregulation	63.4479	18.31	1	9	0.988885	1.01086	0.491508	0.496796	0.470744	0.999871	0.000120685	6.03425e-05	0.48635	0.000126424	4.21412e-05	0.0101234	0.263704	50.7261	1
YLR027C	AAT2 ORF Verified [Sc strain CEN.PK113-7D] Cytosolic aspartate aminotransferase, involved in nitrogen metabolism; localizes to peroxisomes in oleate-grown cells	45.9866	12.92	1	5	1.01526	0.985264	0.460054	0.514916	0.469107	1.00026	0.000224989	0.000112495	0.481359	0.000576703	0.000192234	0.0174565	0.269262	29.7256	1
YML035C	AMD1 ORF Verified [Sc strain CEN.PK113-7D] AMP deaminase; tetrameric enzyme that catalyzes the deamination of AMP to form IMP and ammonia; thought to be involved in regulation of intracellular purine (adenine, guanine, and inosine) nucleotide pools	93.2438	2.1	1	1	1.01095	0.989449	0.454613	0.515316	0.464117	1.0002	0.000115567	5.77834e-05	0.478015	0.000710717	0.000236906	0.0171665	0.272677	30.4188	1
YJL130C	URA2 ORF Verified [Sc strain CEN.PK113-7D] Bifunctional carbamoylphosphate synthetase (CPSase)-aspartate transcarbamylase (ATCase), catalyzes the first two enzymatic steps in the de novo biosynthesis of pyrimidines; both activities are subject to feedback inhibition by UTP	244.89	3.39	1	5	0.964611	1.03411	0.425955	0.490774	0.46282	0.999358	0.00120736	0.00060368	0.45985	0.000704668	0.000234889	0.0289581	0.29107	18.6307	1
YDL174C	DLD1 ORF Verified [Sc strain CEN.PK113-7D] D-lactate dehydrogenase, oxidizes D-lactate to pyruvate, transcription is heme-dependent, repressed by glucose, and derepressed in ethanol or lactate; located in the mitochondrial inner membrane	65.2511	1.87	1	1	1.00407	0.996121	0.446353	0.527749	0.461981	1.0001	1.58123e-05	7.90613e-06	0.478694	0.00124388	0.000414625	0.0205556	0.271861	25.3655	1
YPL160W	CDC60 ORF Verified [Sc strain CEN.PK113-7D] Cytosolic leucyl tRNA synthetase, ligates leucine to the appropriate tRNA	124.063	2.29	1	2	0.999288	1.00075	0.419678	0.429229	0.459782	1.00002	5.34508e-07	2.67254e-07	0.43623	0.000292558	9.75193e-05	0.00988871	0.317858	57.0134	1
YOR230W	WTM1 ORF Verified [Sc strain CEN.PK113-7D] Transcriptional modulator involved in regulation of meiosis, silencing, and expression of RNR genes; required for nuclear localization of the ribonucleotide reductase small subunit Rnr2p and Rnr4p; contains WD repeats	48.353	10.3	1	3	1.04831	0.952614	0.493842	0.501865	0.455572	1.00046	0.00228958	0.00114479	0.48376	0.00040799	0.000135997	0.0357881	0.266983	14.4379	1
YNL104C	LEU4 ORF Verified [Sc strain CEN.PK113-7D] Alpha-isopropylmalate synthase (2-isopropylmalate synthase); the main isozyme responsible for the first step in the leucine biosynthesis pathway; LEU4 has a paralog, LEU9, that arose from the whole genome duplication	68.3664	21.81	2	14	1.00177	0.998351	0.43879	0.480852	0.442803	1.00006	2.93018e-06	1.46509e-06	0.454148	0.000359225	0.000119742	0.0110094	0.298022	49.5862	1
YGL242C	ORF Uncharacterized [Sc strain CEN.PK113-7D] Putative protein of unknown function; deletion mutant is viable	20.0615	5.52	1	1	1.00012	0.999959	0.474628	0.437746	0.442432	1.00004	6.36227e-09	3.18114e-09	0.451602	0.000268754	8.95846e-05	0.00946508	0.300783	57.9431	1
YDR037W	KRS1 ORF Verified [Sc strain CEN.PK113-7D] Lysyl-tRNA synthetase	67.9743	19.46	1	10	0.975864	1.02318	0.367202	0.427217	0.441977	0.999522	0.00055973	0.000279865	0.412132	0.00104566	0.000348553	0.0250683	0.345028	23.4316	1
YMR079W	SEC14 ORF Verified [Sc strain CEN.PK113-7D] Phosphatidylinositol/phosphatidylcholine transfer protein; involved in regulating PtdIns, PtdCho, and ceramide metabolism, products of which regulate intracellular transport and UPR; functionally homologous to mammalian PITPs	34.8785	9.21	1	3	1.01193	0.988487	0.432364	0.481842	0.435727	1.00021	0.000137394	6.86968e-05	0.449978	0.000509547	0.000169849	0.0154449	0.302753	35.6253	1
YLR420W	URA4 ORF Verified [Sc strain CEN.PK113-7D] Dihydroorotase, catalyzes the third enzymatic step in the de novo biosynthesis of pyrimidines, converting carbamoyl-L-aspartate into dihydroorotate	40.3618	2.47	1	1	0.992967	1.0069	0.514094	0.523365	0.432916	0.999932	4.85104e-05	2.42552e-05	0.490125	0.00165077	0.000550257	0.023969	0.259903	21.2694	1
YBL024W	NCL1 ORF Verified [Sc strain CEN.PK113-7D] S-adenosyl-L-methionine-dependent tRNA: m5C-methyltransferase, methylates cytosine to m5C at several positions in tRNAs and intron-containing pre-tRNAs; increases proportion of tRNALeu(CAA) with m5C at wobble position in response to hydrogen peroxide, causing selective translation of mRNA from genes enriched in TTG codon; loss of NCL1 confers hypersensit…	77.8296	2.63	1	1	1.00028	0.999806	0.391194	0.455345	0.43095	1.00004	5.51111e-08	2.75556e-08	0.42583	0.000698987	0.000232996	0.0152651	0.329718	37.6159	1
YLR293C	GSP1 ORF Verified [Sc strain CEN.PK113-7D] Ran GTPase, GTP binding protein (mammalian Ranp homolog) involved in the maintenance of nuclear organization, RNA processing and transport; regulated by Srm1p, Rna1p, Yrb1p, Yrb2p, Yrp4p, Yrb30p, Cse1p and Kap95p; yeast Gsp2p homolog	24.7947	14.61	2	3	0.999935	0.999608	0.395	0.424138	0.427641	0.999771	2.66856e-08	1.33428e-08	0.415593	0.000214079	7.13596e-05	0.00844825	0.341265	69.1479	1
YGR264C	MES1 ORF Verified [Sc strain CEN.PK113-7D] Methionyl-tRNA synthetase, forms a complex with glutamyl-tRNA synthetase (Gus1p) and Arc1p, which increases the catalytic efficiency of both tRNA synthetases; also has a role in nuclear export of tRNAs	85.6243	2.93	1	2	0.986678	1.01246	0.400088	0.423765	0.425029	0.999567	0.000166116	8.30581e-05	0.416294	0.000131589	4.38631e-05	0.0112659	0.340207	51.7732	1
YNR050C	LYS9 ORF Verified [Sc strain CEN.PK113-7D] Saccharopine dehydrogenase (NADP+, L-glutamate-forming); catalyzes the formation of saccharopine from alpha-aminoadipate 6-semialdehyde, the seventh step in lysine biosynthesis pathway; exhibits genetic and physical interactions with TRM112	48.8871	43.95	1	18	1.04398	0.957375	0.437513	0.465251	0.421218	1.00068	0.00187527	0.000937633	0.441327	0.000330434	0.000110145	0.0323694	0.312875	17.2803	1
YDL246C	SOR2 ORF Uncharacterized [Sc strain CEN.PK113-7D] Protein of unknown function; protein sequence is 99% identical to the Sor1p sorbitol dehydrogenase; computational analysis of large-scale protein-protein interaction data also suggests a role in fructose or mannose metabolism	38.0724	1.68	1	1	1.02167	0.978649	0.437946	0.432445	0.417366	1.00016	0.000462778	0.000231389	0.429252	7.56905e-05	2.52302e-05	0.0160193	0.325937	35.6387	1
YFR010W	UBP6 ORF Verified [Sc strain CEN.PK113-7D] Ubiquitin-specific protease situated in the base subcomplex of the 26S proteasome, releases free ubiquitin from branched polyubiquitin chains; works in opposition to Hul5p polyubiquitin elongation activity; mutant has aneuploidy tolerance	57.075	1.4	1	1	0.947922	1.0506	0.355096	0.466096	0.413425	0.999261	0.00263572	0.00131786	0.411539	0.00205529	0.000685096	0.0447544	0.345418	13.1322	1
YIL018W	RPL2B ORF Verified [Sc strain CEN.PK113-7D] Ribosomal 60S subunit protein L2B; homologous to mammalian ribosomal protein L2 and bacterial L2; RPL2B has a paralog, RPL2A, that arose from the whole genome duplication; expression is upregulated at low temperatures	27.3919	48.03	1	12	0.972215	1.02703	0.366034	0.34934	0.413109	0.999623	0.000751211	0.000375605	0.376161	0.000729027	0.000243009	0.024872	0.388704	25.0668	1
YJL167W	ERG20 ORF Verified [Sc strain CEN.PK113-7D] Farnesyl pyrophosphate synthetase, has both dimethylallyltranstransferase and geranyltranstransferase activities; catalyzes the formation of C15 farnesyl pyrophosphate units for isoprenoid and sterol biosynthesis	40.4296	31.25	1	10	1.01433	0.986165	0.441328	0.474896	0.407736	1.00025	0.000198375	9.91875e-05	0.44132	0.000751744	0.000250581	0.0187021	0.312403	29.8859	1
YMR108W	ILV2 ORF Verified [Sc strain CEN.PK113-7D] Acetolactate synthase, catalyses the first common step in isoleucine and valine biosynthesis and is the target of several classes of inhibitors, localizes to the mitochondria; expression of the gene is under general amino acid control	74.8896	11.94	1	6	0.981108	1.01839	0.376403	0.422275	0.400138	0.99975	0.00034751	0.000173755	0.399605	0.000350848	0.000116949	0.01705	0.360173	35.199	1
YDL014W	NOP1 ORF Verified [Sc strain CEN.PK113-7D] Nucleolar protein, component of the small subunit processome complex, which is required for processing of pre-18S rRNA; has similarity to mammalian fibrillarin	34.4439	4.28	1	1	1.06016	0.941706	0.379301	0.398467	0.398882	1.00093	0.00350777	0.00175389	0.392217	8.34391e-05	2.7813e-05	0.0422102	0.370534	14.4211	1
YOR335C	ALA1 ORF Verified [Sc strain CEN.PK113-7D] Cytoplasmic and mitochondrial alanyl-tRNA synthetase, required for protein synthesis; point mutation (cdc64-1 allele) causes cell cycle arrest at G1; lethality of null mutation is functionally complemented by human homolog	107.211	9.19	1	9	0.994458	1.00528	0.297377	0.355039	0.398305	0.999869	2.92782e-05	1.46391e-05	0.35024	0.00170924	0.000569746	0.0241741	0.422018	26.873	1
YDR432W	NPL3 ORF Verified [Sc strain CEN.PK113-7D] RNA-binding protein; promotes elongation, regulates termination, and carries poly(A) mRNA from nucleus to cytoplasm; has a role in repressing translation initiation by binding eIF4G; required for pre-mRNA splicing; dissociation from mRNAs promoted by Mtr10p; phosphorylated by Sky1p in the cytoplasm; protein abundance increases in response to DNA replicat…	45.3798	4.11	1	2	1.02436	0.975659	0.369098	0.391672	0.396731	1.00001	0.00059299	0.000296495	0.385834	0.000144308	4.81028e-05	0.0185634	0.377213	33.0854	1
YDR408C	ADE8 ORF Verified [Sc strain CEN.PK113-7D] Phosphoribosyl-glycinamide transformylase, catalyzes a step in the 'de novo' purine nucleotide biosynthetic pathway	23.5253	7.94	1	1	0.972325	1.02653	0.378991	0.373137	0.394723	0.999429	0.000734597	0.000367299	0.382284	8.30843e-05	2.76948e-05	0.0198744	0.380868	31.0522	1
YMR096W	SNZ1 ORF Verified [Sc strain CEN.PK113-7D] Protein involved in vitamin B6 biosynthesis; member of a stationary phase-induced gene family; coregulated with SNO1; interacts with Sno1p and with Yhr198p, perhaps as a multiprotein complex containing other Snz and Sno proteins	31.7964	10.1	2	3	1.07055	0.931629	0.379539	0.392628	0.389675	1.00109	0.00482445	0.00241222	0.387281	3.1423e-05	1.04743e-05	0.0492209	0.376758	12.4704	1
YDR035W	ARO3 ORF Verified [Sc strain CEN.PK113-7D] 3-deoxy-D-arabino-heptulosonate-7-phosphate (DAHP) synthase, catalyzes the first step in aromatic amino acid biosynthesis and is feedback-inhibited by phenylalanine or high concentration of tyrosine or tryptophan	41.072	21.35	1	7	0.991186	1.00862	0.351433	0.418094	0.378913	0.999905	7.6032e-05	3.8016e-05	0.382813	0.000748224	0.000249408	0.0169536	0.380802	36.3989	1
YER165W	PAB1 ORF Verified [Sc strain CEN.PK113-7D] Poly(A) binding protein, part of the 3'-end RNA-processing complex, mediates interactions between the 5' cap structure and the 3' mRNA poly(A) tail, involved in control of poly(A) tail length, interacts with translation factor eIF-4G	64.304	19.06	1	9	1.00258	0.997567	0.343022	0.38459	0.376483	1.00008	6.29148e-06	3.14574e-06	0.368032	0.0003237	0.0001079	0.0105378	0.399479	59.9785	1
YGL001C	ERG26 ORF Verified [Sc strain CEN.PK113-7D] C-3 sterol dehydrogenase, catalyzes the second of three steps required to remove two C-4 methyl groups from an intermediate in ergosterol biosynthesis	38.6818	6.88	1	1	1.07793	0.924386	0.327675	0.356112	0.376105	1.00116	0.00589409	0.00294704	0.353297	0.000394874	0.000131625	0.0554857	0.419725	11.6762	1
YFR030W	MET10 ORF Verified [Sc strain CEN.PK113-7D] Subunit alpha of assimilatory sulfite reductase, which converts sulfite into sulfide	114.758	12.46	1	11	0.973416	1.02587	0.302677	0.340766	0.369825	0.999641	0.000687727	0.000343863	0.337756	0.00075599	0.000251997	0.0244102	0.438091	27.115	1
YOR120W	GCY1 ORF Verified [Sc strain CEN.PK113-7D] Putative NADP(+) coupled glycerol dehydrogenase; proposed to be involved in an alternative pathway for glycerol catabolism; also has mRNA binding activity; member of the aldo-keto reductase (AKR) family; protein abundance increases in response to DNA replication stress	35.0574	2.24	1	1	0.997333	1.00266	0.362873	0.379935	0.368738	0.999997	7.09376e-06	3.54688e-06	0.370515	5.01019e-05	1.67006e-05	0.00449972	0.396247	139.893	1
YDL055C	PSA1 ORF Verified [Sc strain CEN.PK113-7D] GDP-mannose pyrophosphorylase (mannose-1-phosphate guanyltransferase), synthesizes GDP-mannose from GTP and mannose-1-phosphate in cell wall biosynthesis; required for normal cell wall structure	39.541	11.63	1	4	0.950019	1.04857	0.32036	0.366776	0.367922	0.999292	0.00242786	0.00121393	0.351686	0.000490878	0.000163626	0.0371155	0.419394	17.4484	1
YMR027W	ORF Uncharacterized [Sc strain CEN.PK113-7D] Putative protein of unknown function; green fluorescent protein (GFP)-fusion protein localizes to the nucleus and cytoplasm; YMR027W is not an essential gene	54.0955	1.28	1	1	1.02888	0.972007	0.350305	0.332263	0.36716	1.00045	0.000808747	0.000404374	0.349909	0.00020305	6.76832e-05	0.0217269	0.423198	29.9416	1
YIL009W	FAA3 ORF Verified [Sc strain CEN.PK113-7D] Long chain fatty acyl-CoA synthetase, activates imported fatty acids; green fluorescent protein (GFP)-fusion protein localizes to the cell periphery	77.8967	1.44	2	1	1.00991	0.990461	0.354615	0.32537	0.366811	1.00018	9.45404e-05	4.72702e-05	0.348932	0.000302378	0.000100793	0.0121681	0.424129	53.5212	1
YHR190W	ERG9 ORF Verified [Sc strain CEN.PK113-7D] Farnesyl-diphosphate farnesyl transferase (squalene synthase), joins two farnesyl pyrophosphate moieties to form squalene in the sterol biosynthesis pathway	51.7167	10.81	4	5	1.01769	0.982912	0.491397	0.347572	0.36628	1.0003	0.000302352	0.000151176	0.40175	0.00407665	0.00135888	0.0388595	0.358262	15.4029	1
YCR073W-A	SOL2 ORF Verified [Sc strain CEN.PK113-7D] Protein with a possible role in tRNA export; shows similarity to 6-phosphogluconolactonase non-catalytic domains but does not exhibit this enzymatic activity; homologous to Sol3p and Sol4p; SOL2 has a paralog, SOL1, that arose from the whole genome duplication	34.5376	4.44	1	1	1.03859	0.962635	0.387215	0.404854	0.365956	1.00061	0.00144215	0.000721077	0.386008	0.000252898	8.42992e-05	0.0283792	0.377736	21.6568	1
YNL069C	RPL16B ORF Verified [Sc strain CEN.PK113-7D] Ribosomal 60S subunit protein L16B; N-terminally acetylated, binds 5.8 S rRNA; transcriptionally regulated by Rap1p; homologous to mammalian ribosomal protein L13A and bacterial L13; RPL16B has a paralog, RPL16A, that arose from the whole genome duplication	22.1914	38.38	1	5	1.00171	0.998342	0.366157	0.403964	0.364043	1.00003	2.83801e-06	1.41901e-06	0.378055	0.000336394	0.000112131	0.010656	0.386849	58.3682	1
YOR184W	SER1 ORF Verified [Sc strain CEN.PK113-7D] 3-phosphoserine aminotransferase; catalyzes the formation of phosphoserine from 3-phosphohydroxypyruvate, required for serine and glycine biosynthesis; regulated by the general control of amino acid biosynthesis mediated by Gcn4p; protein abundance increases in response to DNA replication stress	43.3885	22.53	1	7	1.06083	0.94094	0.359514	0.389058	0.363575	1.00089	0.00359357	0.00179678	0.370716	0.000170974	5.69912e-05	0.0430555	0.397114	14.6362	1
YGR061C	ADE6 ORF Verified [Sc strain CEN.PK113-7D] Formylglycinamidine-ribonucleotide (FGAM)-synthetase, catalyzes a step in the 'de novo' purine nucleotide biosynthetic pathway	148.811	7.88	2	9	1.03844	0.962774	0.29561	0.342683	0.361146	1.00061	0.00143151	0.000715754	0.333146	0.0007613	0.000253767	0.0311371	0.445506	21.4362	1
YJR105W	ADO1 ORF Verified [Sc strain CEN.PK113-7D] Adenosine kinase, required for the utilization of S-adenosylmethionine (AdoMet); may be involved in recycling adenosine produced through the methyl cycle	36.3495	15.59	1	4	1.00429	0.995815	0.387284	0.402475	0.355041	1.00005	1.79588e-05	8.9794e-06	0.3816	0.000391152	0.000130384	0.0118052	0.382484	52.388	1
YHR070W	TRM5 ORF Verified [Sc strain CEN.PK113-7D] tRNA(m(1)G37)methyltransferase, methylates a tRNA base adjacent to the anticodon that has a role in prevention of frameshifting; highly conserved across Archaea, Bacteria, and Eukarya	56.4785	2.61	1	1	1.01482	0.985683	0.324666	0.349901	0.351777	1.00025	0.000212196	0.000106098	0.342115	0.000152818	5.09394e-05	0.0125315	0.433142	52.5186	1
YDR502C	SAM2 ORF Verified [Sc strain CEN.PK113-7D] S-adenosylmethionine synthetase; catalyzes transfer of the adenosyl group of ATP to the sulfur atom of methionine; SAM2 has a paralog, SAM1, that arose from the whole genome duplication	42.2294	26.04	1	3	1.09294	0.906897	0.348084	0.32267	0.350675	0.999917	0.0086529	0.00432645	0.340476	0.000159647	5.32155e-05	0.066179	0.434863	9.9645	1
YAL038W	CDC19 ORF Verified [Sc strain CEN.PK113-7D] Pyruvate kinase; functions as a homotetramer in glycolysis to convert phosphoenolpyruvate to pyruvate, the input for aerobic (TCA cycle) or anaerobic (glucose fermentation) respiration; CDC19 has a paralog, PYK2, that arose from the whole genome duplication	54.5103	52.2	2	26	0.96853	1.0306	0.292343	0.333002	0.350521	0.999567	0.000963287	0.000481643	0.325289	0.000593869	0.000197956	0.0260691	0.454651	25.865	1
YJR109C	CPA2 ORF Verified [Sc strain CEN.PK113-7D] Large subunit of carbamoyl phosphate synthetase, which catalyzes a step in the synthesis of citrulline, an arginine precursor	123.838	16.28	1	15	1.01482	0.985698	0.312058	0.343166	0.348071	1.00026	0.000211955	0.000105977	0.334432	0.000254294	8.47645e-05	0.0138109	0.443324	48.21	1
YBL072C	RPS8A ORF Verified [Sc strain CEN.PK113-7D] Protein component of the small (40S) ribosomal subunit; homologous to mammalian ribosomal protein S8, no bacterial homolog; RPS8A has a paralog, RPS8B, that arose from the whole genome duplication	22.476	31	1	5	0.975802	1.02318	0.34598	0.345741	0.345925	0.999491	0.000561204	0.000280602	0.345882	1.05075e-08	3.5025e-09	0.0167513	0.427205	39.0185	1
YER043C	SAH1 ORF Verified [Sc strain CEN.PK113-7D] S-adenosyl-L-homocysteine hydrolase, catabolizes S-adenosyl-L-homocysteine which is formed after donation of the activated methyl group of S-adenosyl-L-methionine (AdoMet) to an acceptor	49.094	31.85	1	13	1.00214	0.997994	0.325062	0.387956	0.344107	1.00007	4.3033e-06	2.15165e-06	0.352375	0.00069345	0.00023115	0.0152742	0.419507	42.4044	1
YER025W	GCD11 ORF Verified [Sc strain CEN.PK113-7D] Gamma subunit of the translation initiation factor eIF2, involved in the identification of the start codon; binds GTP when forming the ternary complex with GTP and tRNAi-Met	57.8295	3.23	1	1	0.94938	1.04919	0.284286	0.292011	0.341183	0.999283	0.0024903	0.00124515	0.305827	0.000634998	0.000211666	0.0381682	0.480882	18.1684	1
YFR044C	DUG1 ORF Verified [Sc strain CEN.PK113-7D] Cys-Gly metallo-di-peptidase; forms a complex with Dug2p and Dug3p to degrade glutathione (GSH) and other peptides containing a gamma-glu-X bond in an alternative pathway to GSH degradation by gamma-glutamyl transpeptidase (Ecm38p)	52.8379	7.28	1	3	1.00207	0.998012	0.371819	0.45361	0.340765	1.00004	4.126e-06	2.063e-06	0.388731	0.00226537	0.000755123	0.027517	0.373703	22.2158	1
YCL037C	SRO9 ORF Verified [Sc strain CEN.PK113-7D] Cytoplasmic RNA-binding protein; associates with translating ribosomes; involved in heme regulation of Hap1p as a component of the HMC complex, also involved in the organization of actin filaments; contains a La motif; SRO9 has a paralog, SLF1, that arose from the whole genome duplication	48.0308	3.69	1	2	0.971602	1.02759	0.299081	0.337904	0.339936	0.999598	0.000783778	0.000391889	0.32564	0.000353385	0.000117795	0.0225762	0.454219	29.8526	1
YMR300C	ADE4 ORF Verified [Sc strain CEN.PK113-7D] Phosphoribosylpyrophosphate amidotransferase (PRPPAT; amidophosphoribosyltransferase), catalyzes first step of the 'de novo' purine nucleotide biosynthetic pathway	56.6834	9.41	1	4	0.984326	1.01528	0.314335	0.287293	0.339053	0.999803	0.000239547	0.000119773	0.31356	0.000446812	0.000148937	0.0163924	0.470929	41.8635	1
YNL055C	POR1 ORF Verified [Sc strain CEN.PK113-7D] Mitochondrial porin (voltage-dependent anion channel); outer membrane protein required for the maintenance of mitochondrial osmotic stability and mitochondrial membrane permeability; phosphorylated; protein abundance increases in response to DNA replication stress	30.4095	13.78	1	4	1.02207	0.978659	0.351765	0.377999	0.337607	1.00037	0.000471156	0.000235578	0.35579	0.000280014	9.33381e-05	0.018136	0.415477	35.5411	1
YER178W	PDA1 ORF Verified [Sc strain CEN.PK113-7D] E1 alpha subunit of the pyruvate dehydrogenase (PDH) complex, catalyzes the direct oxidative decarboxylation of pyruvate to acetyl-CoA; phosphorylated; regulated by glucose	46.3132	9.29	1	3	1.01172	0.9887	0.290737	0.34306	0.336592	1.00021	0.000132476	6.62382e-05	0.323463	0.00054248	0.000180827	0.0157183	0.457985	43.0547	1
YBR248C	HIS7 ORF Verified [Sc strain CEN.PK113-7D] Imidazole glycerol phosphate synthase (glutamine amidotransferase:cyclase), catalyzes the fifth step of histidine biosynthesis and also produces 5-aminoimidazole-4-carboxamide ribotide (AICAR), a purine precursor	61.0299	19.57	1	9	1.03373	0.967349	0.345198	0.382761	0.335206	1.00054	0.00110154	0.000550768	0.354388	0.000419133	0.000139711	0.026277	0.41751	24.59	1
YGL123W	RPS2 ORF Verified [Sc strain CEN.PK113-7D] Protein component of the small (40S) subunit; essential for control of translational accuracy; phosphorylation by C-terminal domain kinase I (CTDK-I) enhances translational accuracy; methylated on one or more arginine residues by Hmt1p; homologous to mammalian ribosomal protein S2 and bacterial S5	27.433	26.38	1	8	0.967644	1.03147	0.334617	0.332013	0.335015	0.999555	0.00101832	0.000509161	0.333881	1.77229e-06	5.90763e-07	0.0225777	0.443121	29.4837	1
YIR034C	LYS1 ORF Verified [Sc strain CEN.PK113-7D] Saccharopine dehydrogenase (NAD+, L-lysine-forming), catalyzes the conversion of saccharopine to L-lysine, which is the final step in the lysine biosynthesis pathway; also has mRNA binding activity	41.4389	12.06	2	4	1.03488	0.9662	0.349711	0.307031	0.325877	1.00054	0.00117916	0.000589578	0.32754	0.000304985	0.000101662	0.0262914	0.452927	25.5976	1
YMR116C	ASC1 ORF Verified [Sc strain CEN.PK113-7D] G-protein beta subunit and guanine nucleotide dissociation inhibitor for Gpa2p; ortholog of RACK1 that inhibits translation; core component of the small (40S) ribosomal subunit; regulates P-body formation induced by replication stress; represses Gcn4p in the absence of amino acid starvation	34.7836	29.78	1	9	1.02925	0.971693	0.328144	0.377856	0.325855	1.00047	0.000828231	0.000414116	0.343952	0.000575612	0.000191871	0.0246168	0.431019	26.6696	1
YNL007C	SIS1 ORF Verified [Sc strain CEN.PK113-7D] Type II HSP40 co-chaperone that interacts with the HSP70 protein Ssa1p; not functionally redundant with Ydj1p due to due to substrate specificity; has similarity to bacterial DnaJ proteins; protein abundance increases in response to DNA replication stress	37.5667	15.91	1	5	0.974891	1.02386	0.314304	0.286702	0.325004	0.999375	0.000599438	0.000299719	0.30867	0.000260379	8.6793e-05	0.0196599	0.477073	35.1326	1
YMR146C	TIF34 ORF Verified [Sc strain CEN.PK113-7D] eIF3i subunit of the core complex of translation initiation factor 3 (eIF3), which is essential for translation; stimulates rate of ribosomal scanning during translation reinitiation	38.7311	2.31	1	1	0.985843	1.01381	0.309293	0.337581	0.32114	0.999826	0.000195505	9.77527e-05	0.322671	0.000134546	4.48487e-05	0.0119416	0.458538	56.7056	1
YLR180W	SAM1 ORF Verified [Sc strain CEN.PK113-7D] S-adenosylmethionine synthetase; catalyzes transfer of the adenosyl group of ATP to the sulfur atom of methionine; SAM1 has a paralog, SAM2, that arose from the whole genome duplication	41.7921	36.91	1	5	0.981054	1.01846	0.34464	0.405511	0.317552	0.999754	0.00034972	0.00017486	0.355901	0.00135284	0.000450948	0.0250162	0.414547	25.7375	1
YLR044C	PDC1 ORF Verified [Sc strain CEN.PK113-7D] Major of three pyruvate decarboxylase isozymes, key enzyme in alcoholic fermentation, decarboxylates pyruvate to acetaldehyde; subject to glucose-, ethanol-, and autoregulation; involved in amino acid catabolism	61.4716	47.42	2	20	0.988982	1.01076	0.294298	0.390271	0.316799	0.999871	0.000118585	5.92927e-05	0.33379	0.00167945	0.000559817	0.0248819	0.443665	26.7697	1
YMR309C	NIP1 ORF Verified [Sc strain CEN.PK113-7D] eIF3c subunit of the eukaryotic translation initiation factor 3 (eIF3), involved in the assembly of preinitiation complex and start codon selection	93.147	4.43	1	4	1.01895	0.981685	2.06688	2.14141	0.313276	1.00032	0.000347211	0.000173606	1.50719	0.713637	0.237879	0.487906	0.256915	1.03886	0
YNL118C	DCP2 ORF Verified [Sc strain CEN.PK113-7D] Catalytic subunit of the Dcp1p-Dcp2p decapping enzyme complex, which removes the 5' cap structure from mRNAs prior to their degradation; member of the Nudix hydrolase family	108.6	1.03	1	1	0.940105	1.05818	0.309138	0.32039	0.31301	0.999145	0.00348567	0.00174284	0.314179	2.17821e-05	7.26072e-06	0.0418342	0.469178	16.3734	1
YLR441C	RPS1A ORF Verified [Sc strain CEN.PK113-7D] Ribosomal protein 10 (rp10) of the small (40S) subunit; homologous to mammalian ribosomal protein S3A, no bacterial homolog; RPS1A has a paralog, RPS1B, that arose from the whole genome duplication	28.7256	54.51	1	4	0.964582	1.03444	0.269724	0.305483	0.312533	0.999509	0.00121991	0.000609955	0.295913	0.000351225	0.000117075	0.0269635	0.495047	26.0944	1
YDR233C	RTN1 ORF Verified [Sc strain CEN.PK113-7D] Reticulon protein that stabilizes membrane curvature; interacts with Rtn2p, Yop1p, and Sey1p to maintain tubular ER morphology; involved in nuclear pore assembly; rtn1 rtn2 yop1 triple mutant shows loss of tubular ER; mutant overexpressing RTN1 shows increase in tubular ER; interacts with exocyst subunit Sec6p, with Yip3p, and with Sbh1p; similar to and …	32.8952	17.63	1	4	0.994878	1.00504	0.291299	0.293003	0.310844	0.99996	2.583e-05	1.2915e-05	0.298382	7.81401e-05	2.60467e-05	0.00624193	0.492212	112.398	1
YBR011C	IPP1 ORF Verified [Sc strain CEN.PK113-7D] Cytoplasmic inorganic pyrophosphatase (PPase), homodimer that catalyzes the rapid exchange of oxygens from Pi with water, highly expressed and essential for viability, active-site residues show identity to those from E. coli PPase	32.2795	49.48	2	12	1.01124	0.989171	0.320503	0.37088	0.306313	1.0002	0.00012173	6.08648e-05	0.332565	0.000767562	0.000255854	0.0177966	0.445741	37.515	1
YGL008C	PMA1 ORF Verified [Sc strain CEN.PK113-7D] Plasma membrane H+-ATPase, pumps protons out of the cell; major regulator of cytoplasmic pH and plasma membrane potential; P2-type ATPase; Hsp30p plays a role in Pma1p regulation; interactions with Std1p appear to propagate [GAR+]	99.5562	24.51	2	21	0.976414	1.02296	0.633842	0.664911	0.304334	0.999685	0.000541538	0.000270769	0.534362	0.0266175	0.00887249	0.0956204	0.216525	4.86636	1
YOR136W	IDH2 ORF Verified [Sc strain CEN.PK113-7D] Subunit of mitochondrial NAD(+)-dependent isocitrate dehydrogenase, which catalyzes the oxidation of isocitrate to alpha-ketoglutarate in the TCA cycle; phosphorylated	39.7149	19.24	1	4	0.971811	1.02742	0.33438	0.360633	0.303665	0.999617	0.000773185	0.000386593	0.332893	0.000541985	0.000180662	0.0238171	0.444521	27.9935	1
YMR242C	RPL20A ORF Verified [Sc strain CEN.PK113-7D] Ribosomal 60S subunit protein L20A; homologous to mammalian ribosomal protein L18A, no bacterial homolog; RPL20A has a paralog, RPL20B, that arose from the whole genome duplication	20.4239	32.56	1	5	1.07926	0.923173	0.275699	0.319457	0.302723	1.00122	0.00609083	0.00304541	0.299293	0.000325019	0.00010834	0.0561583	0.492697	12.499	1
YGL009C	LEU1 ORF Verified [Sc strain CEN.PK113-7D] Isopropylmalate isomerase, catalyzes the second step in the leucine biosynthesis pathway	85.7406	10.65	1	7	0.989316	1.01043	0.263246	0.299272	0.300218	0.999874	0.000111477	5.57384e-05	0.287579	0.000296179	9.87265e-05	0.0124284	0.507365	57.312	1
YPR035W	GLN1 ORF Verified [Sc strain CEN.PK113-7D] Glutamine synthetase (GS), synthesizes glutamine from glutamate and ammonia; with Glt1p, forms the secondary pathway for glutamate biosynthesis from ammonia; expression regulated by nitrogen source and by amino acid limitation	41.7393	17.03	2	7	0.989577	1.01018	0.267635	0.288653	0.300034	0.999881	0.00010616	5.30799e-05	0.285441	0.000180107	6.00358e-05	0.0106356	0.510425	67.1745	1
YNL014W	HEF3 ORF Verified [Sc strain CEN.PK113-7D] Translational elongation factor EF-3; paralog of YEF3 and member of the ABC superfamily; stimulates EF-1 alpha-dependent binding of aminoacyl-tRNA by the ribosome; normally expressed in zinc deficient cells	115.796	3.83	1	1	0.831402	1.16365	0.269233	0.343334	0.297117	0.997526	0.0275973	0.0137987	0.303228	0.000933823	0.000311274	0.118785	0.48205	5.84499	1
YGL135W	RPL1B ORF Verified [Sc strain CEN.PK113-7D] Ribosomal 60S subunit protein L1B; N-terminally acetylated; homologous to mammalian ribosomal protein L10A and bacterial L1; RPL1B has a paralog, RPL1A, that arose from the whole genome duplication; rpl1a rpl1b double null mutation is lethal	24.4701	23.04	1	5	1.01487	0.985627	0.324304	0.355783	0.293207	1.00025	0.000213723	0.000106862	0.324431	0.000652649	0.00021755	0.0180114	0.456726	37.5215	1
YPL061W	ALD6 ORF Verified [Sc strain CEN.PK113-7D] Cytosolic aldehyde dehydrogenase, activated by Mg2+ and utilizes NADP+ as the preferred coenzyme; required for conversion of acetaldehyde to acetate; constitutively expressed; locates to the mitochondrial outer surface upon oxidative stress	54.3798	10.8	1	5	0.993328	1.00649	0.243714	0.273887	0.287977	0.999911	4.33363e-05	2.16681e-05	0.268526	0.000340901	0.000113634	0.0116319	0.534924	62.8774	1
YOR063W	RPL3 ORF Verified [Sc strain CEN.PK113-7D] Ribosomal 60S subunit protein L3; homologous to mammalian ribosomal protein L3 and bacterial L3; involved in the replication and maintenance of killer double stranded RNA virus	43.7304	10.08	1	3	0.995431	1.00451	0.221129	0.265416	0.284215	0.999969	2.0586e-05	1.0293e-05	0.25692	0.000699409	0.000233136	0.0156022	0.552121	47.6245	1
YCL030C	HIS4 ORF Verified [Sc strain CEN.PK113-7D] Multifunctional enzyme containing phosphoribosyl-ATP pyrophosphatase, phosphoribosyl-AMP cyclohydrolase, and histidinol dehydrogenase activities; catalyzes the second, third, ninth and tenth steps in histidine biosynthesis	87.6663	30.29	1	20	0.990558	1.00923	0.243539	0.27504	0.283316	0.999894	8.71617e-05	4.35808e-05	0.267299	0.000293667	9.78889e-05	0.0118941	0.536696	61.5931	1
YGR159C	NSR1 ORF Verified [Sc strain CEN.PK113-7D] Nucleolar protein that binds nuclear localization sequences, required for pre-rRNA processing and ribosome biogenesis	44.5088	19.81	1	8	0.990149	1.00959	1.19622	1.17722	0.277033	0.999867	9.44522e-05	4.72261e-05	0.883491	0.183956	0.0613186	0.247721	0.0135435	0.469788	0
YBR029C	CDS1 ORF Verified [Sc strain CEN.PK113-7D] Phosphatidate cytidylyltransferase (CDP-diglyceride synthetase); an enzyme that catalyzes that conversion of CTP + phosphate into diphosphate + CDP-diaclglyerol, a critical step in the synthesis of all major yeast phospholipids	51.7892	1.53	1	1	1.19017	0.815569	0.276051	0.255229	0.273494	1.00287	0.0350809	0.0175404	0.268258	8.59673e-05	2.86558e-05	0.132548	0.539651	5.5422	1
YIL053W	RHR2 ORF Verified [Sc strain CEN.PK113-7D] Constitutively expressed isoform of DL-glycerol-3-phosphatase; involved in glycerol biosynthesis, induced in response to both anaerobic and, along with the Hor2p/Gpp2p isoform, osmotic stress	27.9293	33.6	2	9	1.01343	0.987046	0.248393	0.285108	0.266083	1.00024	0.000173996	8.69982e-05	0.266528	0.000224762	7.49206e-05	0.0127247	0.538328	57.66	1
YGL245W	GUS1 ORF Verified [Sc strain CEN.PK113-7D] Glutamyl-tRNA synthetase (GluRS); forms a complex with methionyl-tRNA synthetase (Mes1p) and Arc1p; complex formation increases the catalytic efficiency of both tRNA synthetases and ensures their correct localization to the cytoplasm; protein abundance increases in response to DNA replication stress	80.7918	7.63	1	4	0.978358	1.02104	0.215449	0.252586	0.265429	0.9997	0.000455505	0.000227752	0.244488	0.000449118	0.000149706	0.0194283	0.570346	38.8718	1
YHR203C	RPS4B ORF Verified [Sc strain CEN.PK113-7D] Protein component of the small (40S) ribosomal subunit; homologous to mammalian ribosomal protein S4, no bacterial homolog; RPS4B has a paralog, RPS4A, that arose from the whole genome duplication	29.392	49.43	1	14	1.02822	0.97269	0.232203	0.277493	0.26522	1.00046	0.000770984	0.000385492	0.258305	0.000365771	0.000121924	0.0225259	0.550789	32.9466	1
YKL081W	TEF4 ORF Verified [Sc strain CEN.PK113-7D] Gamma subunit of translational elongation factor eEF1B, stimulates the binding of aminoacyl-tRNA (AA-tRNA) to ribosomes by releasing eEF1A (Tef1p/Tef2p) from the ribosomal complex	46.4909	11.17	1	3	0.969588	1.02943	0.268696	0.29437	0.260338	0.999511	0.000895419	0.000447709	0.274468	0.000209679	6.98931e-05	0.0227509	0.525688	31.8688	1
YGL202W	ARO8 ORF Verified [Sc strain CEN.PK113-7D] Aromatic aminotransferase I, expression is regulated by general control of amino acid biosynthesis	56.1707	28.8	1	11	1.03648	0.964675	0.247897	0.28831	0.259145	1.00058	0.00128915	0.000644573	0.265117	0.000290037	9.6679e-05	0.0272259	0.540904	27.0133	1
YGR185C	TYS1 ORF Verified [Sc strain CEN.PK113-7D] Cytoplasmic tyrosyl-tRNA synthetase; required for cytoplasmic protein synthesis; interacts with positions 34 and 35 of the tRNATyr anticodon; mutations in human ortholog YARS are associated with Charcot-Marie-Tooth (CMT) neuropathies; protein abundance increases in response to DNA replication stress	43.9921	8.38	1	4	0.977243	1.02215	0.21408	0.262458	0.25448	0.999695	0.000504103	0.000252051	0.243673	0.000448481	0.000149494	0.0200386	0.57157	37.7283	1
YOL127W	RPL25 ORF Verified [Sc strain CEN.PK113-7D] Ribosomal 60S subunit protein L25; primary rRNA-binding ribosomal protein component of large ribosomal subunit; binds to 25S rRNA via a conserved C-terminal motif; homologous to mammalian ribosomal protein L23A and bacterial L23	15.7478	28.17	1	4	1.07841	0.9236	0.258836	0.290329	0.254127	1.00101	0.00599185	0.00299593	0.267764	0.000258276	8.6092e-05	0.0555159	0.537645	13.2078	1
YHR025W	THR1 ORF Verified [Sc strain CEN.PK113-7D] Homoserine kinase, conserved protein required for threonine biosynthesis; expression is regulated by the GCN4-mediated general amino acid control pathway	38.6879	7.84	1	3	1.02506	0.975719	0.301023	0.264993	0.253995	1.00039	0.000608566	0.000304283	0.273337	0.000403413	0.000134471	0.0209465	0.528603	34.71	1
YLR304C	ACO1 ORF Verified [Sc strain CEN.PK113-7D] Aconitase, required for the tricarboxylic acid (TCA) cycle and also independently required for mitochondrial genome maintenance; phosphorylated; component of the mitochondrial nucleoid; mutation leads to glutamate auxotrophy	85.3148	6.68	1	6	0.993552	1.00633	0.240657	0.247994	0.24032	0.999941	4.08193e-05	2.04096e-05	0.24299	1.25374e-05	4.17912e-06	0.00495871	0.572974	152.651	1
YLR448W	RPL6B ORF Verified [Sc strain CEN.PK113-7D] Ribosomal 60S subunit protein L6B; binds 5.8S rRNA; homologous to mammalian ribosomal protein L6, no bacterial homolog; RPL6B has a paralog, RPL6A, that arose from the whole genome duplication	19.9742	24.43	1	2	0.917789	1.07984	0.249759	0.270617	0.237308	0.998813	0.00656479	0.0032824	0.252561	0.000188851	6.29503e-05	0.057839	0.556891	12.9022	1
YLR075W	RPL10 ORF Verified [Sc strain CEN.PK113-7D] Ribosomal 60S subunit protein L10; responsible for joining the 40S and 60S subunits; regulates translation initiation; similar to members of the QM gene family; homologous to mammalian ribosomal protein L10 and bacterial L16; protein abundance increases in response to DNA replication stress	25.3454	15.84	1	4	1.13092	0.873051	0.224652	0.238143	0.23658	1.00199	0.0166241	0.00831203	0.233125	3.6305e-05	1.21017e-05	0.0912367	0.591147	8.4271	1
YML126C	ERG13 ORF Verified [Sc strain CEN.PK113-7D] 3-hydroxy-3-methylglutaryl-CoA (HMG-CoA) synthase, catalyzes the formation of HMG-CoA from acetyl-CoA and acetoacetyl-CoA; involved in the second step in mevalonate biosynthesis	54.9789	14.26	1	6	1.02077	0.979923	0.192372	0.232922	0.234539	1.00035	0.000417086	0.000208543	0.219944	0.000380555	0.000126852	0.0183138	0.609027	42.6128	1
YGL189C	RPS26A ORF Verified [Sc strain CEN.PK113-7D] Protein component of the small (40S) ribosomal subunit; homologous to mammalian ribosomal protein S26, no bacterial homolog; RPS26A has a paralog, RPS26B, that arose from the whole genome duplication	13.4963	26.89	1	1	0.941061	1.05726	0.213687	0.219592	0.231929	0.999159	0.00337543	0.00168772	0.221736	5.77619e-05	1.9254e-05	0.0413155	0.604387	18.8167	1
YOR168W	GLN4 ORF Verified [Sc strain CEN.PK113-7D] Glutamine tRNA synthetase, monomeric class I tRNA synthetase that catalyzes the specific glutaminylation of tRNA(Glu); N-terminal domain proposed to be involved in enzyme-tRNA interactions	93.0745	3.34	1	2	0.971819	1.02683	0.207885	0.21231	0.226045	0.999324	0.000756481	0.000378241	0.215413	5.97856e-05	1.99285e-05	0.0199542	0.614516	39.2855	1
YER090W	TRP2 ORF Verified [Sc strain CEN.PK113-7D] Anthranilate synthase, catalyzes the initial step of tryptophan biosynthesis, forms multifunctional hetero-oligomeric anthranilate synthase:indole-3-glycerol phosphate synthase enzyme complex with Trp3p	56.766	7.1	1	3	0.981224	1.0178	0.196711	0.230393	0.223048	0.999512	0.000334443	0.000167221	0.216717	0.00020912	6.97065e-05	0.0153925	0.612767	50.8557	1
YGR124W	ASN2 ORF Verified [Sc strain CEN.PK113-7D] Asparagine synthetase, isozyme of Asn1p; catalyzes the synthesis of L-asparagine from L-aspartate in the asparagine biosynthetic pathway	64.5522	13.46	1	3	1.03885	0.962378	0.208101	0.222275	0.213493	1.00061	0.00146204	0.000731018	0.214623	3.41198e-05	1.13733e-05	0.0272469	0.617783	28.8471	1
YGL076C	RPL7A ORF Verified [Sc strain CEN.PK113-7D] Ribosomal 60S subunit protein L7A; contains a conserved C-terminal Nucleic acid Binding Domain (NDB2); homologous to mammalian ribosomal protein L7 and bacterial L30; RPL7A has a paralog, RPL7B, that arose from the whole genome duplication	27.6212	40.98	2	10	0.911722	1.08572	0.201512	0.239977	0.213291	0.998722	0.00756902	0.00378451	0.21826	0.00025893	8.63099e-05	0.0622159	0.609122	12.5444	1
YJR016C	ILV3 ORF Verified [Sc strain CEN.PK113-7D] Dihydroxyacid dehydratase, catalyzes third step in the common pathway leading to biosynthesis of branched-chain amino acids	62.8207	11.79	1	5	1.00625	0.994011	0.203634	0.208771	0.210387	1.00013	3.74327e-05	1.87164e-05	0.207598	8.2889e-06	2.76297e-06	0.00463458	0.628107	171.004	1
YPR145W	ASN1 ORF Verified [Sc strain CEN.PK113-7D] Asparagine synthetase, isozyme of Asn2p; catalyzes the synthesis of L-asparagine from L-aspartate in the asparagine biosynthetic pathway	64.4293	20.8	1	8	1.03677	0.964396	0.166154	0.179341	0.207757	1.00058	0.00130954	0.000654772	0.184418	0.000301351	0.00010045	0.0274813	0.666128	29.699	1
YGR148C	RPL24B ORF Verified [Sc strain CEN.PK113-7D] Ribosomal 60S subunit protein L24B; not essential for translation but may be required for normal translation rate; homologous to mammalian ribosomal protein L24, no bacterial homolog; RPL24B has a paralog, RPL24A, that arose from the whole genome duplication	17.5369	27.1	1	2	0.978404	1.0209	0.170398	0.183077	0.205989	0.999652	0.000451467	0.000225734	0.186488	0.000216938	7.23127e-05	0.017264	0.661235	47.1016	1
YKL210W	UBA1 ORF Verified [Sc strain CEN.PK113-7D] Ubiquitin activating enzyme (E1); involved in ubiquitin-mediated protein degradation and essential for viability; protein abundance increases in response to DNA replication stress	114.195	1.37	1	1	0.997584	1.00242	0.163699	0.195941	0.200953	1	5.84055e-06	2.92027e-06	0.186864	0.000272508	9.0836e-05	0.00968278	0.661191	83.9775	1
YBL092W	RPL32 ORF Verified [Sc strain CEN.PK113-7D] Ribosomal 60S subunit protein L32; overexpression disrupts telomeric silencing; homologous to mammalian ribosomal protein L32, no bacterial homolog	14.7622	40	1	6	1.20034	0.801586	0.18822	0.205657	0.198217	1.00096	0.0397504	0.0198752	0.197365	5.10373e-05	1.70124e-05	0.14104	0.645766	5.69765	1
YJR025C	BNA1 ORF Verified [Sc strain CEN.PK113-7D] 3-hydroxyanthranilic acid dioxygenase, required for the de novo biosynthesis of NAD from tryptophan via kynurenine; expression regulated by Hst1p	20.222	5.65	1	1	0.955728	1.04303	0.1952	0.215768	0.197456	0.999377	0.00190527	0.000952633	0.202808	8.48344e-05	2.82781e-05	0.0313195	0.634523	25.4337	1
YBR191W	RPL21A ORF Verified [Sc strain CEN.PK113-7D] Ribosomal 60S subunit protein L21A; homologous to mammalian ribosomal protein L21, no bacterial homolog; RPL21A has a paralog, RPL21B, that arose from the whole genome duplication	18.2308	21.88	2	4	1.18541	0.820179	0.177888	0.204154	0.193874	1.0028	0.0333493	0.0166746	0.191972	0.000116788	3.89293e-05	0.129281	0.657437	6.2718	1
YMR214W	SCJ1 ORF Verified [Sc strain CEN.PK113-7D] One of several homologs of bacterial chaperone DnaJ, located in the ER lumen where it cooperates with Kar2p to mediate maturation of proteins	41.5468	2.65	1	1	0.958557	1.04028	0.198573	0.275854	0.19323	0.99942	0.00166971	0.000834854	0.222552	0.00142526	0.000475088	0.0361931	0.603523	21.4645	1
YER056C-A	RPL34A ORF Verified [Sc strain CEN.PK113-7D] Ribosomal 60S subunit protein L34A; homologous to mammalian ribosomal protein L34, no bacterial homolog; RPL34A has a paralog, RPL34B, that arose from the whole genome duplication	13.6306	23.97	2	4	1.00135	0.998763	0.164834	0.177907	0.189462	1.00006	1.67262e-06	8.36308e-07	0.177401	0.000101221	3.37403e-05	0.00588019	0.676762	139.903	1
YML073C	RPL6A ORF Verified [Sc strain CEN.PK113-7D] Ribosomal 60S subunit protein L6A; N-terminally acetylated; binds 5.8S rRNA; homologous to mammalian ribosomal protein L6, no bacterial homolog; RPL6A has a paralog, RPL6B, that arose from the whole genome duplication	19.9491	20.45	1	1	0.857252	1.13857	0.153402	0.200781	0.184219	0.997911	0.0197849	0.00989246	0.179467	0.00038542	0.000128473	0.100105	0.669851	8.17589	1
YDR354W	TRP4 ORF Verified [Sc strain CEN.PK113-7D] Anthranilate phosphoribosyl transferase of the tryptophan biosynthetic pathway, catalyzes the phosphoribosylation of anthranilate, subject to the general control system of amino acid biosynthesis	41.3484	2.11	1	1	1.03621	0.964946	0.134014	0.160529	0.180004	1.00058	0.00126947	0.000634737	0.158183	0.000355273	0.000118424	0.0274438	0.709626	30.6952	1
YHR029C	YHI9 ORF Verified [Sc strain CEN.PK113-7D] Protein of unknown function; null mutant is defective in unfolded protein response; possibly involved in a membrane regulation metabolic pathway; member of the PhzF superfamily, though most likely not involved in phenazine production	32.5426	2.38	1	1	1.01042	0.989966	0.141508	0.169924	0.177347	1.00019	0.000104557	5.22787e-05	0.162926	0.000238555	7.95185e-05	0.0114803	0.701013	72.9306	1
YLL045C	RPL8B ORF Verified [Sc strain CEN.PK113-7D] Ribosomal 60S subunit protein L8B; mutation results in decreased amounts of free 60S subunits; homologous to mammalian ribosomal protein L7A, no bacterial homolog; RPL8B has a paralog, RPL8A, that arose from the whole genome duplication	28.0944	37.11	1	2	0.9888	1.01094	0.141242	0.168265	0.176301	0.99987	0.00012255	6.12751e-05	0.161936	0.000224881	7.49604e-05	0.011672	0.702133	71.7901	1
YGL117W	ORF Uncharacterized [Sc strain CEN.PK113-7D] Putative protein of unknown function	30.7359	3.02	1	1	0.975895	1.02346	0.146183	0.228461	0.175569	0.999678	0.000565605	0.000282802	0.183404	0.00115895	0.000386316	0.0258673	0.666302	31.5562	1
YLR058C	SHM2 ORF Verified [Sc strain CEN.PK113-7D] Cytosolic serine hydroxymethyltransferase, converts serine to glycine plus 5,10 methylenetetrahydrofolate; major isoform involved in generating precursors for purine, pyrimidine, amino acid, and lipid biosynthesis	52.1856	26.23	2	14	0.974284	1.02502	0.140239	0.162357	0.173076	0.999653	0.000643581	0.00032179	0.158557	0.000186931	6.23103e-05	0.0195985	0.707442	42.9164	1
YGR118W	RPS23A ORF Verified [Sc strain CEN.PK113-7D] Ribosomal protein 28 (rp28) of the small (40S) ribosomal subunit, required for translational accuracy; homologous to mammalian ribosomal protein S23 and bacterial S12; RPS23A has a paralog, RPS23B, that arose from the whole genome duplication; deletion of both RPS23A and RPS23B is lethal	16.0279	16.55	1	3	0.990526	1.00925	0.131339	0.167243	0.171725	0.99989	8.76856e-05	4.38428e-05	0.156769	0.000326697	0.000108899	0.0123589	0.710853	68.2199	1
YER073W	ALD5 ORF Verified [Sc strain CEN.PK113-7D] Mitochondrial aldehyde dehydrogenase, involved in regulation or biosynthesis of electron transport chain components and acetate formation; activated by K+; utilizes NADP+ as the preferred coenzyme; constitutively expressed	56.6573	5	1	2	0.960162	1.03873	0.143569	0.172883	0.169336	0.999443	0.00154305	0.000771524	0.161929	0.000170641	5.68804e-05	0.028782	0.70143	29.0985	1
YHR010W	RPL27A ORF Verified [Sc strain CEN.PK113-7D] Ribosomal 60S subunit protein L27A; homologous to mammalian ribosomal protein L27, no bacterial homolog; RPL27A has a paralog, RPL27B, that arose from the whole genome duplication	15.5216	10.29	1	1	1.22501	0.781428	0.167671	0.194682	0.165878	1.00322	0.0491903	0.0245952	0.176077	0.000173608	5.78692e-05	0.157013	0.68416	5.26798	1
YPR074C	TKL1 ORF Verified [Sc strain CEN.PK113-7D] Transketolase; catalyzes conversion of xylulose-5-phosphate and ribose-5-phosphate to sedoheptulose-7-phosphate and glyceraldehyde-3-phosphate in the pentose phosphate pathway; needed for synthesis of aromatic amino acids; TKL1 has a paralog, TKL2, that arose from the whole genome duplication	73.7597	20.74	2	13	1.01118	0.989226	0.124549	0.148235	0.154251	1.0002	0.000120494	6.02471e-05	0.142345	0.00016438	5.47933e-05	0.0107257	0.735921	79.9817	1
YLR303W	MET17 ORF Verified [Sc strain CEN.PK113-7D] Methionine and cysteine synthase (O-acetyl homoserine-O-acetyl serine sulfhydrylase), required for sulfur amino acid synthesis	48.6417	27.03	1	11	1.03883	0.962396	0.157544	0.189335	0.150703	1.00061	0.00146064	0.000730322	0.165861	0.000283318	9.44393e-05	0.0287187	0.696814	29.0666	1
YOL058W	ARG1 ORF Verified [Sc strain CEN.PK113-7D] Arginosuccinate synthetase, catalyzes the formation of L-argininosuccinate from citrulline and L-aspartate in the arginine biosynthesis pathway; potential Cdc28p substrate	46.898	22.38	1	11	1.02225	0.978479	0.11858	0.145639	0.135577	1.00037	0.000479068	0.000239534	0.133265	0.000124705	4.15682e-05	0.0167661	0.751865	51.7175	1
YHR208W	BAT1 ORF Verified [Sc strain CEN.PK113-7D] Mitochondrial branched-chain amino acid (BCAA) aminotransferase, preferentially involved in BCAA biosynthesis; homolog of murine ECA39; highly expressed during logarithmic phase and repressed during stationary phase	43.5686	9.16	2	3	1.15254	0.851888	0.124349	0.130304	0.126158	1.00222	0.0225983	0.0112991	0.126937	6.21539e-06	2.0718e-06	0.106307	0.766113	8.23349	1
YIL116W	HIS5 ORF Verified [Sc strain CEN.PK113-7D] Histidinol-phosphate aminotransferase, catalyzes the seventh step in histidine biosynthesis; responsive to general control of amino acid biosynthesis; mutations cause histidine auxotrophy and sensitivity to Cu, Co, and Ni salts	42.6189	9.87	1	3	1.03008	0.970892	0.0928092	0.119891	0.124407	1.00048	0.000875722	0.000437861	0.112369	0.000194697	6.48989e-05	0.0224223	0.788748	39.6085	1
YNL301C	RPL18B ORF Verified [Sc strain CEN.PK113-7D] Ribosomal 60S subunit protein L18B; homologous to mammalian ribosomal protein L18, no bacterial homolog; RPL18B has a paralog, RPL18A, that arose from the whole genome duplication	20.5505	18.82	2	4	0.910257	1.08714	0.0927762	0.113577	0.122839	0.9987	0.00782222	0.00391111	0.109731	0.000158024	5.26747e-05	0.0629586	0.790267	14.1199	1
YPL048W	CAM1 ORF Verified [Sc strain CEN.PK113-7D] Nuclear protein required for transcription of MXR1; binds the MXR1 promoter in the presence of other nuclear factors; binds calcium and phospholipids; has similarity to translational cofactor EF-1 gamma	47.0581	7.95	1	2	0.930056	1.06793	0.0973415	0.0944755	0.107231	0.998995	0.00475268	0.00237634	0.0996827	2.98575e-05	9.95249e-06	0.0488497	0.808763	18.4098	1
YGL103W	RPL28 ORF Verified [Sc strain CEN.PK113-7D] Ribosomal 60S subunit protein L28; homologous to mammalian ribosomal protein L27A and bacterial L15; may have peptidyl transferase activity; can mutate to cycloheximide resistance	16.7111	14.77	1	2	1.1493	0.853799	0.0700956	0.0954878	0.0982648	1.00155	0.0218304	0.0109152	0.0879494	0.000160665	5.35549e-05	0.104732	0.834666	8.72324	1
YHL033C	RPL8A ORF Verified [Sc strain CEN.PK113-7D] Ribosomal 60S subunit protein L8A; mutation results in decreased amounts of free 60S subunits; homologous to mammalian ribosomal protein L7A, no bacterial homolog; RPL8A has a paralog, RPL8B, that arose from the whole genome duplication	28.1074	32.03	1	1	0.973539	1.02575	0.0841741	0.0990713	0.0975914	0.999643	0.000681424	0.000340712	0.0936123	4.49044e-05	1.49681e-05	0.0188595	0.820891	48.0411	1
YGL031C	RPL24A ORF Verified [Sc strain CEN.PK113-7D] Ribosomal 60S subunit protein L24A; not essential for translation but may be required for normal translation rate; homologous to mammalian ribosomal protein L24, no bacterial homolog; RPL24A has a paralog, RPL24B, that arose from the whole genome duplication	17.6029	19.35	1	1	0.95475	1.04356	0.0558	0.0771749	0.0835719	0.999155	0.00197175	0.000985877	0.0721823	0.00014101	4.70034e-05	0.0321385	0.859278	28.8431	1
YLR029C	RPL15A ORF Verified [Sc strain CEN.PK113-7D] Ribosomal 60S subunit protein L15A; binds to 5.8 S rRNA; homologous to mammalian ribosomal protein L15, no bacterial homolog; RPL15A has a paralog, RPL15B, that arose from the whole genome duplication	24.4063	7.84	1	1	0.911766	1.08568	0.0310594	0.0484704	0.0796844	0.998723	0.00756151	0.00378075	0.0530714	0.00040465	0.000134883	0.0625751	0.894257	15.1123	1
YDR033W	MRH1 ORF Verified [Sc strain CEN.PK113-7D] Protein that localizes primarily to the plasma membrane, also found at the nuclear envelope; the authentic, non-tagged protein is detected in mitochondria in a phosphorylated state; has similarity to Hsp30p and Yro2p	36.1665	2.19	2	1	0.945369	1.05308	0.0530189	0.0846695	0.0769791	0.999223	0.00290028	0.00145014	0.0715558	0.000181665	6.05551e-05	0.0388676	0.860567	23.8673	1

## Sheet: Sorting
Sorted based on Column C				Sorted based on Column F					Up-regulated, FC≥1.2 with 95% CI				Down-regulated, FC≤-1.2 with 95% CI					Proteins inbetween 1.2to-1.2 with 95% CI
Accession	fold change	95% t (4.303)		Accession	fold change	95% t (4.303)	fold change		Accession	fold change	95% t (4.303)		Accession	fold change	95% t (4.303)			Accession	fold change	95% t (4.303)
YML058W	6.87035	1		YML058W	6.87035	1			YML058W	6.87035	1		YNR016C	0.867307	1	-1.15299		YOL012C	1.14382	1
YJL136C	5.61263	1		YJL136C	5.61263	1			YJL136C	5.61263	1		YPL117C	0.864793	1	-1.15635		YPL225W	1.1414	1
YCL026C-B	4.34422	1		YCL026C-B	4.34422	1			YCL026C-B	4.34422	1		YFR004W	0.860688	1	-1.16186		YPR191W	1.13901	1
YMR002W	3.77549	1		YGR279C	3.82812	1			YGR279C	3.82812	1		YJL080C	0.853315	1	-1.1719		YGR034W	1.13755	1
YLR264W	3.69423	1		YMR002W	3.77549	1			YMR002W	3.77549	1		YDR258C	0.850639	1	-1.17559		YOR021C	1.13383	1
YKR057W	3.52797	1		YLR264W	3.69423	1			YLR264W	3.69423	1		YKL024C	0.850409	1	-1.17591		YLR359W	1.13176	1
YGR279C	3.82812	1		YKR057W	3.52797	1			YKR057W	3.52797	1		YNL178W	0.847205	1	-1.18035		YHR049W	1.12742	1
YNL052W	3.13485	1		YJL158C	3.19382	1			YJL158C	3.19382	1		YMR314W	0.846988	1	-1.18065		YPR060C	1.12599	1
YOR210W	2.99365	1		YNL052W	3.13485	1			YNL052W	3.13485	1		YMR202W	0.845048	1	-1.18337		YKL142W	1.12502	1
YJL158C	3.19382	1		YOR210W	2.99365	1			YOR210W	2.99365	1		YOR046C	0.84331	1	-1.1858		YOR027W	1.12326	1
YHR200W	2.89781	1		YHR200W	2.89781	1			YHR200W	2.89781	1		YER023W	0.823518	1	-1.2143		YCR053W	1.12299	1
YBR162C	2.83555	1		YGR189C	2.84805	1			YGR189C	2.84805	1		YNL189W	0.821352	1	-1.2175		YHR027C	1.1199	1
YGR189C	2.84805	1		YBR162C	2.83555	1			YBR162C	2.83555	1		YLR055C	0.820523	1	-1.21874		YPL004C	1.11985	1
YMR008C	2.74891	1		YIL123W	2.78426	1			YIL123W	2.78426	1		YGR267C	0.80677	1	-1.23951		YDL124W	1.11148	1
YNL274C	2.47612	1		YMR008C	2.74891	1			YMR008C	2.74891	1		YLR344W	0.806242	1	-1.24032		YCL043C	1.10618	1
YIL123W	2.78426	1		YER009W	2.63539	1			YER009W	2.63539	1		YPL081W	0.804711	1	-1.24268		YPR183W	1.09809	1
YBR089C-A	2.59054	1		YBR089C-A	2.59054	1			YBR089C-A	2.59054	1		YER069W	0.80314	1	-1.24511		YBL022C	1.06748	1
YER009W	2.63539	1		YBR078W	2.48843	1			YBR078W	2.48843	1		YMR142C	0.800961	1	-1.2485		YPR036W	0.932707	1	-1.07215
YDL130W	2.3649	1		YNL274C	2.47612	1			YNL274C	2.47612	1		YJR072C	0.799194	1	-1.25126		YDR212W	0.918911	1	-1.08824
YEL020W-A	2.32012	1		YMR305C	2.47158	1			YMR305C	2.47158	1		YFL018C	0.79803	1	-1.25309		YNL138W	0.916863	1	-1.09068
YMR305C	2.47158	1		YLR200W	2.45541	1			YLR200W	2.45541	1		YDR092W	0.797168	1	-1.25444		YGL105W	0.916195	1	-1.09147
YLR200W	2.45541	1		YDL130W	2.3649	1			YDL130W	2.3649	1		YBR189W	0.792679	1	-1.26154		YDL135C	0.903409	1	-1.10692
YBL003C	2.12488	1		YIL148W	2.35235	1			YIL148W	2.35235	1		YPR125W	0.790896	1	-1.26439		YDR353W	0.901904	1	-1.10877
YBR078W	2.48843	1		YEL020W-A	2.32012	1			YEL020W-A	2.32012	1		YGR234W	0.78318	1	-1.27685		YBL045C	0.901692	1	-1.10903
YJL143W	2.20305	1		YMR188C	2.30697	1			YMR188C	2.30697	1		YBL050W	0.783123	1	-1.27694		YMR272C	0.900727	1	-1.11021
YMR188C	2.30697	1		YHR072W-A	2.29345	1			YHR072W-A	2.29345	1		YLR429W	0.781433	1	-1.2797		YPR108W	0.899124	1	-1.11219
YHR072W-A	2.29345	1		YPR133W-A	2.28319	1			YPR133W-A	2.28319	1		YIL127C	0.778211	1	-1.285		YJL055W	0.892344	1	-1.12064
YIL148W	2.35235	1		YER012W	2.23474	1			YER012W	2.23474	1		YNL071W	0.777962	1	-1.28541		YKR066C	0.8867	1	-1.12778
YER012W	2.23474	1		YGL116W	2.21441	1			YGL116W	2.21441	1		YJL026W	0.777819	1	-1.28565		YNR043W	0.885328	1	-1.12953
YCR028C-A	2.14631	1		YJL143W	2.20305	1			YJL143W	2.20305	1		YDR533C	0.777134	1	-1.28678		YKL060C	0.88015	1	-1.13617
YHR087W	2.07435	1		YGR209C	2.2012	1			YGR209C	2.2012	1		YMR235C	0.772911	1	-1.29381
YDL075W	2.08252	1		YPL010W	2.1523	1			YPL010W	2.1523	1		YPR148C	0.772827	1	-1.29395
YDR450W	2.09846	1		YCR028C-A	2.14631	1			YCR028C-A	2.14631	1		YJR048W	0.769004	1	-1.30038
YOL040C	2.05061	1		YNL160W	2.1461	1			YNL160W	2.1461	1		YDR158W	0.766983	1	-1.30381
YIL002W-A	1.95057	1		YEL001C	2.14124	1			YEL001C	2.14124	1		YFL039C	0.766705	1	-1.30428
YGR209C	2.2012	1		YBL003C	2.12488	1			YBL003C	2.12488	1		YJR007W	0.764775	1	-1.30757
YEL001C	2.14124	1		YDR450W	2.09846	1			YDR450W	2.09846	1		YDL100C	0.761783	1	-1.31271
YKL001C	2.09596	1		YKL001C	2.09596	1			YKL001C	2.09596	1		YOR204W	0.759914	1	-1.31594
YKR068C	1.87913	1		YDR382W	2.08641	1			YDR382W	2.08641	1		YEL051W	0.757391	1	-1.32032
YDR382W	2.08641	1		YDL075W	2.08252	1			YDL075W	2.08252	1		YNL232W	0.756153	1	-1.32248
YEL037C	2.00465	1		YHR087W	2.07435	1			YHR087W	2.07435	1		YDR234W	0.754854	1	-1.32476
YDL192W	2.04679	1		YOL040C	2.05061	1			YOL040C	2.05061	1		YJL088W	0.753844	1	-1.32653
YAL062W	2.04472	1		YDL192W	2.04679	1			YDL192W	2.04679	1		YBR145W	0.740909	1	-1.34969
YPR052C	1.97447	1		YAL062W	2.04472	1			YAL062W	2.04472	1		YHR196W	0.739111	1	-1.35298
YER177W	2.00774	1		YER177W	2.00774	1			YER177W	2.00774	1		YOR128C	0.738351	1	-1.35437
YGL116W	2.21441	1		YEL037C	2.00465	1			YEL037C	2.00465	1		YHR018C	0.737322	1	-1.35626
YPL010W	2.1523	1		YPR052C	1.97447	1			YPR052C	1.97447	1		YGR285C	0.735913	1	-1.35886
YNL160W	2.1461	1		YLR025W	1.9735	1			YLR025W	1.9735	1		YFL022C	0.735473	1	-1.35967
YDR055W	1.92739	1		YLR286C	1.96071	1			YLR286C	1.96071	1		YCL011C	0.733017	1	-1.36422
YDR378C	1.7821	1		YIL002W-A	1.95057	1			YIL002W-A	1.95057	1		YJL008C	0.729626	1	-1.37057
YPR133W-A	2.28319	1		YDR055W	1.92739	1			YDR055W	1.92739	1		YER070W	0.729148	1	-1.37146
YLR286C	1.96071	1		YOR375C	1.90236	1			YOR375C	1.90236	1		YLR432W	0.728707	1	-1.37229
YBR009C	1.86799	1		YMR307W	1.89948	1			YMR307W	1.89948	1		YJR010W	0.727296	1	-1.37496
YOR375C	1.90236	1		YKR068C	1.87913	1			YKR068C	1.87913	1		YJL014W	0.725179	1	-1.37897
YAL003W	1.81978	1		YGR037C	1.86961	1			YGR037C	1.86961	1		YML001W	0.724837	1	-1.37962
YMR307W	1.89948	1		YDR328C	1.86906	1			YDR328C	1.86906	1		YCL050C	0.723676	1	-1.38183
YOR369C	1.8545	1		YIL015W	1.86853	1			YIL015W	1.86853	1		YML085C	0.719936	1	-1.38901
YLR025W	1.9735	1		YBR009C	1.86799	1			YBR009C	1.86799	1		YBR149W	0.719452	1	-1.38995
YHR008C	1.81071	1		YOR369C	1.8545	1			YOR369C	1.8545	1		YGL221C	0.717277	1	-1.39416
YIL015W	1.86853	1		YHR193C	1.83201	1			YHR193C	1.83201	1		YPL131W	0.716422	1	-1.39583
YKR025W	1.79886	1		YJR074W	1.82223	1			YJR074W	1.82223	1		YKL113C	0.715461	1	-1.3977
YOR232W	1.75106	1		YAL003W	1.81978	1			YAL003W	1.81978	1		YLR150W	0.715276	1	-1.39806
YOR020C	1.80701	1		YHR008C	1.81071	1			YHR008C	1.81071	1		YHR179W	0.713338	1	-1.40186
YGR037C	1.86961	1		YOR020C	1.80701	1			YOR020C	1.80701	1		YML078W	0.712137	1	-1.40422
YLR295C	1.73718	1		YKR025W	1.79886	1			YKR025W	1.79886	1		YOL049W	0.709516	1	-1.40941
YIL062C	1.74435	1		YGR020C	1.7935	1			YGR020C	1.7935	1		YDR304C	0.707028	1	-1.41437
YHR193C	1.83201	1		YIL051C	1.79045	1			YIL051C	1.79045	1		YMR120C	0.706815	1	-1.4148
YDR328C	1.86906	1		YDR378C	1.7821	1			YDR378C	1.7821	1		YMR318C	0.702619	1	-1.42325
YBR109C	1.76557	1		YKL195W	1.77912	1			YKL195W	1.77912	1		YDL097C	0.700755	1	-1.42703
YJR074W	1.82223	1		YKL067W	1.778	1			YKL067W	1.778	1		YBL047C	0.698968	1	-1.43068
YKL067W	1.778	1		YOL005C	1.76959	1			YOL005C	1.76959	1		YMR083W	0.696628	1	-1.43549
YIL051C	1.79045	1		YBR109C	1.76557	1			YBR109C	1.76557	1		YDR023W	0.694145	1	-1.44062
YMR230W	1.60679	1		YOR232W	1.75106	1			YOR232W	1.75106	1		YLR300W	0.692927	1	-1.44315
YOR122C	1.5883	1		YDR156W	1.74796	1			YDR156W	1.74796	1		YLR249W	0.691064	1	-1.44704
YKL195W	1.77912	1		YBR279W	1.74643	1			YBR279W	1.74643	1		YKL180W	0.688905	1	-1.45158
YLR340W	1.67102	1		YIL062C	1.74435	1			YIL062C	1.74435	1		YCL018W	0.688346	1	-1.45276
YOR265W	1.69123	1		YBL032W	1.743	1			YBL032W	1.743	1		YPL143W	0.685812	1	-1.45813
YGR231C	1.68963	1		YLR295C	1.73718	1			YLR295C	1.73718	1		YNL241C	0.684951	1	-1.45996
YDR156W	1.74796	1		YNL131W	1.70577	1			YNL131W	1.70577	1		YGL011C	0.682877	1	-1.46439
YFR050C	1.59211	1		YGR135W	1.70123	1			YGR135W	1.70123	1		YDR174W	0.679713	1	-1.47121
YDL081C	1.63478	1		YOL039W	1.69412	1			YOL039W	1.69412	1		YDL136W	0.678912	1	-1.47294
YOL005C	1.76959	1		YOR265W	1.69123	1			YOR265W	1.69123	1		YOL059W	0.678634	1	-1.47355
YJR121W	1.63718	1		YGR231C	1.68963	1			YGR231C	1.68963	1		YOL064C	0.676081	1	-1.47911
YGL187C	1.62795	1		YIL138C	1.68117	1			YIL138C	1.68117	1		YCR004C	0.675314	1	-1.48079
YDL125C	1.51391	1		YLR340W	1.67102	1			YLR340W	1.67102	1		YNL041C	0.673527	1	-1.48472
YNL131W	1.70577	1		YLR109W	1.67029	1			YLR109W	1.67029	1		YIL078W	0.672907	1	-1.48609
YDL004W	1.66799	1		YML094W	1.66878	1			YML094W	1.66878	1		YNL016W	0.672877	1	-1.48615
YJL001W	1.55248	1		YDL004W	1.66799	1			YDL004W	1.66799	1		YGL062W	0.667581	1	-1.49794
YGR020C	1.7935	1		YER057C	1.66427	1			YER057C	1.66427	1		YDL213C	0.667003	1	-1.49924
YBL032W	1.743	1		YJR121W	1.63718	1			YJR121W	1.63718	1		YKL029C	0.664654	1	-1.50454
YBR088C	1.59375	1		YDL081C	1.63478	1			YDL081C	1.63478	1		YGR094W	0.663537	1	-1.50708
YER057C	1.66427	1		YPR112C	1.63394	1			YPR112C	1.63394	1		YBR025C	0.663134	1	-1.50799
YGR135W	1.70123	1		YGL187C	1.62795	1			YGL187C	1.62795	1		YER133W	0.659202	1	-1.51699
YNR001C	1.626	1		YNR001C	1.626	1			YNR001C	1.626	1		YGL147C	0.658056	1	-1.51963
YML094W	1.66878	1		YLR354C	1.62528	1			YLR354C	1.62528	1		YDL061C	0.655136	1	-1.5264
YLR354C	1.62528	1		YMR230W	1.60679	1			YMR230W	1.60679	1		YBR143C	0.65305	1	-1.53128
YDR529C	1.51088	1		YBR088C	1.59375	1			YBR088C	1.59375	1		YGR085C	0.649313	1	-1.54009
YKR059W	1.513	1		YNL079C	1.59292	1			YNL079C	1.59292	1		YLR060W	0.645367	1	-1.54951
YBR279W	1.74643	1		YFR050C	1.59211	1			YFR050C	1.59211	1		YNL220W	0.644335	1	-1.55199
YJR063W	1.49155	1		YOR122C	1.5883	1			YOR122C	1.5883	1		YPR172W	0.642996	1	-1.55522
YOR089C	1.58086	1		YNL302C	1.58777	1			YNL302C	1.58777	1		YNL010W	0.639707	1	-1.56322
YIL138C	1.68117	1		YOR089C	1.58086	1			YOR089C	1.58086	1		YBR010W	0.632172	1	-1.58185
YLR109W	1.67029	1		YKL016C	1.57233	1			YKL016C	1.57233	1		YER003C	0.629646	1	-1.58819
YBL087C	1.48748	1		YBR286W	1.56423	1			YBR286W	1.56423	1		YDL185W	0.620299	1	-1.61213
YCR084C	1.56002	1		YER030W	1.56343	1			YER030W	1.56343	1		YBR249C	0.613543	1	-1.62988
YPR016C	1.52074	1		YCR084C	1.56002	1			YCR084C	1.56002	1		YER052C	0.611664	1	-1.63488
YNL302C	1.58777	1		YOR078W	1.55381	1			YOR078W	1.55381	1		YDL198C	0.610472	1	-1.63808
YPR112C	1.63394	1		YJL001W	1.55248	1			YJL001W	1.55248	1		YDR368W	0.603655	1	-1.65658
YKL016C	1.57233	1		YHR039C-A	1.5469	1			YHR039C-A	1.5469	1		YGR204W	0.598524	1	-1.67078
YOL039W	1.69412	1		YDL099W	1.54309	1			YDL099W	1.54309	1		YER086W	0.596614	1	-1.67613
YER030W	1.56343	1		YDR381W	1.53136	1			YDR381W	1.53136	1		YBR106W	0.595959	1	-1.67797
YDR381W	1.53136	1		YGR254W	1.52899	1			YGR254W	1.52899	1		YBR085W	0.595663	1	-1.6788
YER103W	1.50955	1		YJL052W	1.5245	1			YJL052W	1.5245	1		YEL071W	0.593431	1	-1.68512
YOL030W	1.47865	1		YPR016C	1.52074	1			YPR016C	1.52074	1		YGR001C	0.586715	1	-1.7044
YOR051C	1.48544	1		YLR259C	1.52019	1			YLR259C	1.52019	1		YHR020W	0.580263	1	-1.72336
YLR259C	1.52019	1		YDL125C	1.51391	1			YDL125C	1.51391	1		YBR121C	0.577004	1	-1.73309
YNL079C	1.59292	1		YKR059W	1.513	1			YKR059W	1.513	1		YHR019C	0.576865	1	-1.73351
YLR048W	1.49411	1		YDR529C	1.51088	1			YDR529C	1.51088	1		YDL066W	0.569503	1	-1.75592
YCR031C	1.41022	1		YER103W	1.50955	1			YER103W	1.50955	1		YGL234W	0.56086	1	-1.78298
YER048C	1.45932	1		YMR072W	1.49703	1			YMR072W	1.49703	1		YCR088W	0.556147	1	-1.79809
YDL099W	1.54309	1		YDR098C	1.4969	1			YDR098C	1.4969	1		YDR341C	0.554207	1	-1.80438
YDR447C	1.4687	1		YLR048W	1.49411	1			YLR048W	1.49411	1		YPL028W	0.55321	1	-1.80763
YKL192C	1.40835	1		YJR063W	1.49155	1			YJR063W	1.49155	1		YHR183W	0.55237	1	-1.81038
YGR254W	1.52899	1		YBL087C	1.48748	1			YBL087C	1.48748	1		YDL091C	0.551549	1	-1.81308
YBL058W	1.38099	1		YOR051C	1.48544	1			YOR051C	1.48544	1		YBL002W	0.551232	1	-1.81412
YDR429C	1.44539	1		YOL030W	1.47865	1			YOL030W	1.47865	1		YMR217W	0.549095	1	-1.82118
YOR117W	1.42916	1		YDR447C	1.4687	1			YDR447C	1.4687	1		YGL148W	0.549087	1	-1.82121
YBL075C	1.41805	1		YOL109W	1.46645	1			YOL109W	1.46645	1		YIL074C	0.547562	1	-1.82628
YHR039C-A	1.5469	1		YJR104C	1.46314	1			YJR104C	1.46314	1		YGL026C	0.547094	1	-1.82784
YJR045C	1.42983	1		YNL244C	1.46305	1			YNL244C	1.46305	1		YAR002C-A	0.546709	1	-1.82913
YHR128W	1.41326	1		YER048C	1.45932	1			YER048C	1.45932	1		YIL133C	0.542157	1	-1.84448
YKR043C	1.44721	1		YKL152C	1.45421	1			YKL152C	1.45421	1		YKL103C	0.536699	1	-1.86324
YIL041W	1.42425	1		YDR050C	1.4497	1			YDR050C	1.4497	1		YJR064W	0.536436	1	-1.86416
YGR253C	1.44448	1		YGR126W	1.44952	1			YGR126W	1.44952	1		YGL008C	0.534362	1	-1.87139
YDR372C	1.41674	1		YKR046C	1.44774	1			YKR046C	1.44774	1		YOL061W	0.531083	1	-1.88295
YMR276W	1.42679	1		YKR043C	1.44721	1			YKR043C	1.44721	1		YOL147C	0.530841	1	-1.8838
YNL244C	1.46305	1		YDR429C	1.44539	1			YDR429C	1.44539	1		YER091C	0.517646	1	-1.93182
YJR104C	1.46314	1		YGR253C	1.44448	1			YGR253C	1.44448	1		YPL237W	0.516528	1	-1.936
YOR078W	1.55381	1		YJR045C	1.42983	1			YJR045C	1.42983	1		YJL200C	0.515256	1	-1.94078
YKL152C	1.45421	1		YOR117W	1.42916	1			YOR117W	1.42916	1		YBR080C	0.513501	1	-1.94742
YKR046C	1.44774	1		YJL034W	1.42759	1			YJL034W	1.42759	1		YML008C	0.508206	1	-1.96771
YGR132C	1.37172	1		YMR276W	1.42679	1			YMR276W	1.42679	1		YDL182W	0.504924	1	-1.9805
YOR327C	1.32209	1		YOR332W	1.42549	1			YOR332W	1.42549	1		YBL027W	0.498062	1	-2.00778
YMR072W	1.49703	1		YDL110C	1.42445	1			YDL110C	1.42445	1		YLR420W	0.490125	1	-2.0403
YGR126W	1.44952	1		YIL041W	1.42425	1			YIL041W	1.42425	1		YOL097C	0.490005	1	-2.04079
YDL051W	1.39224	1		YOR298C-A	1.42375	1			YOR298C-A	1.42375	1		YLL018C	0.48635	1	-2.05613
YDR050C	1.4497	1		YOR276W	1.42367	1			YOR276W	1.42367	1		YGR175C	0.485053	1	-2.06163
YDR099W	1.41107	1		YBL075C	1.41805	1			YBL075C	1.41805	1		YHR068W	0.484457	1	-2.06417
YOR281C	1.36884	1		YDR372C	1.41674	1			YDR372C	1.41674	1		YOR230W	0.48376	1	-2.06714
YCR002C	1.37189	1		YLR321C	1.41396	1			YLR321C	1.41396	1		YPL226W	0.482382	1	-2.07305
YDR098C	1.4969	1		YHR128W	1.41326	1			YHR128W	1.41326	1		YLR027C	0.481359	1	-2.07745
YLR325C	1.32051	1		YDR099W	1.41107	1			YDR099W	1.41107	1		YDL174C	0.478694	1	-2.08902
YOR332W	1.42549	1		YCR031C	1.41022	1			YCR031C	1.41022	1		YBL076C	0.478508	1	-2.08983
YLR321C	1.41396	1		YKL192C	1.40835	1			YKL192C	1.40835	1		YML035C	0.478015	1	-2.09198
YDR226W	1.38165	1		YPL129W	1.40361	1			YPL129W	1.40361	1		YNL064C	0.476294	1	-2.09954
YBR286W	1.56423	1		YER143W	1.40333	1			YER143W	1.40333	1		YJR137C	0.473407	1	-2.11235
YCR012W	1.37127	1		YNL044W	1.40079	1			YNL044W	1.40079	1		YKL157W	0.467681	1	-2.13821
YER143W	1.40333	1		YDR056C	1.40054	1			YDR056C	1.40054	1		YJL130C	0.45985	1	-2.17462
YLR250W	1.35407	1		YGR116W	1.39986	1			YGR116W	1.39986	1		YML063W	0.456572	1	-2.19024
YPL218W	1.38472	1		YKL013C	1.39943	1			YKL013C	1.39943	1		YDR127W	0.456134	1	-2.19234
YJL034W	1.42759	1		YJR009C	1.39491	1			YJR009C	1.39491	1		YNL104C	0.454148	1	-2.20192
YOL109W	1.46645	1		YDL051W	1.39224	1			YDL051W	1.39224	1		YGL242C	0.451602	1	-2.21434
YKL013C	1.39943	1		YGR167W	1.38564	1			YGR167W	1.38564	1		YMR079W	0.449978	1	-2.22233
YNL113W	1.33667	1		YPL218W	1.38472	1			YPL218W	1.38472	1		YNR050C	0.441327	1	-2.26589
YGR167W	1.38564	1		YDR226W	1.38165	1			YDR226W	1.38165	1		YJL167W	0.44132	1	-2.26593
YNL044W	1.40079	1		YBL058W	1.38099	1			YBL058W	1.38099	1		YPL160W	0.43623	1	-2.29237
YAR014C	1.30204	1		YCR002C	1.37189	1			YCR002C	1.37189	1		YDL246C	0.429252	1	-2.32963
YJL052W	1.5245	1		YAL012W	1.37188	1			YAL012W	1.37188	1		YBL024W	0.42583	1	-2.34836
YDR427W	1.34967	1		YGR132C	1.37172	1			YGR132C	1.37172	1		YGR264C	0.416294	1	-2.40215
YNL096C	1.27563	1		YCR012W	1.37127	1			YCR012W	1.37127	1		YLR293C	0.415593	1	-2.4062
YOR042W	1.31502	1		YOR281C	1.36884	1			YOR281C	1.36884	1		YDR037W	0.412132	1	-2.42641
YOR298C-A	1.42375	1		YEL026W	1.36637	1			YEL026W	1.36637	1		YFR010W	0.411539	1	-2.4299
YBR014C	1.30079	1		YLR250W	1.35407	1			YLR250W	1.35407	1		YHR190W	0.40175	1	-2.48911
YPR187W	1.29405	1		YDR427W	1.34967	1			YDR427W	1.34967	1		YMR108W	0.399605	1	-2.50247
YOR276W	1.42367	1		YOR007C	1.34703	1			YOR007C	1.34703	1		YDL014W	0.392217	1	-2.54961
YML092C	1.32864	1		YNL113W	1.33667	1			YNL113W	1.33667	1		YFR044C	0.388731	1	-2.57247
YOR007C	1.34703	1		YHR163W	1.33387	1			YHR163W	1.33387	1		YMR096W	0.387281	1	-2.58211
YER031C	1.29696	1		YML092C	1.32864	1			YML092C	1.32864	1		YCR073W-A	0.386008	1	-2.59062
YER087C-B	1.29774	1		YOR327C	1.32209	1			YOR327C	1.32209	1		YDR432W	0.385834	1	-2.59179
YDL053C	1.29581	1		YLR325C	1.32051	1			YLR325C	1.32051	1		YDR035W	0.382813	1	-2.61224
YNL147W	1.29538	1		YFL037W	1.3193	1			YFL037W	1.3193	1		YDR408C	0.382284	1	-2.61586
YPL239W	1.24762	1		YOR042W	1.31502	1			YOR042W	1.31502	1		YJR105W	0.3816	1	-2.62055
YAL012W	1.37188	1		YGR214W	1.31091	1			YGR214W	1.31091	1		YNL069C	0.378055	1	-2.64512
YJR076C	1.27899	1		YLR192C	1.3102	1			YLR192C	1.3102	1		YIL018W	0.376161	1	-2.65843
YEL026W	1.36637	1		YER063W	1.30559	1			YER063W	1.30559	1		YOR184W	0.370716	1	-2.69748
YFL037W	1.3193	1		YAR014C	1.30204	1			YAR014C	1.30204	1		YOR120W	0.370515	1	-2.69894
YHR163W	1.33387	1		YBR014C	1.30079	1			YBR014C	1.30079	1		YER165W	0.368032	1	-2.71716
YFL005W	1.26704	1		YER087C-B	1.29774	1			YER087C-B	1.29774	1		YLR180W	0.355901	1	-2.80977
YDL110C	1.42445	1		YER031C	1.29696	1			YER031C	1.29696	1		YNL055C	0.35579	1	-2.81064
YBR291C	1.26016	1		YDL053C	1.29581	1			YDL053C	1.29581	1		YBR248C	0.354388	1	-2.82176
YLR192C	1.3102	1		YNL147W	1.29538	1			YNL147W	1.29538	1		YGL001C	0.353297	1	-2.83048
YDR071C	1.2865	1		YPR187W	1.29405	1			YPR187W	1.29405	1		YER043C	0.352375	1	-2.83789
YDR056C	1.40054	1		YJL123C	1.29288	1			YJL123C	1.29288	1		YDL055C	0.351686	1	-2.84345
YPL129W	1.40361	1		YDR454C	1.29085	1			YDR454C	1.29085	1		YOR335C	0.35024	1	-2.85518
YJR009C	1.39491	1		YBR039W	1.28905	1			YBR039W	1.28905	1		YMR027W	0.349909	1	-2.85788
YOR096W	1.22042	1		YDR071C	1.2865	1			YDR071C	1.2865	1		YIL009W	0.348932	1	-2.86589
YDR168W	1.22661	1		YGL253W	1.28547	1			YGL253W	1.28547	1		YBL072C	0.345882	1	-2.89116
YDL147W	1.24688	1		YJR076C	1.27899	1			YJR076C	1.27899	1		YMR116C	0.343952	1	-2.90739
YDR454C	1.29085	1		YNL096C	1.27563	1			YNL096C	1.27563	1		YHR070W	0.342115	1	-2.923
YGL253W	1.28547	1		YFL005W	1.26704	1			YFL005W	1.26704	1		YDR502C	0.340476	1	-2.93706
YJL123C	1.29288	1		YOL140W	1.26494	1			YOL140W	1.26494	1		YFR030W	0.337756	1	-2.96072
YGR086C	1.25016	1		YAR015W	1.26392	1			YAR015W	1.26392	1		YJR109C	0.334432	1	-2.99015
YGR214W	1.31091	1		YGR211W	1.26112	1			YGR211W	1.26112	1		YGL123W	0.333881	1	-2.99508
YKR069W	1.23743	1		YBR291C	1.26016	1			YBR291C	1.26016	1		YLR044C	0.33379	1	-2.9959
YBR035C	1.2228	1		YBR196C	1.25814	1			YBR196C	1.25814	1		YGR061C	0.333146	1	-3.00168
YPL059W	1.24616	1		YGR086C	1.25016	1			YGR086C	1.25016	1		YOR136W	0.332893	1	-3.00397
YOL140W	1.26494	1		YPL239W	1.24762	1			YPL239W	1.24762	1		YBR011C	0.332565	1	-3.00693
YJR139C	1.23829	1		YDL147W	1.24688	1			YDL147W	1.24688	1		YIR034C	0.32754	1	-3.05307
YIL094C	1.23362	1		YPL059W	1.24616	1			YPL059W	1.24616	1		YCL037C	0.32564	1	-3.07087
YCR009C	1.21963	1		YJR139C	1.23829	1			YJR139C	1.23829	1		YAL038W	0.325289	1	-3.07419
YGR116W	1.39986	1		YKR069W	1.23743	1			YKR069W	1.23743	1		YGL135W	0.324431	1	-3.08232
YBR039W	1.28905	1		YDR121W	1.23407	1			YDR121W	1.23407	1		YER178W	0.323463	1	-3.09154
YEL054C	1.23301	1		YIL094C	1.23362	1			YIL094C	1.23362	1		YMR146C	0.322671	1	-3.09913
YLR406C	1.20892	1		YEL054C	1.23301	1			YEL054C	1.23301	1		YNL118C	0.314179	1	-3.18289
YER063W	1.30559	1		YDR168W	1.22661	1			YDR168W	1.22661	1		YMR300C	0.31356	1	-3.18918
YAR015W	1.26392	1		YBR035C	1.2228	1			YBR035C	1.2228	1		YNL007C	0.30867	1	-3.23971
YGR078C	1.20741	1		YOR096W	1.22042	1			YOR096W	1.22042	1		YER025W	0.305827	1	-3.26983
YER089C	1.18754	1		YCR009C	1.21963	1			YCR009C	1.21963	1		YNL014W	0.303228	1	-3.29785
YJR123W	1.17158	1		YCR052W	1.21843	1			YCR052W	1.21843	1		YMR242C	0.299293	1	-3.34121
YJL190C	1.16783	1		YHR021C	1.21355	1			YHR021C	1.21355	1		YDR233C	0.298382	1	-3.35141
YBL099W	1.19762	1		YLR406C	1.20892	1			YLR406C	1.20892	1		YLR441C	0.295913	1	-3.37937
YCR052W	1.21843	1		YGR078C	1.20741	1			YGR078C	1.20741	1		YGL009C	0.287579	1	-3.47731
YBR127C	1.1616	1		YOL139C	1.20375	1			YOL139C	1.20375	1		YPR035W	0.285441	1	-3.50336
YPR118W	1.19959	1		YPR118W	1.19959	1			YPR118W	1.19959	1		YKL081W	0.274468	1	-3.64341
YGR211W	1.26112	1		YDR394W	1.19904	1			YDR394W	1.19904	1		YHR025W	0.273337	1	-3.65849
YNL281W	1.16507	1		YDL021W	1.19858	1			YDL021W	1.19858	1		YPL061W	0.268526	1	-3.72404
YDR394W	1.19904	1		YBL099W	1.19762	1			YBL099W	1.19762	1		YBR029C	0.268258	1	-3.72775
YER007C-A	1.19121	1		YCL035C	1.19479	1			YCL035C	1.19479	1		YOL127W	0.267764	1	-3.73463
YBR196C	1.25814	1		YIL063C	1.19346	1			YIL063C	1.19346	1		YCL030C	0.267299	1	-3.74114
YHR021C	1.21355	1		YER007C-A	1.19121	1			YER007C-A	1.19121	1		YIL053W	0.266528	1	-3.75195
YDR177W	1.16682	1		YJR125C	1.1877	1			YJR125C	1.1877	1		YGL202W	0.265117	1	-3.77192
YML106W	1.18033	1		YER089C	1.18754	1			YER089C	1.18754	1		YHR203C	0.258305	1	-3.87139
YHR049W	1.12742	1		YKR048C	1.18561	1			YKR048C	1.18561	1		YOR063W	0.25692	1	-3.89226
YDR002W	1.16294	1		YBR256C	1.18378	1			YBR256C	1.18378	1		YLR448W	0.252561	1	-3.95943
YPR060C	1.12599	1		YML106W	1.18033	1			YML106W	1.18033	1		YGL245W	0.244488	1	-4.09018
YKR048C	1.18561	1		YKL085W	1.17635	1			YKL085W	1.17635	1		YGR185C	0.243673	1	-4.10386
YOR021C	1.13383	1		YDR086C	1.17417	1			YDR086C	1.17417	1		YLR304C	0.24299	1	-4.11539
YCL035C	1.19479	1		YJR123W	1.17158	1			YJR123W	1.17158	1		YLR075W	0.233125	1	-4.28954
YOL139C	1.20375	1		YDR346C	1.17136	1			YDR346C	1.17136	1		YMR214W	0.222552	1	-4.49332
YOR198C	1.14924	1		YJL190C	1.16783	1			YJL190C	1.16783	1		YGL189C	0.221736	1	-4.50987
YPL004C	1.11985	1		YDR177W	1.16682	1			YDR177W	1.16682	1		YML126C	0.219944	1	-4.54661
YLR359W	1.13176	1		YNL281W	1.16507	1			YNL281W	1.16507	1		YGL076C	0.21826	1	-4.58169
YBR256C	1.18378	1		YDR002W	1.16294	1			YDR002W	1.16294	1		YER090W	0.216717	1	-4.61431
YOL012C	1.14382	1		YBR127C	1.1616	1			YBR127C	1.1616	1		YOR168W	0.215413	1	-4.64224
YDR086C	1.17417	1		YOR198C	1.14924	1			YOR198C	1.14924	1		YGR124W	0.214623	1	-4.65933
YDR346C	1.17136	1		YML074C	1.14451	1			YML074C	1.14451	1		YJR016C	0.207598	1	-4.81701
YCR053W	1.12299	1		YOL012C	1.14382	1							YJR025C	0.202808	1	-4.93077
YGR034W	1.13755	1		YPL225W	1.1414	1							YBL092W	0.197365	1	-5.06675
YJR125C	1.1877	1		YPR191W	1.13901	1							YBR191W	0.191972	1	-5.20909
YKL142W	1.12502	1		YGR034W	1.13755	1							YKL210W	0.186864	1	-5.35148
YPL225W	1.1414	1		YOR021C	1.13383	1							YGR148C	0.186488	1	-5.36227
YML074C	1.14451	1		YLR359W	1.13176	1							YPR145W	0.184418	1	-5.42247
YPR183W	1.09809	1		YHR049W	1.12742	1							YGL117W	0.183404	1	-5.45243
YIL063C	1.19346	1		YPR060C	1.12599	1							YML073C	0.179467	1	-5.57205
YDR121W	1.23407	1		YKL142W	1.12502	1							YER056C-A	0.177401	1	-5.63695
YPR191W	1.13901	1		YOR027W	1.12326	1							YHR010W	0.176077	1	-5.67934
YDL021W	1.19858	1		YCR053W	1.12299	1							YLR303W	0.165861	1	-6.02916
YOR027W	1.12326	1		YHR027C	1.1199	1							YHR029C	0.162926	1	-6.13774
YKL085W	1.17635	1		YPL004C	1.11985	1							YLL045C	0.161936	1	-6.17527
YDL124W	1.11148	1		YDL124W	1.11148	1							YER073W	0.161929	1	-6.17554
YHR027C	1.1199	1		YCL043C	1.10618	1							YLR058C	0.158557	1	-6.30688
YBL022C	1.06748	1		YPR183W	1.09809	1							YDR354W	0.158183	1	-6.32181
YCL043C	1.10618	1		YBL022C	1.06748	1							YGR118W	0.156769	1	-6.37881
YJL055W	0.892344	1		YPR036W	0.932707	1	-1.07215						YPR074C	0.142345	1	-7.0252
YPR036W	0.932707	1		YDR212W	0.918911	1	-1.08824						YOL058W	0.133265	1	-7.50384
YPR108W	0.899124	1		YNL138W	0.916863	1	-1.09068						YHR208W	0.126937	1	-7.87794
YGL105W	0.916195	1		YGL105W	0.916195	1	-1.09147						YIL116W	0.112369	1	-8.89923
YNL138W	0.916863	1		YDL135C	0.903409	1	-1.10692						YNL301C	0.109731	1	-9.11322
YMR272C	0.900727	1		YDR353W	0.901904	1	-1.10877						YPL048W	0.0996827	1	-10.0318
YKR066C	0.8867	1		YBL045C	0.901692	1	-1.10903						YHL033C	0.0936123	1	-10.6824
YKL060C	0.88015	1		YMR272C	0.900727	1	-1.11021						YGL103W	0.0879494	1	-11.3702
YDR212W	0.918911	1		YPR108W	0.899124	1	-1.11219						YGL031C	0.0721823	1	-13.8538
YNR016C	0.867307	1		YJL055W	0.892344	1	-1.12064						YDR033W	0.0715558	1	-13.9751
YDL135C	0.903409	1		YKR066C	0.8867	1	-1.12778						YLR029C	0.0530714	1	-18.8425
YBL045C	0.901692	1		YNR043W	0.885328	1	-1.12953
YPL117C	0.864793	1		YKL060C	0.88015	1	-1.13617
YDR258C	0.850639	1		YNR016C	0.867307	1	-1.15299
YPL081W	0.804711	1		YPL117C	0.864793	1	-1.15635
YNL178W	0.847205	1		YFR004W	0.860688	1	-1.16186
YDR092W	0.797168	1		YJL080C	0.853315	1	-1.1719
YJL080C	0.853315	1		YDR258C	0.850639	1	-1.17559
YMR202W	0.845048	1		YKL024C	0.850409	1	-1.17591
YDR353W	0.901904	1		YNL178W	0.847205	1	-1.18035
YFR004W	0.860688	1		YMR314W	0.846988	1	-1.18065
YKL024C	0.850409	1		YMR202W	0.845048	1	-1.18337
YMR142C	0.800961	1		YOR046C	0.84331	1	-1.1858
YLR344W	0.806242	1		YER023W	0.823518	1	-1.2143
YMR314W	0.846988	1		YNL189W	0.821352	1	-1.2175
YNL189W	0.821352	1		YLR055C	0.820523	1	-1.21874
YNR043W	0.885328	1		YGR267C	0.80677	1	-1.23951
YJR007W	0.764775	1		YLR344W	0.806242	1	-1.24032
YOR046C	0.84331	1		YPL081W	0.804711	1	-1.24268
YER069W	0.80314	1		YER069W	0.80314	1	-1.24511
YLR055C	0.820523	1		YMR142C	0.800961	1	-1.2485
YBR189W	0.792679	1		YJR072C	0.799194	1	-1.25126
YIL127C	0.778211	1		YFL018C	0.79803	1	-1.25309
YNL071W	0.777962	1		YDR092W	0.797168	1	-1.25444
YDL100C	0.761783	1		YBR189W	0.792679	1	-1.26154
YER023W	0.823518	1		YPR125W	0.790896	1	-1.26439
YGR267C	0.80677	1		YGR234W	0.78318	1	-1.27685
YPR148C	0.772827	1		YBL050W	0.783123	1	-1.27694
YFL039C	0.766705	1		YLR429W	0.781433	1	-1.2797
YBL050W	0.783123	1		YIL127C	0.778211	1	-1.285
YER070W	0.729148	1		YNL071W	0.777962	1	-1.28541
YJL088W	0.753844	1		YJL026W	0.777819	1	-1.28565
YOR204W	0.759914	1		YDR533C	0.777134	1	-1.28678
YCL011C	0.733017	1		YMR235C	0.772911	1	-1.29381
YFL018C	0.79803	1		YPR148C	0.772827	1	-1.29395
YJL014W	0.725179	1		YJR048W	0.769004	1	-1.30038
YDR234W	0.754854	1		YDR158W	0.766983	1	-1.30381
YPR125W	0.790896	1		YFL039C	0.766705	1	-1.30428
YDR158W	0.766983	1		YJR007W	0.764775	1	-1.30757
YJR072C	0.799194	1		YDL100C	0.761783	1	-1.31271
YLR429W	0.781433	1		YOR204W	0.759914	1	-1.31594
YDR304C	0.707028	1		YEL051W	0.757391	1	-1.32032
YMR235C	0.772911	1		YNL232W	0.756153	1	-1.32248
YDR533C	0.777134	1		YDR234W	0.754854	1	-1.32476
YBR145W	0.740909	1		YJL088W	0.753844	1	-1.32653
YLR432W	0.728707	1		YBR145W	0.740909	1	-1.34969
YLR300W	0.692927	1		YHR196W	0.739111	1	-1.35298
YCL050C	0.723676	1		YOR128C	0.738351	1	-1.35437
YGR234W	0.78318	1		YHR018C	0.737322	1	-1.35626
YPL131W	0.716422	1		YGR285C	0.735913	1	-1.35886
YMR083W	0.696628	1		YFL022C	0.735473	1	-1.35967
YML001W	0.724837	1		YCL011C	0.733017	1	-1.36422
YGL221C	0.717277	1		YJL008C	0.729626	1	-1.37057
YOR128C	0.738351	1		YER070W	0.729148	1	-1.37146
YHR196W	0.739111	1		YLR432W	0.728707	1	-1.37229
YJL026W	0.777819	1		YJR010W	0.727296	1	-1.37496
YJL008C	0.729626	1		YJL014W	0.725179	1	-1.37897
YGR285C	0.735913	1		YML001W	0.724837	1	-1.37962
YHR018C	0.737322	1		YCL050C	0.723676	1	-1.38183
YML078W	0.712137	1		YML085C	0.719936	1	-1.38901
YJR048W	0.769004	1		YBR149W	0.719452	1	-1.38995
YEL051W	0.757391	1		YGL221C	0.717277	1	-1.39416
YBR149W	0.719452	1		YPL131W	0.716422	1	-1.39583
YDL097C	0.700755	1		YKL113C	0.715461	1	-1.3977
YLR150W	0.715276	1		YLR150W	0.715276	1	-1.39806
YMR120C	0.706815	1		YHR179W	0.713338	1	-1.40186
YOL049W	0.709516	1		YML078W	0.712137	1	-1.40422
YJR010W	0.727296	1		YOL049W	0.709516	1	-1.40941
YGR094W	0.663537	1		YDR304C	0.707028	1	-1.41437
YGL011C	0.682877	1		YMR120C	0.706815	1	-1.4148
YKL180W	0.688905	1		YMR318C	0.702619	1	-1.42325
YDL213C	0.667003	1		YDL097C	0.700755	1	-1.42703
YER133W	0.659202	1		YBL047C	0.698968	1	-1.43068
YNL016W	0.672877	1		YMR083W	0.696628	1	-1.43549
YKL113C	0.715461	1		YDR023W	0.694145	1	-1.44062
YFL022C	0.735473	1		YLR300W	0.692927	1	-1.44315
YDR023W	0.694145	1		YLR249W	0.691064	1	-1.44704
YGL062W	0.667581	1		YKL180W	0.688905	1	-1.45158
YOL064C	0.676081	1		YCL018W	0.688346	1	-1.45276
YDL061C	0.655136	1		YPL143W	0.685812	1	-1.45813
YLR249W	0.691064	1		YNL241C	0.684951	1	-1.45996
YDR174W	0.679713	1		YGL011C	0.682877	1	-1.46439
YER003C	0.629646	1		YDR174W	0.679713	1	-1.47121
YLR060W	0.645367	1		YDL136W	0.678912	1	-1.47294
YNL241C	0.684951	1		YOL059W	0.678634	1	-1.47355
YKL029C	0.664654	1		YOL064C	0.676081	1	-1.47911
YHR020W	0.580263	1		YCR004C	0.675314	1	-1.48079
YMR318C	0.702619	1		YNL041C	0.673527	1	-1.48472
YBL047C	0.698968	1		YIL078W	0.672907	1	-1.48609
YNL010W	0.639707	1		YNL016W	0.672877	1	-1.48615
YPL143W	0.685812	1		YGL062W	0.667581	1	-1.49794
YIL078W	0.672907	1		YDL213C	0.667003	1	-1.49924
YBR025C	0.663134	1		YKL029C	0.664654	1	-1.50454
YHR179W	0.713338	1		YGR094W	0.663537	1	-1.50708
YNL220W	0.644335	1		YBR025C	0.663134	1	-1.50799
YPR172W	0.642996	1		YER133W	0.659202	1	-1.51699
YOL059W	0.678634	1		YGL147C	0.658056	1	-1.51963
YNL232W	0.756153	1		YDL061C	0.655136	1	-1.5264
YBR106W	0.595959	1		YBR143C	0.65305	1	-1.53128
YGL147C	0.658056	1		YGR085C	0.649313	1	-1.54009
YGR085C	0.649313	1		YLR060W	0.645367	1	-1.54951
YNL041C	0.673527	1		YNL220W	0.644335	1	-1.55199
YDL136W	0.678912	1		YPR172W	0.642996	1	-1.55522
YCR004C	0.675314	1		YNL010W	0.639707	1	-1.56322
YBR010W	0.632172	1		YBR010W	0.632172	1	-1.58185
YEL071W	0.593431	1		YER003C	0.629646	1	-1.58819
YDL185W	0.620299	1		YDL185W	0.620299	1	-1.61213
YCL018W	0.688346	1		YBR249C	0.613543	1	-1.62988
YHR019C	0.576865	1		YER052C	0.611664	1	-1.63488
YER052C	0.611664	1		YDL198C	0.610472	1	-1.63808
YBR143C	0.65305	1		YDR368W	0.603655	1	-1.65658
YBR249C	0.613543	1		YGR204W	0.598524	1	-1.67078
YCR088W	0.556147	1		YER086W	0.596614	1	-1.67613
YBR121C	0.577004	1		YBR106W	0.595959	1	-1.67797
YBR085W	0.595663	1		YBR085W	0.595663	1	-1.6788
YER086W	0.596614	1		YEL071W	0.593431	1	-1.68512
YML085C	0.719936	1		YGR001C	0.586715	1	-1.7044
YGL234W	0.56086	1		YHR020W	0.580263	1	-1.72336
YGR204W	0.598524	1		YBR121C	0.577004	1	-1.73309
YGR001C	0.586715	1		YHR019C	0.576865	1	-1.73351
YBL027W	0.498062	1		YDL066W	0.569503	1	-1.75592
YDL066W	0.569503	1		YGL234W	0.56086	1	-1.78298
YGL026C	0.547094	1		YCR088W	0.556147	1	-1.79809
YDL198C	0.610472	1		YDR341C	0.554207	1	-1.80438
YDR341C	0.554207	1		YPL028W	0.55321	1	-1.80763
YBL002W	0.551232	1		YHR183W	0.55237	1	-1.81038
YHR183W	0.55237	1		YDL091C	0.551549	1	-1.81308
YMR217W	0.549095	1		YBL002W	0.551232	1	-1.81412
YIL074C	0.547562	1		YMR217W	0.549095	1	-1.82118
YPL237W	0.516528	1		YGL148W	0.549087	1	-1.82121
YDR368W	0.603655	1		YIL074C	0.547562	1	-1.82628
YKL103C	0.536699	1		YGL026C	0.547094	1	-1.82784
YDL091C	0.551549	1		YAR002C-A	0.546709	1	-1.82913
YOL147C	0.530841	1		YIL133C	0.542157	1	-1.84448
YJR064W	0.536436	1		YKL103C	0.536699	1	-1.86324
YPL028W	0.55321	1		YJR064W	0.536436	1	-1.86416
YBR080C	0.513501	1		YGL008C	0.534362	1	-1.87139
YIL133C	0.542157	1		YOL061W	0.531083	1	-1.88295
YGL148W	0.549087	1		YOL147C	0.530841	1	-1.8838
YER091C	0.517646	1		YER091C	0.517646	1	-1.93182
YJL200C	0.515256	1		YPL237W	0.516528	1	-1.936
YOL061W	0.531083	1		YJL200C	0.515256	1	-1.94078
YAR002C-A	0.546709	1		YBR080C	0.513501	1	-1.94742
YKL157W	0.467681	1		YML008C	0.508206	1	-1.96771
YPL226W	0.482382	1		YDL182W	0.504924	1	-1.9805
YJR137C	0.473407	1		YBL027W	0.498062	1	-2.00778
YNL064C	0.476294	1		YLR420W	0.490125	1	-2.0403
YML008C	0.508206	1		YOL097C	0.490005	1	-2.04079
YDL182W	0.504924	1		YLL018C	0.48635	1	-2.05613
YML063W	0.456572	1		YGR175C	0.485053	1	-2.06163
YOL097C	0.490005	1		YHR068W	0.484457	1	-2.06417
YBL076C	0.478508	1		YOR230W	0.48376	1	-2.06714
YGR175C	0.485053	1		YPL226W	0.482382	1	-2.07305
YDR127W	0.456134	1		YLR027C	0.481359	1	-2.07745
YHR068W	0.484457	1		YDL174C	0.478694	1	-2.08902
YLL018C	0.48635	1		YBL076C	0.478508	1	-2.08983
YLR027C	0.481359	1		YML035C	0.478015	1	-2.09198
YML035C	0.478015	1		YNL064C	0.476294	1	-2.09954
YJL130C	0.45985	1		YJR137C	0.473407	1	-2.11235
YDL174C	0.478694	1		YKL157W	0.467681	1	-2.13821
YPL160W	0.43623	1		YJL130C	0.45985	1	-2.17462
YOR230W	0.48376	1		YML063W	0.456572	1	-2.19024
YNL104C	0.454148	1		YDR127W	0.456134	1	-2.19234
YGL242C	0.451602	1		YNL104C	0.454148	1	-2.20192
YDR037W	0.412132	1		YGL242C	0.451602	1	-2.21434
YMR079W	0.449978	1		YMR079W	0.449978	1	-2.22233
YLR420W	0.490125	1		YNR050C	0.441327	1	-2.26589
YBL024W	0.42583	1		YJL167W	0.44132	1	-2.26593
YLR293C	0.415593	1		YPL160W	0.43623	1	-2.29237
YGR264C	0.416294	1		YDL246C	0.429252	1	-2.32963
YNR050C	0.441327	1		YBL024W	0.42583	1	-2.34836
YDL246C	0.429252	1		YGR264C	0.416294	1	-2.40215
YFR010W	0.411539	1		YLR293C	0.415593	1	-2.4062
YIL018W	0.376161	1		YDR037W	0.412132	1	-2.42641
YJL167W	0.44132	1		YFR010W	0.411539	1	-2.4299
YMR108W	0.399605	1		YHR190W	0.40175	1	-2.48911
YDL014W	0.392217	1		YMR108W	0.399605	1	-2.50247
YOR335C	0.35024	1		YDL014W	0.392217	1	-2.54961
YDR432W	0.385834	1		YFR044C	0.388731	1	-2.57247
YDR408C	0.382284	1		YMR096W	0.387281	1	-2.58211
YMR096W	0.387281	1		YCR073W-A	0.386008	1	-2.59062
YDR035W	0.382813	1		YDR432W	0.385834	1	-2.59179
YER165W	0.368032	1		YDR035W	0.382813	1	-2.61224
YGL001C	0.353297	1		YDR408C	0.382284	1	-2.61586
YFR030W	0.337756	1		YJR105W	0.3816	1	-2.62055
YOR120W	0.370515	1		YNL069C	0.378055	1	-2.64512
YDL055C	0.351686	1		YIL018W	0.376161	1	-2.65843
YMR027W	0.349909	1		YOR184W	0.370716	1	-2.69748
YIL009W	0.348932	1		YOR120W	0.370515	1	-2.69894
YHR190W	0.40175	1		YER165W	0.368032	1	-2.71716
YCR073W-A	0.386008	1		YLR180W	0.355901	1	-2.80977
YNL069C	0.378055	1		YNL055C	0.35579	1	-2.81064
YOR184W	0.370716	1		YBR248C	0.354388	1	-2.82176
YGR061C	0.333146	1		YGL001C	0.353297	1	-2.83048
YJR105W	0.3816	1		YER043C	0.352375	1	-2.83789
YHR070W	0.342115	1		YDL055C	0.351686	1	-2.84345
YDR502C	0.340476	1		YOR335C	0.35024	1	-2.85518
YAL038W	0.325289	1		YMR027W	0.349909	1	-2.85788
YJR109C	0.334432	1		YIL009W	0.348932	1	-2.86589
YBL072C	0.345882	1		YBL072C	0.345882	1	-2.89116
YER043C	0.352375	1		YMR116C	0.343952	1	-2.90739
YER025W	0.305827	1		YHR070W	0.342115	1	-2.923
YFR044C	0.388731	1		YDR502C	0.340476	1	-2.93706
YCL037C	0.32564	1		YFR030W	0.337756	1	-2.96072
YMR300C	0.31356	1		YJR109C	0.334432	1	-2.99015
YNL055C	0.35579	1		YGL123W	0.333881	1	-2.99508
YER178W	0.323463	1		YLR044C	0.33379	1	-2.9959
YBR248C	0.354388	1		YGR061C	0.333146	1	-3.00168
YGL123W	0.333881	1		YOR136W	0.332893	1	-3.00397
YIR034C	0.32754	1		YBR011C	0.332565	1	-3.00693
YMR116C	0.343952	1		YIR034C	0.32754	1	-3.05307
YNL007C	0.30867	1		YCL037C	0.32564	1	-3.07087
YMR146C	0.322671	1		YAL038W	0.325289	1	-3.07419
YLR180W	0.355901	1		YGL135W	0.324431	1	-3.08232
YLR044C	0.33379	1		YER178W	0.323463	1	-3.09154
YNL118C	0.314179	1		YMR146C	0.322671	1	-3.09913
YLR441C	0.295913	1		YNL118C	0.314179	1	-3.18289
YDR233C	0.298382	1		YMR300C	0.31356	1	-3.18918
YBR011C	0.332565	1		YNL007C	0.30867	1	-3.23971
YGL008C	0.534362	1		YER025W	0.305827	1	-3.26983
YOR136W	0.332893	1		YNL014W	0.303228	1	-3.29785
YMR242C	0.299293	1		YMR242C	0.299293	1	-3.34121
YGL009C	0.287579	1		YDR233C	0.298382	1	-3.35141
YPR035W	0.285441	1		YLR441C	0.295913	1	-3.37937
YNL014W	0.303228	1		YGL009C	0.287579	1	-3.47731
YGL135W	0.324431	1		YPR035W	0.285441	1	-3.50336
YPL061W	0.268526	1		YKL081W	0.274468	1	-3.64341
YOR063W	0.25692	1		YHR025W	0.273337	1	-3.65849
YCL030C	0.267299	1		YPL061W	0.268526	1	-3.72404
YBR029C	0.268258	1		YBR029C	0.268258	1	-3.72775
YIL053W	0.266528	1		YOL127W	0.267764	1	-3.73463
YGL245W	0.244488	1		YCL030C	0.267299	1	-3.74114
YHR203C	0.258305	1		YIL053W	0.266528	1	-3.75195
YKL081W	0.274468	1		YGL202W	0.265117	1	-3.77192
YGL202W	0.265117	1		YHR203C	0.258305	1	-3.87139
YGR185C	0.243673	1		YOR063W	0.25692	1	-3.89226
YOL127W	0.267764	1		YLR448W	0.252561	1	-3.95943
YHR025W	0.273337	1		YGL245W	0.244488	1	-4.09018
YLR304C	0.24299	1		YGR185C	0.243673	1	-4.10386
YLR448W	0.252561	1		YLR304C	0.24299	1	-4.11539
YLR075W	0.233125	1		YLR075W	0.233125	1	-4.28954
YML126C	0.219944	1		YMR214W	0.222552	1	-4.49332
YGL189C	0.221736	1		YGL189C	0.221736	1	-4.50987
YOR168W	0.215413	1		YML126C	0.219944	1	-4.54661
YER090W	0.216717	1		YGL076C	0.21826	1	-4.58169
YGR124W	0.214623	1		YER090W	0.216717	1	-4.61431
YGL076C	0.21826	1		YOR168W	0.215413	1	-4.64224
YJR016C	0.207598	1		YGR124W	0.214623	1	-4.65933
YPR145W	0.184418	1		YJR016C	0.207598	1	-4.81701
YGR148C	0.186488	1		YJR025C	0.202808	1	-4.93077
YKL210W	0.186864	1		YBL092W	0.197365	1	-5.06675
YBL092W	0.197365	1		YBR191W	0.191972	1	-5.20909
YJR025C	0.202808	1		YKL210W	0.186864	1	-5.35148
YBR191W	0.191972	1		YGR148C	0.186488	1	-5.36227
YMR214W	0.222552	1		YPR145W	0.184418	1	-5.42247
YER056C-A	0.177401	1		YGL117W	0.183404	1	-5.45243
YML073C	0.179467	1		YML073C	0.179467	1	-5.57205
YDR354W	0.158183	1		YER056C-A	0.177401	1	-5.63695
YHR029C	0.162926	1		YHR010W	0.176077	1	-5.67934
YLL045C	0.161936	1		YLR303W	0.165861	1	-6.02916
YGL117W	0.183404	1		YHR029C	0.162926	1	-6.13774
YLR058C	0.158557	1		YLL045C	0.161936	1	-6.17527
YGR118W	0.156769	1		YER073W	0.161929	1	-6.17554
YER073W	0.161929	1		YLR058C	0.158557	1	-6.30688
YHR010W	0.176077	1		YDR354W	0.158183	1	-6.32181
YPR074C	0.142345	1		YGR118W	0.156769	1	-6.37881
YLR303W	0.165861	1		YPR074C	0.142345	1	-7.0252
YOL058W	0.133265	1		YOL058W	0.133265	1	-7.50384
YHR208W	0.126937	1		YHR208W	0.126937	1	-7.87794
YIL116W	0.112369	1		YIL116W	0.112369	1	-8.89923
YNL301C	0.109731	1		YNL301C	0.109731	1	-9.11322
YPL048W	0.0996827	1		YPL048W	0.0996827	1	-10.0318
YGL103W	0.0879494	1		YHL033C	0.0936123	1	-10.6824
YHL033C	0.0936123	1		YGL103W	0.0879494	1	-11.3702
YGL031C	0.0721823	1		YGL031C	0.0721823	1	-13.8538
YLR029C	0.0530714	1		YDR033W	0.0715558	1	-13.9751
YDR033W	0.0715558	1		YLR029C	0.0530714	1	-18.8425
YML012W	1.56051	0
YDL029W	1.3841	0
YNL111C	1.77042	0
YLR043C	1.50873	0
YOR285W	1.28557	0
YER094C	1.23546	0
YOR101W	1.26578	0
YDL130W-A	1.22206	0
YER074W	1.23351	0
YDR129C	1.15777	0
YHL034C	1.14599	0
YHL015W	1.16419	0
YOR310C	1.15724	0
YML125C	1.16147	0
YHR051W	1.28672	0
YEL040W	1.24279	0
YGL030W	1.35308	0
YIR035C	1.16327	0
YIL022W	1.2017	0
YGR029W	1.15719	0
YDR155C	1.13992	0
YGL106W	1.24335	0
YOR126C	1.09432	0
YMR205C	1.12391	0
YOR132W	1.22609	0
YKL145W	1.08147	0
YMR215W	1.15609	0
YFL045C	1.11818	0
YGL112C	1.08983	0
YPL037C	1.13684	0
YEL060C	1.13035	0
YNL135C	1.13997	0
YMR295C	1.2338	0
YKL190W	1.0926	0
YDR510W	1.15693	0
YKR001C	1.1232	0
YGR155W	1.11093	0
YDL208W	1.14861	0
YJL111W	1.08974	0
YIL065C	1.10843	0
YBR160W	1.08023	0
YOR280C	1.14557	0
YOL143C	1.07487	0
YDL143W	1.0794	0
YLR292C	1.06183	0
YKL213C	1.08337	0
YGL068W	1.06133	0
YJL020C	1.25316	0
YBL091C	1.07348	0
YLR301W	1.11234	0
YJR070C	1.05785	0
YML081C-A	1.16047	0
YML028W	1.20123	0
YCL028W	0.992802	0
YKL216W	1.10978	0
YNR054C	1.00608	0
YER004W	1.07908	0
YKL009W	1.01946	0
YOR259C	1.06048	0
YLR163C	1.0752	0
YGR282C	1.10816	0
YOL151W	1.08537	0
YOR257W	1.04459	0
YNL149C	1.07879	0
YDL126C	1.05017	0
YHR064C	0.978201	0
YMR183C	1.17277	0
YNR017W	1.06568	0
YDR032C	1.0603	0
YMR229C	1.07113	0
YMR260C	1.23764	0
YLR179C	1.08027	0
YOL038W	1.12589	0
YMR226C	1.04107	0
YFR051C	1.01858	0
YGR192C	1.04249	0
YGR162W	1.0196	0
YPR133C	0.985712	0
YDL121C	1.06322	0
YBR079C	0.947472	0
YFR047C	1.15003	0
YIL142W	1.05735	0
YHR107C	1.05166	0
YHR201C	0.954362	0
YDR485C	1.03427	0
YIL070C	0.974552	0
YLR208W	1.06251	0
YER110C	0.986516	0
YPR028W	0.95023	0
YEL047C	1.03877	0
YJR002W	1.09206	0
YBL033C	1.11565	0
YCL009C	1.02847	0
YDL022W	1.02019	0
YOR261C	0.993682	0
YER055C	0.929493	0
YMR194W	1.15729	0
YEL034W	1.14984	0
YER120W	0.973473	0
YGL125W	1.03183	0
YOL027C	0.977646	0
YLL050C	1.02607	0
YBL041W	1.01973	0
YFL014W	1.09533	0
YMR062C	1.0092	0
YLR257W	1.01555	0
YPL106C	0.94145	0
YDR224C	1.03306	0
YOR287C	0.967252	0
YGR048W	1.01159	0
YLR153C	0.956788	0
YGL048C	0.980376	0
YDR487C	0.988859	0
YDR188W	0.967914	0
YFL038C	0.975783	0
YDR298C	0.964168	0
YER042W	0.917765	0
YGR208W	0.946865	0
YLR061W	0.969132	0
YPR041W	0.936893	0
YKL056C	1.00964	0
YOR362C	0.953291	0
YFL028C	0.972358	0
YPR110C	0.93379	0
YHR060W	1.02668	0
YKL117W	0.937201	0
YBR221C	0.967696	0
YFR052W	0.9604	0
YDR190C	0.965949	0
YDR148C	1.09046	0
YNL098C	0.945545	0
YKL182W	0.953994	0
YPL262W	0.99318	0
YLR197W	0.882919	0
YPR165W	0.835243	0
YPR033C	0.894289	0
YKL196C	0.902322	0
YLR355C	0.97586	0
YML070W	0.962251	0
YPL249C-A	0.949466	0
YPL078C	0.956245	0
YPL235W	0.996977	0
YPR129W	0.957062	0
YLL026W	0.888421	0
YKL112W	0.952208	0
YPL231W	0.908842	0
YGR027C	0.888748	0
YLR447C	0.871859	0
YGR240C	0.872166	0
YJR017C	0.946198	0
YKR074W	0.98321	0
YPL240C	0.85953	0
YPL232W	0.876554	0
YNL037C	0.936248	0
YOR142W	0.895812	0
YOR202W	0.919797	0
YDL078C	0.896585	0
YDR064W	0.852874	0
YDL164C	0.971469	0
YGR180C	0.910609	0
YMR203W	0.921453	0
YOR323C	0.93099	0
YDL084W	0.895817	0
YDL083C	0.864246	0
YHR146W	0.803636	0
YKL054C	0.832934	0
YGL043W	0.856412	0
YDR399W	0.835054	0
YHL001W	0.773061	0
YDL131W	0.894078	0
YLR388W	0.706414	0
YHR005C-A	0.61179	0
YNL061W	0.70691	0
YDR145W	1.11463	0
YKL080W	0.593606	0
YDR518W	0.637882	0
YGR178C	0.594068	0
YMR309C	1.50719	0
YGR159C	0.883491	0
