# Supplementary material for: The Presence of Pretreated Lignocellulosic Solids from Birch during Saccharomyces cerevisiae Fermentations Leads to Increased Tolerance to Inhibitors – A Proteomic Study of the Effects
Source: PLoS One. 2016 Feb 5;11(2):e0148635. doi: 10.1371/journal.pone.0148635 (PMC4743953; doi:10.1371/journal.pone.0148635)
Supplement: S2 Table — Proteins with a significance of 95% using Student’s t-test were categorized based on MIPS indices of biological functions and location. MIPS-generated P-value is also presented corresponding to each category. The proteins are designated according to the names of their ORFs. (XLSX) [file pone.0148635.s005.xlsx]

## Sheet: All functional category
The comparison is done to p3_p43747_Sac_cerev_SGD containing 5915 annotated genes.
545 out of 545 genes are found:
YAL003W YAL012W YAL038W YAL062W YAR002C-A YAR014C YAR015W YBL002W YBL003C YBL024W YBL027W YBL032W YBL047C YBL050W YBL058W YBL072C YBL075C YBL076C YBL087C YBL092W YBL099W YBR009C YBR010W YBR011C YBR014C YBR025C YBR029C YBR035C YBR039W YBR078W YBR080C YBR085W YBR088C YBR089C-A YBR106W YBR109C YBR121C YBR127C YBR143C YBR145W YBR149W YBR162C YBR189W YBR191W YBR196C YBR248C YBR249C YBR256C YBR279W YBR…
FUNCTIONAL CATEGORY	abs SET	rel SET	genes SET	abs GENOME	rel GENOME	rel SET/rel GENOME	P-VALUE
01 METABOLISM	226	41.4	YHR128W YHR039C-A YHR068W YHR029C YHR193C YHR190W YHR183W YHR025W YHR018C YHR070W YHR208W YAL038W YAL062W YAL012W YAR015W YBL032W YBR249C YBR291C YBR080C YBR145W YBR029C YBL075C YBR011C YBR035C YBR196C YBR248C YBR149W YBR014C YBR256C YBR106W YCR012W YCL026C-B YCL050C YCL030C YCL035C YCL011C YCL018W YCR002C YCR004C YDL066W YDL246C YDR226W YDR533C YDR071C YDR354W YDR394W YDL198C YDR258C YDR368W YDR…	1990	33.6	1.23214	3.81067e-05
01.01 amino acid metabolism	85	15.5	YHR068W YHR025W YHR018C YHR070W YHR208W YAL062W YAL012W YBR249C YBR248C YCL030C YCL018W YDL066W YDR071C YDR354W YDR158W YDR234W YDR035W YDR127W YDR328C YDL182W YDR502C YER057C YER023W YER052C YER043C YER069W YER090W YER086W YER091C YFR030W YFL018C YGR204W YGR267C YGR124W YGL026C YGL202W YGL148W YGL009C YIL074C YIR034C YIL051C YIL094C YIL116W YJL200C YJR139C YJR137C YJL088W YJR016C YJR010W YJL130C…	318	5.37	2.88641	5.53018e-21
01.01.03 assimilation of ammonia, metabolism of the glutamate group	19	3.48	YHR018C YAL062W YDL066W YER023W YER069W YJL200C YJL088W YJL130C YJR109C YLR304C YLR027C YMR300C YNL241C YNR001C YOR136W YOR375C YOL140W YOL058W YPR035W	74	1.25	2.784	2.63802e-05
01.01.03.01 metabolism of glutamine	5	0.91	YAL062W YJR109C YNL241C YOR375C YPR035W	16	0.27	3.37037	0.0120638
01.01.03.01.01 biosynthesis of glutamine	2	0.36	YNL241C YPR035W	2	0.03	12	0.00847538
01.01.03.01.02 degradation of glutamine	3	0.55	YAL062W YJR109C YOR375C	7	0.11	5	0.0205305
01.01.03.02 metabolism of glutamate	13	2.38	YAL062W YDL066W YER023W YER069W YJL200C YLR304C YLR027C YMR300C YNR001C YOR136W YOR375C YOL140W YPR035W	41	0.69	3.44928	4.66996e-05
01.01.03.02.01 biosynthesis of glutamate	12	2.2	YAL062W YDL066W YER023W YJL200C YLR304C YLR027C YMR300C YNR001C YOR136W YOR375C YOL140W YPR035W	28	0.47	4.68085	2.54458e-06
01.01.03.02.02 degradation of glutamate	4	0.73	YAL062W YLR027C YMR300C YOR375C	10	0.16	4.5625	0.00953143
01.01.03.03 metabolism of proline	3	0.55	YAL062W YER023W YOR375C	11	0.18	3.05556	0.0733796
01.01.03.03.01 biosynthesis of proline	1	0.18	YER023W	6	0.1	1.8	0.440235
01.01.03.03.02 degradation of proline	3	0.55	YAL062W YER023W YOR375C	6	0.1	5.5	0.0125844
01.01.03.05 metabolism of arginine	9	1.65	YHR018C YAL062W YER069W YJL088W YJL130C YJR109C YOR375C YOL140W YOL058W	29	0.49	3.36735	0.000832485
01.01.03.05.01 biosynthesis of arginine	7	1.28	YHR018C YER069W YJL088W YJL130C YJR109C YOL140W YOL058W	15	0.25	5.12	0.000180812
01.01.03.05.02 degradation of arginine	3	0.55	YHR018C YAL062W YOR375C	6	0.1	5.5	0.0125844
01.01.05 metabolism of urea cycle, creatine and polyamines	9	1.65	YHR068W YHR018C YDR071C YER069W YJL088W YJL130C YJR109C YOL140W YOL058W	21	0.35	4.71429	4.78595e-05
01.01.05.01 metabolism of polyamines	2	0.36	YHR068W YDR071C	10	0.16	2.25	0.233557
01.01.05.01.02 degradation of polyamines	1	0.18	YHR068W	5	0.08	2.25	0.383372
01.01.05.03 metabolism of urea (urea cycle)	6	1.1	YHR018C YER069W YJL088W YJL130C YJR109C YOL058W	10	0.16	6.875	9.05553e-05
01.01.06 metabolism of the aspartate family	32	5.87	YHR025W YHR018C YAL012W YDR158W YDR234W YDL182W YDR502C YER052C YER043C YER086W YER091C YFR030W YGR124W YGL202W YIR034C YIL094C YJR139C YJR137C YJR010W YKR069W YKL001C YLR180W YLR303W YLR027C YLR058C YNL220W YNR050C YOL064C YOL058W YPR145W YPR118W YPL028W	85	1.43	4.1049	7.19046e-13
01.01.06.01 metabolism of aspartate	5	0.91	YHR018C YER052C YLR027C YNL220W YOL058W	13	0.21	4.33333	0.00448404
01.01.06.01.01 biosynthesis of aspartate	2	0.36	YLR027C YNL220W	4	0.06	6	0.0448399
01.01.06.01.02 degradation of aspartate	3	0.55	YER052C YLR027C YNL220W	6	0.1	5.5	0.0125844
01.01.06.02 metabolism of asparagine	3	0.55	YGR124W YLR027C YPR145W	10	0.16	3.4375	0.0571587
01.01.06.02.01 biosynthesis of asparagine	3	0.55	YGR124W YLR027C YPR145W	5	0.08	6.875	0.00675196
01.01.06.04 metabolism of threonine	5	0.91	YHR025W YDR158W YER052C YER086W YJR139C	13	0.21	4.33333	0.00448404
01.01.06.04.01 biosynthesis of threonine	3	0.55	YHR025W YER052C YJR139C	6	0.1	5.5	0.0125844
01.01.06.04.02 degradation of threonine	1	0.18	YER086W	7	0.11	1.63636	0.491864
01.01.06.05 metabolism of methionine	17	3.11	YHR025W YAL012W YDR158W YDR502C YER052C YER043C YER091C YFR030W YJR139C YJR137C YJR010W YKR069W YKL001C YLR180W YLR303W YOL064C YPR118W	39	0.65	4.78462	1.44908e-08
01.01.06.05.01 biosynthesis of methionine	8	1.46	YAL012W YER052C YER091C YFR030W YJR137C YKL001C YOL064C YPR118W	22	0.37	3.94595	0.000491163
01.01.06.05.01.01 biosynthesis of homocysteine	3	0.55	YAL012W YFR030W YJR137C	7	0.11	5	0.0205305
01.01.06.05.02 degradation of methionine	3	0.55	YDR502C YER091C YLR180W	6	0.1	5.5	0.0125844
01.01.06.06 metabolism of lysine	11	2.01	YDR158W YDR234W YDL182W YER052C YGL202W YIR034C YIL094C YJR139C YLR058C YNR050C YPL028W	27	0.45	4.46667	1.21623e-05
01.01.06.06.01 biosynthesis of lysine	8	1.46	YDR158W YDR234W YDL182W YER052C YIR034C YIL094C YJR139C YNR050C	14	0.23	6.34783	8.98924e-06
01.01.06.06.01.01 diaminopimelic acid pathway	2	0.36	YDR158W YER052C	2	0.03	12	0.00847538
01.01.06.06.01.03 aminoadipic acid pathway	5	0.91	YDR234W YDL182W YIR034C YIL094C YNR050C	9	0.15	6.06667	0.000600101
01.01.06.06.02 degradation of lysine	4	0.73	YIR034C YLR058C YNR050C YPL028W	7	0.11	6.63636	0.00198949
01.01.09 metabolism of the cysteine - aromatic group	27	4.95	YHR025W YAL012W YBR249C YBR248C YCL030C YDR354W YDR158W YDR035W YDR127W YER052C YER090W YER086W YFL018C YGR267C YGL026C YGL202W YGL148W YIL074C YIL116W YJR139C YJR010W YJR025C YLR303W YLR058C YNL274C YOR184W YOL061W	110	1.85	2.67568	1.41592e-06
01.01.09.01 metabolism of glycine	4	0.73	YFL018C YIL074C YLR058C YOR184W	16	0.27	2.7037	0.0530614
01.01.09.01.01 biosynthesis of glycine	2	0.36	YIL074C YOR184W	9	0.15	2.4	0.198278
01.01.09.01.02 degradation of glycine	2	0.36	YFL018C YLR058C	11	0.18	2	0.269152
01.01.09.02 metabolism of serine	10	1.83	YHR025W YDR158W YER052C YER086W YFL018C YIL074C YJR139C YLR058C YNL274C YOR184W	25	0.42	4.35714	3.70426e-05
01.01.09.02.01 biosynthesis of serine	5	0.91	YFL018C YIL074C YLR058C YNL274C YOR184W	13	0.21	4.33333	0.00448404
01.01.09.03 metabolism of cysteine	3	0.55	YAL012W YJR010W YLR303W	20	0.33	1.66667	0.278416
01.01.09.03.01 biosynthesis of cysteine	3	0.55	YAL012W YJR010W YLR303W	9	0.15	3.66667	0.0428705
01.01.09.03.02 degradation of cysteine	1	0.18	YLR303W	2	0.03	6	0.175802
01.01.09.04 metabolism of phenylalanine	5	0.91	YDR127W YGR267C YGL202W YGL148W YIL116W	22	0.37	2.45946	0.0459751
01.01.09.04.01 biosynthesis of phenylalanine	2	0.36	YGL148W YIL116W	5	0.08	4.5	0.0702319
01.01.09.04.02 degradation of phenylalanine	1	0.18	YGR267C	3	0.05	3.6	0.251768
01.01.09.05 metabolism of tyrosine	5	0.91	YDR127W YGR267C YGL202W YGL148W YIL116W	20	0.33	2.75758	0.0315102
01.01.09.05.01 biosynthesis of tyrosine	2	0.36	YGL148W YIL116W	3	0.05	7.2	0.0238695
01.01.09.05.02 degradation of tyrosine	1	0.18	YGR267C	2	0.03	6	0.175802
01.01.09.06 metabolism of tryptophan	9	1.65	YDR354W YDR127W YER090W YGR267C YGL026C YGL202W YGL148W YJR025C YOL061W	29	0.49	3.36735	0.000832485
01.01.09.06.01 biosynthesis of tryptophan	5	0.91	YDR354W YER090W YGL026C YGL148W YOL061W	12	0.2	4.55	0.00298281
01.01.09.06.02 degradation of tryptophan	2	0.36	YGR267C YJR025C	5	0.08	4.5	0.0702319
01.01.09.07 metabolism of histidine	4	0.73	YBR248C YCL030C YIL116W YOL061W	21	0.35	2.08571	0.121656
01.01.09.07.01 biosynthesis of histidine	4	0.73	YBR248C YCL030C YIL116W YOL061W	15	0.25	2.92	0.042812
01.01.11 metabolism of the pyruvate family (alanine, isoleucine, leucine, valine) and D-alanine	15	2.75	YHR025W YHR208W YCL018W YDR234W YDL182W YER057C YER086W YFL018C YGL009C YIL051C YIL094C YJR016C YKL029C YMR108W YNL104C	34	0.57	4.82456	8.59186e-08
01.01.11.02 metabolism of isoleucine	9	1.65	YHR025W YHR208W YER057C YER086W YFL018C YIL051C YIL094C YJR016C YMR108W	14	0.23	7.17391	5.89537e-07
01.01.11.02.01 biosynthesis of isoleucine	7	1.28	YHR208W YER057C YER086W YIL051C YIL094C YJR016C YMR108W	11	0.18	7.11111	1.28938e-05
01.01.11.02.02 degradation of isoleucine	2	0.36	YHR208W YFL018C	4	0.06	6	0.0448399
01.01.11.03 metabolism of valine	5	0.91	YHR208W YFL018C YIL094C YJR016C YMR108W	11	0.18	5.05556	0.00188123
01.01.11.03.01 biosynthesis of valine	4	0.73	YHR208W YIL094C YJR016C YMR108W	8	0.13	5.61538	0.00369044
01.01.11.03.02 degradation of valine	2	0.36	YHR208W YFL018C	5	0.08	4.5	0.0702319
01.01.11.04 metabolism of leucine	8	1.46	YHR208W YCL018W YDR234W YFL018C YGL009C YIL094C YJR016C YNL104C	17	0.28	5.21429	5.66202e-05
01.01.11.04.01 biosynthesis of leucine	7	1.28	YHR208W YCL018W YDR234W YGL009C YIL094C YJR016C YNL104C	13	0.21	6.09524	5.68448e-05
01.01.11.04.02 degradation of leucine	4	0.73	YHR208W YDR234W YFL018C YGL009C	8	0.13	5.61538	0.00369044
01.01.13 regulation of amino acid metabolism	5	0.91	YDR328C YER052C YGL202W YJR139C YMR116C	43	0.72	1.26389	0.363112
01.02 nitrogen, sulfur and selenium metabolism	22	4.03	YHR208W YAL062W YAL012W YDR328C YFR030W YGR267C YGR124W YGR234W YIL116W YJR137C YJR010W YJL130C YKR069W YKL001C YLR303W YLR027C YOR375C YOL064C YOR184W YOL140W YOL058W YPR035W	142	2.4	1.67917	0.0101212
01.02.02 nitrogen metabolism	3	0.55	YHR208W YGR267C YOR184W	29	0.49	1.12245	0.507885
01.02.02.07 nitric oxide biosynthesis	1	0.18	YGR267C	1	0.01	18	0.0921386
01.02.03 sulfur metabolism	6	1.1	YFR030W YJR137C YJR010W YKR069W YKL001C YOL064C	9	0.15	7.33333	3.92779e-05
01.02.03.01 sulfate assimilation	6	1.1	YFR030W YJR137C YJR010W YKR069W YKL001C YOL064C	9	0.15	7.33333	3.92779e-05
01.02.03.04 conjunction of sulfate	2	0.36	YJR010W YKL001C	2	0.03	12	0.00847538
01.02.07 regulation of nitrogen, sulfur and selenium metabolism	1	0.18	YDR328C	41	0.69	0.26087	1
01.02.07.03 regulation of sulphur metabolism	1	0.18	YDR328C	3	0.05	3.6	0.251768
01.03 nucleotide/nucleoside/nucleobase metabolism	64	11.7	YHR128W YHR039C-A YAL038W YAR015W YBL032W YBR248C YBR014C YCR012W YCL050C YCL030C YCL035C YCL011C YDR226W YDR399W YDL055C YDL125C YDR454C YDR408C YDR502C YER057C YER070W YER031C YEL051W YFL037W YGR204W YGR116W YGL234W YGR061C YIL051C YIL078W YJR076C YJL026W YJR063W YJR105W YJR010W YJL130C YJR109C YKL067W YKL113C YKL001C YKL024C YKL080W YLR340W YLR180W YLR420W YLR293C YLR432W YLR058C YML085C YMR21…	411	6.94	1.68588	1.23372e-05
01.03.01 purin nucleotide/nucleoside/nucleobase metabolism	41	7.52	YHR039C-A YAR015W YBR248C YCR012W YCL050C YCL030C YDR226W YDR399W YDL055C YDR454C YDR408C YDR502C YER057C YER031C YEL051W YFL037W YGR204W YGL234W YGR061C YIL051C YJR076C YJR105W YJR010W YKL067W YKL001C YKL024C YKL080W YLR180W YLR432W YLR058C YML085C YMR217W YMR300C YML106W YMR120C YML035C YNL220W YOL064C YOR184W YOL061W YOR128C	124	2.09	3.59809	6.63483e-14
01.03.01.01 purine nucleotide /nucleoside/nucleobase catabolism	1	0.18	YCL050C	6	0.1	1.8	0.440235
01.03.01.03 purine nucleotide/nucleoside/nucleobase anabolism	20	3.66	YHR039C-A YAR015W YBR248C YCL030C YDR399W YDR408C YEL051W YGR204W YGL234W YGR061C YKL067W YKL080W YLR432W YMR217W YMR300C YMR120C YNL220W YOR184W YOL061W YOR128C	38	0.64	5.71875	9.61864e-12
01.03.04 pyrimidine nucleotide/nucleoside/nucleobase metabolism	10	1.83	YHR128W YCL050C YDR399W YJL130C YJR109C YKL067W YKL024C YLR420W YML106W YOL061W	84	1.42	1.28873	0.242907
01.03.04.03 pyrimidine nucleotide/nucleoside/nucleobase anabolism	6	1.1	YHR128W YKL067W YKL024C YLR420W YML106W YOL061W	23	0.38	2.89474	0.0154049
01.03.07 deoxyribonucleotide metabolism	6	1.1	YBL032W YBR014C YCL035C YER070W YJL026W YML058W	28	0.47	2.34043	0.0388572
01.03.10 metabolism of cyclic and unusual nucleotides	3	0.55	YCL050C YJR010W YKL001C	24	0.4	1.375	0.383002
01.03.16 polynucleotide degradation	10	1.83	YCL011C YIL078W YKL067W YKL113C YLR340W YLR293C YNL016W YNL232W YNL118C YNL147W	146	2.46	0.743902	1
01.03.16.01 RNA degradation	7	1.28	YCL011C YLR340W YLR293C YNL016W YNL232W YNL118C YNL147W	78	1.31	0.977099	1
01.03.16.03 DNA degradation	1	0.18	YKL067W	24	0.4	0.45	1
01.04 phosphate metabolism	50	9.17	YHR128W YHR039C-A YHR025W YAL038W YBR080C YBL075C YBR011C YBR106W YCR012W YCL050C YCL030C YDR226W YDR394W YDR258C YDL055C YDL021W YDL100C YDR454C YDR127W YDR502C YER133W YER103W YER052C YER069W YER089C YER031C YFL037W YGL253W YGR086C YGR240C YIL053W YJR076C YJR045C YJR105W YJL034W YKL067W YKL152C YKL001C YKL024C YLR249W YLR180W YML085C YMR146C YML035C YNL014W YOR117W YOL061W YPL226W YPL129W YPL24…	572	9.67	0.948294	1
01.04.04 regulation of phosphate metabolism	4	0.73	YHR128W YBR106W YGR086C YPL129W	35	0.59	1.23729	0.405412
01.05 C-compound and carbohydrate metabolism	89	16.3	YHR068W YHR193C YHR183W YHR070W YAL038W YBR249C YBR145W YBR196C YBR149W YCR012W YCL018W YCR002C YCR004C YDL066W YDL246C YDL198C YDR368W YDR399W YDL055C YDL021W YDR234W YDL174C YDR050C YDR035W YDR408C YDR127W YDL014W YDR328C YDL182W YDR502C YER133W YER073W YER043C YER069W YEL071W YER003C YER178W YFL018C YGL253W YGR279C YGR204W YGR254W YGL062W YGR001C YGR240C YIR035C YIL053W YIL094C YIL123W YJL200C…	730	12.3	1.3252	0.00245851
01.05.02 sugar, glucoside, polyol and carboxylate metabolism	34	6.23	YAL038W YBR196C YBR149W YCR012W YDL246C YDR368W YDL055C YDL021W YDR050C YEL071W YER003C YFL018C YGR279C YGR254W YGR240C YIL094C YIL123W YJL200C YJR009C YJL052W YKL085W YKL152C YKL029C YLR354C YLR304C YMR305C YML106W YNL241C YNR001C YOR136W YOL059W YOR120W YPR118W YPR074C	181	3.06	2.03595	3.73221e-05
01.05.02.01 nucleotide-sugar metabolism	2	0.36	YDL055C YNL241C	9	0.15	2.4	0.198278
01.05.02.04 sugar, glucoside, polyol and carboxylate anabolism	19	3.48	YAL038W YBR196C YCR012W YDL246C YDL055C YDL021W YER003C YFL018C YGR240C YIL094C YJL200C YKL085W YKL152C YLR354C YLR304C YNR001C YOR136W YPR118W YPR074C	83	1.4	2.48571	0.000142906
01.05.02.07 sugar, glucoside, polyol and carboxylate catabolism	33	6.05	YAL038W YBR196C YBR149W YCR012W YDL246C YDR368W YDL055C YDL021W YDR050C YEL071W YER003C YFL018C YGR279C YGR254W YGR240C YIL094C YIL123W YJL200C YJR009C YJL052W YKL085W YKL152C YKL029C YLR354C YLR304C YMR305C YNL241C YNR001C YOR136W YOL059W YOR120W YPR118W YPR074C	139	2.34	2.58547	2.20206e-07
01.05.03 polysaccharide metabolism	9	1.65	YGR279C YIL123W YLR300W YLR286C YMR305C YMR215W YMR307W YOL030W YPR035W	113	1.91	0.863874	1
01.05.03.02 peptidoglycan metabolism	1	0.18	YPR035W	18	0.3	0.6	1
01.05.03.02.04 peptidoglycan anabolism	1	0.18	YPR035W	18	0.3	0.6	1
01.05.03.03 chitin metabolism	1	0.18	YLR286C	15	0.25	0.72	1
01.05.03.03.04 chitin anabolism	1	0.18	YLR286C	14	0.23	0.782609	1
01.05.05 C-1 compound metabolism	5	0.91	YDR502C YER043C YGR204W YLR180W YLR058C	20	0.33	2.75758	0.0315102
01.05.05.04 C-1 compound anabolism	3	0.55	YER043C YGR204W YLR058C	6	0.1	5.5	0.0125844
01.05.05.07 C-1 compound catabolism	3	0.55	YER043C YGR204W YLR058C	14	0.23	2.3913	0.132069
01.05.06 C-2 compound and organic acid metabolism	6	1.1	YBR145W YER073W YGR204W YLR044C YMR083W YPL061W	20	0.33	3.33333	0.00749859
01.05.06.07 C-2 compound and organic acid catabolism	6	1.1	YBR145W YER073W YGR204W YLR044C YMR083W YPL061W	20	0.33	3.33333	0.00749859
01.05.07 C-3 compound metabolism	2	0.36	YCR012W YDR050C	6	0.1	3.6	0.0990556
01.05.09 aminosaccharide metabolism	1	0.18	YGR204W	17	0.28	0.642857	1
01.05.09.07 aminosaccharide catabolism	1	0.18	YGR204W	10	0.16	1.125	0.619933
01.05.11 aromate metabolism	4	0.73	YBR249C YCR004C YDR035W YDR127W	17	0.28	2.60714	0.0645191
01.05.11.04 aromate anabolism	3	0.55	YBR249C YDR035W YDR127W	3	0.05	11	0.000778308
01.05.11.07 aromate catabolism	1	0.18	YCR004C	10	0.16	1.125	0.619933
01.05.11.07.01 aerobic aromate catabolism	1	0.18	YCR004C	10	0.16	1.125	0.619933
01.05.13 transfer of activated C-1 groups	11	2.01	YHR070W YDR408C YDL014W YDR502C YER043C YER069W YGR204W YGR001C YLR180W YLR058C YMR120C	64	1.08	1.86111	0.0303759
01.05.13.01 S-adenosyl-methionine - homocysteine cycle	4	0.73	YHR070W YDR502C YER043C YLR180W	20	0.33	2.21212	0.105784
01.05.13.03 tetrahydrofolate-dependent C-1-transfer	4	0.73	YDR408C YGR204W YLR058C YMR120C	18	0.3	2.43333	0.0771559
01.05.25 regulation of C-compound and carbohydrate metabolism	13	2.38	YHR193C YCR002C YDL198C YDR328C YER133W YGL253W YGR240C YJR076C YKL157W YLR025W YLR150W YPL129W YPR165W	188	3.17	0.750789	1
01.06 lipid, fatty acid and isoprenoid metabolism	34	6.23	YHR190W YBR029C YBR035C YCL026C-B YDL066W YDL055C YDR050C YFR030W YFL018C YGR037C YGR175C YGL001C YGL062W YIR035C YIL053W YIL009W YJL167W YJL080C YKL192C YLR058C YMR116C YML126C YMR202W YMR008C YMR307W YML008C YNR016C YOR298C-A YOL059W YOL030W YPL061W YPR074C YPL117C YPL028W	408	6.89	0.904209	1
01.06.02 membrane lipid metabolism	2	0.36	YBR029C YMR008C	110	1.85	0.194595	1
01.06.02.01 phospholipid metabolism	2	0.36	YBR029C YMR008C	94	1.58	0.227848	1
01.06.05 fatty acid metabolism	6	1.1	YDL066W YDR050C YGL062W YKL192C YNR016C YOL059W	55	0.92	1.19565	0.396334
01.06.06 isoprenoid metabolism	12	2.2	YHR190W YGR175C YGL001C YJL167W YJL080C YML126C YMR202W YML008C YPL061W YPR074C YPL117C YPL028W	68	1.14	1.92982	0.0200848
01.06.06.09 triterpenes metabolism	1	0.18	YGR175C	1	0.01	18	0.0921386
01.06.06.11 tetracyclic and pentacyclic triterpenes (cholesterin, steroids and hopanoids) metabolism	10	1.83	YHR190W YGR175C YGL001C YJL167W YJL080C YML126C YMR202W YML008C YPL117C YPL028W	53	0.89	2.05618	0.0210327
01.06.06.13 tetraterpenes (carotinoids) metabolism	1	0.18	YPL117C	1	0.01	18	0.0921386
01.06.10 regulation of lipid, fatty acid and isoprenoid metabolism	4	0.73	YCL026C-B YIL009W YNR016C YOR298C-A	44	0.74	0.986486	1
01.07 metabolism of vitamins, cofactors, and prosthetic groups	27	4.95	YHR039C-A YBR035C YBR256C YDL066W YDL246C YDR533C YDR071C YDL055C YER043C YEL051W YFL018C YGR204W YGR267C YGL062W YGL148W YIR035C YJR025C YKR069W YKL080W YLR044C YLR058C YMR096W YNL241C YNL071W YOR184W YOL049W YPL061W	217	3.66	1.35246	0.0642502
01.07.01 biosynthesis of vitamins, cofactors, and prosthetic groups	18	3.3	YHR039C-A YBR035C YBR256C YDL055C YER043C YEL051W YFL018C YGR204W YGR267C YIR035C YJR025C YKR069W YKL080W YLR044C YMR096W YOR184W YOL049W YPL061W	145	2.45	1.34694	0.116831
01.07.07 regulation of the metabolism of vitamins, cofactors, and prosthetic groups	2	0.36	YDR071C YLR044C	11	0.18	2	0.269152
01.08 metabolism of intercellular mediators	1	0.18	YNL016W	3	0.05	3.6	0.251768
01.08.04 regulation of the metabolism of intercellular mediators	1	0.18	YNL016W	1	0.01	18	0.0921386
01.20 secondary metabolism	34	6.23	YHR068W YHR029C YHR190W YBR249C YBR291C YBR149W YDL246C YDR533C YDL198C YDR368W YDR033W YDR035W YDR127W YDR502C YER069W YFR030W YGR175C YGR254W YGL202W YGL148W YIR035C YJL088W YKR069W YLR180W YLR303W YML028W YMR214W YNL241C YNL274C YOL049W YOL140W YOR120W YOL058W YPL028W	215	3.63	1.71625	0.00110764
01.20.01 metabolism of primary metabolic sugar derivatives	1	0.18	YDL246C	10	0.16	1.125	0.619933
01.20.01.01 metabolism of secondary monosaccharides	1	0.18	YDL246C	5	0.08	2.25	0.383372
01.20.05 metabolism of acetic acid derivatives	1	0.18	YDR533C	10	0.16	1.125	0.619933
01.20.05.11 metabolism of polyketides	1	0.18	YDR533C	6	0.1	1.8	0.440235
01.20.13 metabolism of derivatives of homoisopentenyl pyrophosphate	2	0.36	YHR190W YGR175C	2	0.03	12	0.00847538
01.20.15 metabolism of derivatives of dehydroquinic acid, shikimic acid and chorismic acid	5	0.91	YBR249C YDR035W YDR127W YGR254W YGL148W	20	0.33	2.75758	0.0315102
01.20.17 metabolism of secondary products derived from primary amino acids	4	0.73	YER069W YGL202W YJL088W YOL140W	24	0.4	1.825	0.174631
01.20.17.01 metabolism of nonprotein amino acids	3	0.55	YER069W YJL088W YOL140W	14	0.23	2.3913	0.132069
01.20.17.09 metabolism of alkaloids	1	0.18	YGL202W	3	0.05	3.6	0.251768
01.20.19 metabolism of secondary products derived from glycine, L-serine and L-alanine	3	0.55	YDL198C YIR035C YKR069W	28	0.47	1.17021	0.483871
01.20.19.01 metabolism of porphyrins	2	0.36	YDL198C YKR069W	23	0.38	0.947368	1
01.20.19.05 metabolism of cobalamins	1	0.18	YKR069W	1	0.01	18	0.0921386
01.20.21 metabolism of sulfuric acid and L-cysteine derivatives	2	0.36	YDR502C YLR180W	2	0.03	12	0.00847538
01.20.25 metabolism of secondary products derived from L-valin, L-leucin and L-isoleucin	1	0.18	YPL028W	1	0.01	18	0.0921386
01.20.31 metabolism of secondary products derived from L-lysine, L-arginine and L-histidine	1	0.18	YHR068W	9	0.15	1.2	0.581296
01.20.35 metabolism of secondary products derived from L-phenylalanine and L-tyrosine	1	0.18	YFR030W	8	0.13	1.38462	0.538738
01.20.35.01 metabolism of phenylpropanoids	1	0.18	YFR030W	8	0.13	1.38462	0.538738
01.20.37 metabolism of peptide derived compounds	3	0.55	YML028W YNL241C YOL049W	11	0.18	3.05556	0.0733796
01.20.37.01 metabolism of thioredoxin, glutaredoxin, glutathion	3	0.55	YML028W YNL241C YOL049W	11	0.18	3.05556	0.0733796
02 ENERGY	86	15.7	YHR039C-A YHR051W YHR183W YHR163W YHR179W YAL038W YAL062W YBL099W YBR085W YBR145W YBR011C YBR196C YBL058W YBR039W YCR012W YCR073W-A YDR529C YDL066W YDL021W YDR234W YDL174C YDR050C YDR098C YDL004W YDR099W YER133W YER073W YER177W YEL071W YER178W YEL051W YFL018C YGL253W YGR204W YGR254W YGL008C YGL106W YGL062W YGR020C YGR234W YGL187C YGR240C YIL074C YIL094C YJL200C YJR121W YJR072C YJR009C YJL052W YJR…	484	8.18	1.91932	4.82864e-10
02.01 glycolysis and gluconeogenesis	21	3.85	YAL038W YBR145W YBR196C YCR012W YDL021W YDR050C YER178W YGL253W YGR254W YGL062W YGR240C YIL074C YJR009C YJL052W YKR043C YKL152C YMR083W YMR318C YNL241C YNL071W YPR074C	96	1.62	2.37654	0.000129627
02.01.03 regulation of glycolysis and gluconeogenesis	3	0.55	YAL038W YGL253W YGR240C	33	0.55	1	1
02.04 glyoxylate cycle	2	0.36	YGR204W YNR001C	13	0.21	1.71429	0.339923
02.07 pentose-phosphate pathway	11	2.01	YHR183W YHR163W YBR196C YCR073W-A YDR050C YIL074C YLR354C YNL241C YOL061W YPR118W YPR074C	30	0.5	4.02	3.94046e-05
02.07.01 pentose-phosphate pathway oxidative branch	3	0.55	YHR183W YHR163W YCR073W-A	6	0.1	5.5	0.0125844
02.07.03 pentose-phosphate pathway non oxidative branch	1	0.18	YLR354C	4	0.06	3	0.320744
02.08 pyruvate dehydrogenase complex	3	0.55	YER178W YFL018C YNL071W	7	0.11	5	0.0205305
02.09 anaplerotic reactions	1	0.18	YGL062W	2	0.03	6	0.175802
02.10 tricarboxylic-acid pathway (citrate cycle, Krebs cycle, TCA cycle)	13	2.38	YAL062W YDL066W YDR234W YER178W YFL018C YIL094C YJL200C YKL085W YLR304C YNR001C YNL071W YOR136W YOR375C	45	0.76	3.13158	0.000136986
02.11 electron transport and membrane-associated energy conservation	20	3.66	YHR039C-A YHR051W YHR179W YBL099W YBR039W YDR529C YDL004W YER073W YEL051W YGL008C YGL187C YJR121W YJR048W YKL016C YKL192C YKL080W YLR295C YML081C-A YNL052W YPL061W	108	1.82	2.01099	0.00176852
02.11.05 accessory proteins of electron transport and membrane-associated energy conservation	3	0.55	YHR051W YDR529C YJR048W	31	0.52	1.05769	0.554082
02.13 respiration	27	4.95	YHR051W YBL099W YBR085W YBR011C YBR039W YDR529C YDL174C YDR098C YDL004W YER073W YGR234W YGL187C YJR121W YJR072C YJR048W YKR046C YKL016C YLR295C YLR044C YML081C-A YMR120C YMR188C YNL052W YNL118C YNL055C YPL059W YPL061W	181	3.06	1.61765	0.00781231
02.13.01 anaerobic respiration	3	0.55	YBR085W YGR234W YNL052W	7	0.11	5	0.0205305
02.13.03 aerobic respiration	19	3.48	YHR051W YBL099W YBR085W YBR011C YBR039W YDR529C YDL174C YDR098C YDL004W YGL187C YJR121W YJR072C YJR048W YKR046C YMR120C YMR188C YNL052W YNL055C YPL059W	117	1.97	1.7665	0.00999035
02.16 fermentation	12	2.2	YBR145W YDL174C YER073W YEL071W YJL200C YKL029C YLR304C YLR044C YMR116C YMR083W YMR318C YPL061W	56	0.94	2.34043	0.00424041
02.16.01 alcohol fermentation	6	1.1	YBR145W YER073W YLR044C YMR083W YMR318C YPL061W	19	0.32	3.4375	0.00568293
02.16.03 lactate fermentation	3	0.55	YDL174C YEL071W YKL029C	5	0.08	6.875	0.00675196
02.16.03.07 malo-lactate fermentation	1	0.18	YKL029C	1	0.01	18	0.0921386
02.16.11 propionate fermentation	2	0.36	YJL200C YLR304C	4	0.06	6	0.0448399
02.19 metabolism of energy reserves (e.g. glycogen, trehalose)	9	1.65	YHR039C-A YBL058W YDR099W YER133W YER177W YKL157W YLR300W YOR184W YPL240C	74	1.25	1.32	0.238988
02.30 photosynthesis	3	0.55	YCR012W YDR050C YPR074C	8	0.13	4.23077	0.0306346
02.45 energy conversion and regeneration	17	3.11	YHR039C-A YHR179W YBL099W YBR011C YBR039W YDL066W YDL004W YEL071W YEL051W YGL106W YGR020C YJR121W YKL016C YKL080W YLR295C YML081C-A YML035C	65	1.09	2.85321	5.41674e-05
02.45.11 conversion to kinetic energy (e.g. movement)	1	0.18	YGL106W	12	0.2	0.9	1
02.45.15 energy generation (e.g. ATP synthase)	11	2.01	YHR039C-A YBL099W YBR039W YDL004W YEL051W YGR020C YJR121W YKL016C YKL080W YLR295C YML081C-A	30	0.5	4.02	3.94046e-05
04 STORAGE PROTEIN	1	0.18	YJL001W	2	0.03	6	0.175802
10 CELL CYCLE AND DNA PROCESSING	98	17.9	YHR193C YHR208W YBL032W YBL003C YBR078W YBR089C-A YBR010W YBR088C YBR009C YBL058W YBR109C YBL002W YCR052W YCR028C-A YCR002C YCR009C YDR002W YDR168W YDR226W YDR071C YDR092W YDR258C YDR055W YDL125C YDL185W YDR099W YDL029W YDR328C YDR121W YDR510W YER133W YER070W YER177W YER089C YEL037C YFL039C YFL005W YFL037W YFL018C YGR279C YGR116W YGR211W YGL011C YGL106W YGR209C YGR253C YGL116W YGR231C YGR132C YGR…	1348	22.7	0.788546	1
10.01 DNA processing	44	8.07	YHR193C YBL032W YBL003C YBR089C-A YBR010W YBR088C YBR009C YBL002W YCR052W YCR028C-A YDR071C YDR092W YDR258C YDL185W YDR121W YDR510W YER133W YER070W YEL037C YGR116W YGR209C YGR231C YGR132C YJL026W YKR048C YKL210W YKL067W YKL113C YLR043C YLR055C YLR321C YLR293C YMR072W YML058W YML094W YNL016W YNL189W YNL178W YNL061W YOR298C-A YOR204W YOR046C YPL129W YPR052C	740	12.5	0.6456	1
10.01.01 cellular DNA uptake	1	0.18	YDR258C	5	0.08	2.25	0.383372
10.01.01.01 bacterial competence	1	0.18	YDR258C	5	0.08	2.25	0.383372
10.01.02 DNA topology	2	0.36	YOR204W YOR046C	112	1.89	0.190476	1
10.01.03 DNA synthesis and replication	16	2.93	YBL032W YBR088C YCR028C-A YDR121W YER070W YGR209C YGR231C YGR132C YJL026W YKR048C YKL210W YKL113C YLR043C YMR072W YML058W YNL061W	195	3.29	0.890578	1
10.01.03.05 extension/ polymerization activity	3	0.55	YBR088C YDR121W YKL113C	54	0.91	0.604396	1
10.01.05 DNA recombination and DNA repair	16	2.93	YBR088C YDR092W YDL185W YDR510W YER070W YEL037C YGR116W YJL026W YKL113C YMR072W YML058W YNL016W YNL189W YNL178W YOR204W YOR046C	366	6.18	0.47411	1
10.01.05.01 DNA repair	10	1.83	YBR088C YDR092W YER070W YEL037C YJL026W YKL113C YMR072W YNL178W YOR204W YOR046C	248	4.19	0.436754	1
10.01.05.03 DNA recombination	4	0.73	YDL185W YNL189W YOR204W YOR046C	171	2.89	0.252595	1
10.01.05.03.05 DNA integration	1	0.18	YDL185W	11	0.18	1	1
10.01.09 DNA restriction or modification	21	3.85	YHR193C YBL003C YBR089C-A YBR010W YBR009C YBL002W YCR052W YDR071C YDR121W YER133W YGR116W YKR048C YKL067W YKL113C YLR055C YLR321C YLR293C YML094W YOR298C-A YPL129W YPR052C	338	5.71	0.674256	1
10.01.09.03 DNA restriction	1	0.18	YKL113C	20	0.33	0.545455	1
10.01.09.05 DNA conformation modification (e.g. chromatin)	20	3.66	YHR193C YBL003C YBR089C-A YBR010W YBR009C YBL002W YCR052W YDR071C YDR121W YER133W YGR116W YKR048C YKL067W YLR055C YLR321C YLR293C YML094W YOR298C-A YPL129W YPR052C	319	5.39	0.679035	1
10.01.11 regulation of DNA processing	1	0.18	YNL189W	15	0.25	0.72	1
10.03 cell cycle	68	12.4	YHR208W YBL032W YBL003C YBR078W YBL058W YBR109C YBL002W YCR052W YCR002C YCR009C YDR002W YDR168W YDR226W YDR055W YDL125C YDR099W YDL029W YDR328C YER133W YER177W YER089C YEL037C YFL039C YFL005W YFL037W YFL018C YGR279C YGR211W YGL011C YGL106W YGR209C YGR253C YGL116W YGR231C YGR132C YGR078C YIL123W YJR076C YJL080C YJL034W YKR046C YKR048C YKL024C YLR043C YLR075W YLR286C YLR321C YLR293C YMR305C YML085C…	875	14.7	0.843537	1
10.03.01 mitotic cell cycle and cell cycle control	46	8.44	YHR208W YBL032W YBL058W YBR109C YCR052W YCR002C YDR002W YDR168W YDL125C YDR099W YDR328C YER133W YER177W YER089C YEL037C YFL039C YFL037W YFL018C YGR211W YGR209C YGL116W YGR231C YGR132C YGR078C YIL123W YJR076C YJL080C YJL034W YKR048C YKL024C YLR043C YLR075W YLR321C YLR293C YML085C YMR116C YMR008C YMR214W YMR276W YNL064C YNL007C YOL139C YOR198C YPL129W YPL239W YPR165W	623	10.5	0.80381	1
10.03.01.01 mitotic cell cycle	14	2.56	YHR208W YBR109C YDR002W YDR328C YER089C YFL037W YFL018C YGL116W YKR048C YML085C YMR116C YNL064C YOR198C YPL129W	273	4.61	0.555315	1
10.03.01.01.01 G1 phase of mitotic cell cycle	2	0.36	YNL064C YPL129W	45	0.76	0.473684	1
10.03.01.01.03 G1/S transition of mitotic cell cycle	5	0.91	YHR208W YDR002W YDR328C YER089C YFL018C	69	1.16	0.784483	1
10.03.01.01.09 G2/M transition of mitotic cell cycle	1	0.18	YDR328C	62	1.04	0.173077	1
10.03.01.01.11 M phase	6	1.1	YBR109C YFL037W YGL116W YKR048C YML085C YMR116C	90	1.52	0.723684	1
10.03.01.02 cell cycle arrest	4	0.73	YBL032W YER089C YKL024C YNL064C	37	0.62	1.17742	0.448132
10.03.01.03 cell cycle checkpoints (checkpoints of morphogenesis, DNA-damage,-replication, mitotic phase and spindle)	6	1.1	YBL032W YDR099W YER133W YER177W YEL037C YOR198C	101	1.7	0.647059	1
10.03.02 meiosis	16	2.93	YBR078W YBL058W YDR055W YER133W YFL037W YGL011C YGR253C YKR046C YMR314W YMR008C YNL016W YOR265W YOR042W YOR230W YOR198C YPL240C	224	3.78	0.775132	1
10.03.03 cytokinesis (cell division) /septum formation and hydrolysis	17	3.11	YCR002C YCR009C YDR226W YDL029W YER133W YFL039C YFL005W YGR279C YGL106W YJR076C YKR048C YLR286C YMR305C YMR116C YNL016W YOR122C YOR198C	160	2.7	1.15185	0.303587
10.03.04 nuclear and chromosomal cycle	8	1.46	YBL003C YBR109C YBL002W YDR328C YER133W YFL037W YJL080C YML085C	155	2.62	0.557252	1
10.03.04.03 chromosome condensation	2	0.36	YBL003C YBL002W	30	0.5	0.72	1
10.03.04.05 chromosome segregation/division	5	0.91	YDR328C YER133W YFL037W YJL080C YML085C	90	1.52	0.598684	1
10.03.04.07 nuclear division	1	0.18	YBR109C	16	0.27	0.666667	1
10.03.04.09 nuclear migration	2	0.36	YFL037W YML085C	19	0.32	1.125	0.533694
10.03.05 cell cycle dependent cytoskeleton reorganization	6	1.1	YDR002W YDR168W YFL039C YMR116C YMR276W YOR198C	79	1.33	0.827068	1
10.03.05.01 spindle pole body/centrosome and microtubule cycle	6	1.1	YDR002W YDR168W YFL039C YMR116C YMR276W YOR198C	66	1.11	0.990991	1
10.03.05.03 cell cycle dependent actin filament reorganization	1	0.18	YFL039C	16	0.27	0.666667	1
11 TRANSCRIPTION	93	17	YHR203C YHR072W-A YHR196W YHR193C YHR070W YHR163W YBL032W YBL003C YBR089C-A YBR010W YBR080C YBL024W YBR009C YBR279W YBL002W YBR121C YCR084C YCR052W YCR073W-A YCL011C YCR004C YCL037C YDR381W YDR174W YDL213C YDR092W YDL097C YDL051W YDR378C YDL208W YDL053C YDR432W YDR127W YDL014W YDR121W YDR156W YER133W YER057C YEL026W YER063W YER165W YFL039C YFR004W YFR010W YGR204W YGR116W YGL011C YGL076C YGL245W Y…	1263	21.3	0.798122	1
11.02 RNA synthesis	64	11.7	YHR193C YBL032W YBL003C YBR089C-A YBR010W YBR080C YBR009C YBR279W YBL002W YBR121C YCR084C YCR052W YDR381W YDR174W YDR092W YDL097C YDL051W YDL208W YDR127W YDL014W YDR121W YDR156W YER133W YER057C YEL026W YFL039C YFR004W YGR116W YGL011C YGL076C YGL245W YGL221C YGR264C YIL051C YIL078W YJR063W YKR025W YKL067W YLR055C YLR192C YLR321C YLR044C YMR079W YMR002W YMR072W YMR146C YMR008C YML094W YNL016W YNL06…	902	15.2	0.769737	1
11.02.01 rRNA synthesis	12	2.2	YDR174W YDL208W YDL014W YDR156W YGR264C YJR063W YNL061W YNL113W YOR210W YOL005C YPR112C YPR187W	89	1.5	1.46667	0.11465
11.02.02 tRNA synthesis	12	2.2	YBR089C-A YDR381W YDL051W YGL245W YIL078W YKR025W YNL113W YOR168W YOR210W YOL005C YPR052C YPR187W	65	1.09	2.01835	0.0142955
11.02.03 mRNA synthesis	55	10	YHR193C YBL032W YBL003C YBR089C-A YBR010W YBR080C YBR009C YBR279W YBL002W YBR121C YCR084C YCR052W YDR174W YDR092W YDL097C YDL051W YDR127W YDL014W YDR121W YER133W YER057C YEL026W YFL039C YFR004W YGR116W YGL011C YGL076C YGL221C YIL051C YJR063W YKR025W YKL067W YLR055C YLR192C YLR321C YLR044C YMR079W YMR002W YMR072W YMR146C YMR008C YML094W YNL016W YNL061W YNL113W YOR298C-A YOR117W YOR230W YOR281C YOR…	832	14	0.714286	1
11.02.03.01 general transcription activities	15	2.75	YBR279W YBR121C YDR174W YDR121W YER133W YGR116W YJR063W YLR055C YNL113W YOR298C-A YOR230W YOR210W YOL005C YPL129W YPR187W	288	4.86	0.565844	1
11.02.03.01.01 transcription initiation	1	0.18	YPL129W	64	1.08	0.166667	1
11.02.03.01.04 transcription elongation	2	0.36	YBR279W YGR116W	33	0.55	0.654545	1
11.02.03.01.07 transcription termination	2	0.36	YBR121C YER133W	22	0.37	0.972973	1
11.02.03.04 transcriptional control	42	7.7	YHR193C YBL032W YBL003C YBR089C-A YBR010W YBR080C YBR009C YBR279W YBL002W YCR084C YCR052W YDR092W YDL097C YDL051W YDR127W YER057C YFL039C YFR004W YGR116W YGL011C YGL076C YGL221C YIL051C YJR063W YKL067W YLR055C YLR192C YLR321C YLR044C YMR079W YMR002W YMR072W YMR146C YMR008C YML094W YNL061W YOR298C-A YOR117W YOR230W YOR281C YPL129W YPR052C	703	11.8	0.652542	1
11.02.03.04.01 transcription activation	7	1.28	YHR193C YBR089C-A YGL011C YLR044C YMR079W YOR298C-A YPR052C	124	2.09	0.61244	1
11.02.03.04.03 transcription repression	5	0.91	YCR084C YDR127W YMR002W YMR146C YML094W	87	1.47	0.619048	1
11.04 RNA processing	36	6.6	YHR203C YHR072W-A YHR196W YHR070W YHR163W YBL032W YBL024W YCR073W-A YCL011C YDR381W YDL213C YDL051W YDR378C YDL208W YDL053C YDR432W YDL014W YER133W YEL026W YER165W YKR059W YLR340W YLR192C YLR293C YMR235C YNL016W YNL232W YNL118C YNL061W YNL147W YOR204W YOR046C YOR078W YPR125W YPR112C YPR016C	489	8.26	0.799031	1
11.04.01 rRNA processing	22	4.03	YHR203C YHR072W-A YHR196W YBL024W YDL213C YDL208W YDR432W YDL014W YER133W YEL026W YKR059W YLR340W YLR192C YLR293C YMR235C YNL232W YNL061W YOR204W YOR046C YOR078W YPR112C YPR016C	221	3.73	1.08043	0.38318
11.04.02 tRNA processing	6	1.1	YHR070W YHR163W YCR073W-A YDR381W YDL051W YMR235C	75	1.26	0.873016	1
11.04.03 mRNA processing (splicing, 5^-, 3^-end processing)	15	2.75	YCL011C YDR378C YDL208W YDL053C YDR432W YDL014W YEL026W YER165W YKR059W YNL016W YNL118C YNL147W YOR204W YOR046C YPR125W	262	4.42	0.622172	1
11.04.03.01 splicing	11	2.01	YDR378C YDL208W YDR432W YDL014W YEL026W YKR059W YNL016W YNL147W YOR204W YOR046C YPR125W	197	3.33	0.603604	1
11.04.03.03 5^-end processing	1	0.18	YNL118C	10	0.16	1.125	0.619933
11.04.03.05 3^-end processing	1	0.18	YDL053C	26	0.43	0.418605	1
11.04.03.11 control of mRNA stability	2	0.36	YCL011C YER165W	22	0.37	0.972973	1
11.06 RNA modification	8	1.46	YHR072W-A YHR070W YBL024W YDL208W YDL014W YFR010W YGR204W YNL061W	72	1.21	1.20661	0.343696
11.06.01 rRNA modification	3	0.55	YHR072W-A YDL208W YDL014W	20	0.33	1.66667	0.278416
11.06.02 tRNA modification	4	0.73	YHR070W YBL024W YFR010W YGR204W	50	0.84	0.869048	1
12 PROTEIN SYNTHESIS	132	24.2	YHR010W YHR020W YHR203C YHR021C YHR072W-A YHR193C YHR019C YHL033C YHL001W YAL003W YBR143C YBL076C YBL072C YBL092W YBL027W YBL024W YBR189W YBL087C YBR191W YBL058W YBR121C YCR031C YCL011C YCL037C YDL136W YDR037W YDL130W YDL061C YDR429C YDL081C YDR023W YDR341C YDL075W YDL208W YDR450W YDR447C YDL014W YDR382W YEL054C YER133W YER025W YER007C-A YEL026W YER056C-A YER165W YFL022C YGL147C YGL031C YGR118W Y…	570	9.63	2.51298	2.81719e-26
12.01 ribosome biogenesis	85	15.5	YHR010W YHR203C YHR021C YHR072W-A YHL033C YHL001W YBL072C YBL092W YBL027W YBL024W YBR189W YBL087C YBR191W YCR031C YDL136W YDL130W YDL061C YDL081C YDL075W YDL208W YDR450W YDR447C YDL014W YDR382W YEL054C YEL026W YER056C-A YGL147C YGL031C YGR118W YGL135W YGL189C YGL103W YGR085C YGL076C YGR214W YGR148C YGL123W YIL018W YIL148W YIL133C YJR123W YJL136C YJR007W YJL190C YKL180W YKR057W YLR325C YLR448W YLR…	356	6.01	2.57903	1.38685e-17
12.01.01 ribosomal proteins	76	13.9	YHR010W YHR203C YHR021C YHL033C YHL001W YBL072C YBL092W YBL027W YBR189W YBL087C YBR191W YCR031C YDL136W YDL130W YDL061C YDL081C YDL075W YDR450W YDR447C YDL014W YDR382W YEL054C YER056C-A YGL147C YGL031C YGR118W YGL135W YGL189C YGL103W YGR085C YGL076C YGR214W YGR148C YGL123W YIL018W YIL148W YIL133C YJR123W YJL136C YJR007W YJL190C YKL180W YKR057W YLR325C YLR448W YLR340W YLR048W YLR075W YLR441C YLR40…	256	4.32	3.21759	8.48689e-22
12.04 translation	104	19	YHR010W YHR203C YHR021C YHR193C YHR019C YHL033C YHL001W YAL003W YBR143C YBL076C YBL072C YBL092W YBL027W YBR189W YBL087C YBR191W YCR031C YDL136W YDL130W YDR429C YDL081C YDR023W YDR341C YDL075W YDR450W YDR447C YDR382W YEL054C YER025W YER007C-A YER056C-A YER165W YGL147C YGL031C YGR118W YGL135W YGL189C YGL103W YGR185C YGR094W YGL076C YGR214W YGL245W YGR148C YGR264C YGL123W YIL018W YIL078W YIL148W YIL…	262	4.42	4.29864	6.81383e-43
12.04.01 translation initiation	18	3.3	YDR429C YER025W YER007C-A YER165W YJR007W YKR059W YLR249W YLR192C YMR146C YNL244C YNL007C YNL014W YOL139C YOR204W YPL237W YPL226W YPR118W YPR016C	61	1.03	3.20388	5.23286e-06
12.04.02 translation elongation	12	2.2	YAL003W YDL130W YDL081C YDR382W YGR094W YKL081W YLR249W YLR340W YNL014W YOL039W YPL226W YPL048W	32	0.54	4.07407	1.33716e-05
12.04.03 translation termination	2	0.36	YHR193C YBR143C	11	0.18	2	0.269152
12.07 translational control	21	3.85	YHR193C YBR189W YBL058W YCL011C YCL037C YDR429C YER133W YER165W YGR118W YGL123W YJR007W YKR059W YKL081W YNL244C YOL139C YOR046C YOR276W YPL237W YPR118W YPL048W YPL081W	103	1.74	2.21264	0.000365187
12.10 aminoacyl-tRNA-synthetases	19	3.48	YHR020W YHR019C YBL076C YBR121C YDR037W YDR023W YDR341C YFL022C YGR185C YGR094W YGL245W YGR264C YIL078W YLL018C YLR060W YOR168W YOL097C YOR335C YPL160W	43	0.72	4.83333	1.51484e-09
14 PROTEIN FATE (folding, modification, destination)	139	25.5	YHR068W YHR200W YAR002C-A YBL047C YBR286W YBR080C YBL075C YBL024W YBL050W YBL058W YCR088W YCR002C YCR009C YDR529C YDR304C YDR002W YDR086C YDR168W YDR533C YDR427W YDR071C YDR177W YDR092W YDR394W YDR258C YDL097C YDL055C YDR372C YDL147W YDL053C YDR098C YDL192W YDL185W YDR099W YDR432W YDL029W YDR328C YDR510W YER133W YER103W YER177W YER048C YER009W YER143W YER087C-B YER012W YER003C YER089C YEL020W-A Y…	1433	24.2	1.05372	0.247519
14.01 protein folding and stabilization	31	5.68	YHR068W YBR080C YBL075C YDR304C YDR002W YDR168W YDR258C YER103W YER048C YGR285C YGR078C YJR045C YJR104C YJL014W YJR064W YJL034W YJL008C YLR200W YLR259C YML078W YML074C YMR214W YML094W YNL064C YNL007C YNL281W YOR265W YOR232W YOR007C YOR020C YPL240C	128	2.16	2.62963	3.2157e-07
14.04 protein targeting, sorting and translocation	46	8.44	YAR002C-A YBL047C YBL075C YCR009C YDR002W YDR086C YDR258C YDR372C YDR099W YDR432W YER103W YER177W YER009W YER087C-B YEL020W-A YFL039C YIL063C YIL022W YJL143W YJR072C YJR045C YJR074W YJL014W YJL034W YKL195W YLR025W YLR259C YLR250W YLR293C YMR235C YMR214W YML094W YNL189W YNL131W YNR016C YNL064C YNL041C YOR232W YOL040C YOR020C YOR327C YOR089C YOR132W YOR285W YPR133W-A YPL010W	397	6.71	1.25782	0.0577777
14.07 protein modification	52	9.54	YHR068W YHR200W YBR286W YDR071C YDR177W YDR092W YDR394W YDL097C YDL055C YDL147W YDR098C YDR328C YDR510W YER133W YER048C YER012W YER003C YER089C YER091C YEL037C YFL039C YFR004W YFR010W YFR050C YGL011C YGR209C YGR135W YGR253C YIL015W YIL148W YIL009W YJR048W YJL001W YKL103C YKL210W YKL067W YKL157W YLR043C YLR259C YLR055C YML078W YMR116C YMR314W YML092C YMR214W YMR276W YNL064C YNL041C YOR117W YOR020C…	797	13.4	0.71194	1
14.07.01 modification with fatty acids (e.g. myristylation, palmitylation, farnesylation)	3	0.55	YER048C YIL009W YNL064C	46	0.77	0.714286	1
14.07.02 modification with sugar residues (e.g. glycosylation, deglycosylation)	4	0.73	YDL055C YER003C YMR214W YNL041C	85	1.43	0.51049	1
14.07.02.02 N-directed glycosylation, deglycosylation	1	0.18	YMR214W	52	0.87	0.206897	1
14.07.03 modification by phosphorylation, dephosphorylation, autophosphorylation	5	0.91	YDL097C YER133W YER089C YFR004W YKL067W	247	4.17	0.218225	1
14.07.04 modification by acetylation, deacetylation	7	1.28	YDR071C YFL039C YJR048W YLR055C YMR116C YOR020C YPL129W	91	1.53	0.836601	1
14.07.05 modification by ubiquitination, deubiquitination	9	1.65	YDR177W YDR092W YDR328C YDR510W YEL037C YFR010W YIL148W YKL210W YMR276W	132	2.23	0.73991	1
14.07.07 modification by ubiquitin-related proteins	4	0.73	YDL097C YDR328C YDR510W YFR004W	42	0.71	1.02817	0.549781
14.07.09 posttranslational modification of amino acids (e.g. hydroxylation, methylation)	1	0.18	YER091C	43	0.72	0.25	1
14.07.11 protein processing (proteolytic)	18	3.3	YHR200W YBR286W YDR394W YDL097C YDL147W YER012W YFR004W YFR050C YGL011C YGR135W YGR253C YIL015W YJL001W YKL103C YKL157W YMR314W YML092C YOR117W	126	2.13	1.5493	0.0393393
14.10 assembly of protein complexes	31	5.68	YBL024W YBL050W YCR088W YCR002C YDR529C YDR177W YDR092W YDL147W YDL192W YDL029W YDR328C YDR510W YFL037W YGR214W YGR231C YGR132C YIL062C YJR076C YJR125C YJL034W YKL016C YKR048C YKL210W YKL013C YKL080W YLR048W YLR075W YLR429W YML085C YNL061W YOR332W	277	4.68	1.21368	0.145191
14.13 protein/peptide degradation	39	7.15	YHR200W YBR286W YBR080C YBL058W YDR002W YDR427W YDR177W YDR092W YDR394W YDR258C YDL097C YDL147W YDL053C YDR328C YER143W YER012W YEL037C YFR044C YFR004W YFR010W YFR050C YGL011C YGR135W YGR253C YGL116W YGR231C YGR132C YIL015W YIL148W YJL014W YJR064W YJL001W YJL008C YKL103C YKL210W YKL157W YMR314W YML092C YOR117W	326	5.51	1.29764	0.0514905
14.13.01 cytoplasmic and nuclear protein degradation	33	6.05	YHR200W YBR286W YBL058W YDR002W YDR427W YDR177W YDR092W YDR394W YDL097C YDL147W YDR328C YER143W YER012W YFR044C YFR004W YFR010W YFR050C YGL011C YGR135W YGR253C YGL116W YIL015W YIL148W YJL014W YJR064W YJL001W YJL008C YKL103C YKL210W YKL157W YMR314W YML092C YOR117W	238	4.02	1.50498	0.010581
14.13.01.01 proteasomal degradation (ubiquitin/proteasomal pathway)	25	4.58	YHR200W YBL058W YDR002W YDR427W YDR177W YDR092W YDR394W YDL097C YDL147W YDR328C YER143W YER012W YFR004W YFR010W YFR050C YGL011C YGR135W YGR253C YGL116W YIL148W YJL001W YKL210W YMR314W YML092C YOR117W	168	2.84	1.61268	0.0105666
14.13.04 lysosomal and vacuolar protein degradation	2	0.36	YBR286W YKL103C	33	0.55	0.654545	1
14.13.04.02 vacuolar protein degradation	2	0.36	YBR286W YKL103C	18	0.3	1.2	0.504097
16 PROTEIN WITH BINDING FUNCTION OR COFACTOR REQUIREMENT (structural or catalytic)	349	64	YHR010W YHR008C YHR203C YHR021C YHR128W YHR039C-A YHR072W-A YHR196W YHR193C YHR019C YHR051W YHR190W YHR200W YHL033C YHL001W YHR183W YHR146W YHR179W YHR208W YAL038W YAL062W YAL003W YAL012W YBL032W YBR143C YBR025C YBL003C YBL047C YBL076C YBR127C YBR089C-A YBL099W YBR010W YBL072C YBR080C YBR088C YBL092W YBL075C YBR011C YBL027W YBR035C YBR009C YBR189W YBL087C YBL050W YBR191W YBL058W YBR149W YBR109C Y…	2472	41.7	1.53477	4.19162e-28
16.01 protein binding	209	38.3	YHR010W YHR203C YHR021C YHR039C-A YHR072W-A YHR193C YHR051W YHR200W YHL033C YHL001W YAL003W YBL032W YBR143C YBL047C YBR089C-A YBL072C YBR080C YBR088C YBL092W YBL075C YBL027W YBR189W YBL087C YBL050W YBR191W YBL058W YBR109C YCR084C YCR088W YCR052W YCR031C YCL011C YCR002C YCR009C YDL136W YDR002W YDR168W YDR533C YDR429C YDR427W YDR177W YDR092W YDR394W YDR258C YDL097C YDL147W YDL075W YDL208W YDR098C Y…	1437	24.2	1.58264	1.19451e-14
16.01.01 receptor binding	3	0.55	YGR185C YMR146C YMR276W	12	0.2	2.75	0.0913851
16.02 peptide binding	1	0.18	YML078W	9	0.15	1.2	0.581296
16.03 nucleic acid binding	88	16.1	YHR203C YHR072W-A YHR196W YHR193C YHR019C YHL001W YHR146W YBL032W YBL003C YBR089C-A YBR010W YBR088C YBR009C YBR189W YBL002W YCR052W YCR028C-A YCR031C YCL011C YCL037C YDR381W YDR174W YDR429C YDL051W YDR378C YDL208W YDR099W YDR432W YDL014W YDR156W YEL054C YER007C-A YER177W YER165W YEL037C YGR116W YGL147C YGL031C YGR211W YGL103W YGR185C YGL011C YGL076C YGR285C YGL245W YGR148C YGR264C YIL133C YJR007W…	743	12.5	1.288	0.00597136
16.03.01 DNA binding	34	6.23	YHR193C YHR146W YBL032W YBL003C YBR089C-A YBR010W YBR088C YBR009C YBL002W YCR052W YCR028C-A YCL011C YDR174W YDR099W YDR432W YDR156W YER177W YEL037C YGR285C YJR063W YKR025W YKL113C YLR259C YLR321C YLR150W YMR072W YNL113W YOR298C-A YOR210W YOR204W YOL005C YPR052C YPR112C YPR187W	407	6.88	0.905523	1
16.03.03 RNA binding	54	9.9	YHR203C YHR072W-A YHR196W YHL001W YBL032W YBR189W YCR031C YCL011C YCL037C YDR381W YDR429C YDL051W YDR378C YDL208W YDR432W YDL014W YEL054C YER007C-A YER165W YGR116W YGL147C YGL031C YGL103W YGR185C YGL076C YGL245W YGR148C YGR264C YIL133C YJR007W YJL080C YKL180W YLR448W YLR344W YLR192C YLR029C YMR142C YML073C YNL016W YNL232W YNL118C YNL069C YNL061W YNL147W YOR168W YOL139C YOR204W YOR198C YOR046C YOL…	347	5.86	1.68942	6.30914e-05
16.06 motor protein binding	1	0.18	YLR429W	12	0.2	0.9	1
16.07 structural protein binding	12	2.2	YDR427W YDL097C YDL029W YFL039C YFL037W YGR167W YIL062C YIL063C YKL016C YKL013C YLR340W YML085C	77	1.3	1.69231	0.0477883
16.09 lipid binding	7	1.28	YBL058W YCR002C YGR037C YJR076C YJR125C YJL080C YMR079W	59	0.99	1.29293	0.298939
16.11 amino acid/amino acid derivatives binding	1	0.18	YBR121C	8	0.13	1.38462	0.538738
16.13 C-compound binding	3	0.55	YGR037C YKL192C YPR016C	30	0.5	1.1	0.531302
16.13.01 sugar binding	1	0.18	YPR016C	21	0.35	0.514286	1
16.13.03 fatty acid binding (e.g. acyl-carrier protein)	2	0.36	YGR037C YKL192C	4	0.06	6	0.0448399
16.14 selen binding	1	0.18	YML028W	4	0.06	3	0.320744
16.17 metal binding	45	8.25	YHR008C YHR021C YHR039C-A YHR051W YHR190W YAL038W YBL047C YBR080C YBR011C YBR109C YDL246C YDR502C YER133W YER043C YER048C YER089C YEL051W YGR211W YGR267C YGL106W YGL062W YGR020C YGR240C YIL148W YJR104C YJR137C YJL026W YJR063W YJR048W YJR105W YJL130C YJR109C YKL067W YKL157W YKL113C YKL080W YLR180W YMR108W YNR016C YNL220W YNL064C YOR020C YPL237W YPR125W YPL218W	447	7.55	1.09272	0.281974
16.17.01 calcium binding	4	0.73	YBL047C YBR109C YGL106W YPR125W	39	0.65	1.12308	0.489843
16.17.03 potassium binding	2	0.36	YDR502C YLR180W	3	0.05	7.2	0.0238695
16.17.07 magnesium binding	14	2.56	YHR190W YAL038W YBR080C YDR502C YER089C YGR240C YJR105W YKL067W YKL113C YLR180W YMR108W YNL220W YOR020C YPL218W	90	1.52	1.68421	0.0347537
16.17.09 heavy metal binding (Cu, Fe, Zn)	20	3.66	YHR008C YHR021C YHR051W YDL246C YER133W YER043C YER048C YGR211W YGR267C YIL148W YJR104C YJR137C YJL026W YJR063W YJR048W YJL130C YJR109C YKL157W YNL064C YPL237W	275	4.64	0.788793	1
16.19 nucleotide/nucleoside/nucleobase binding	97	17.7	YHR128W YHR039C-A YHR019C YAL003W YBR025C YBL076C YBR127C YBL099W YBR080C YBL075C YBR039W YBR121C YCR012W YCL011C YCR002C YDR037W YDR226W YDR429C YDR177W YDR092W YDR394W YDR258C YDR023W YDR341C YDL125C YDL100C YDL192W YDL004W YDL185W YDR432W YDR454C YDL029W YDR127W YDR328C YDR502C YER103W YER025W YER070W YER031C YFL039C YFL037W YFL022C YGR204W YGL234W YGR185C YGR094W YGL062W YGL245W YGR264C YGR24…	673	11.3	1.56637	2.01188e-06
16.19.03 ATP binding	71	13	YHR128W YHR039C-A YHR019C YBL076C YBR127C YBL099W YBR080C YBL075C YBR039W YBR121C YCR012W YDR037W YDR226W YDR177W YDR092W YDR394W YDR258C YDR023W YDL100C YDL004W YDL185W YDR454C YDL029W YDR127W YDR328C YDR502C YER103W YER070W YFL039C YFL022C YGR204W YGL234W YGR185C YGR094W YGL062W YGL245W YGR264C YGR240C YIL078W YJR121W YJR045C YJL088W YJL014W YJR064W YJL034W YJL130C YJR109C YJL008C YKL210W YKL06…	515	8.7	1.49425	0.000240685
16.19.05 GTP binding	18	3.3	YAL003W YBR025C YCR002C YDL192W YER025W YER031C YFL037W YJR072C YJR076C YKL081W YLR293C YML001W YML085C YNL220W YOR089C YPL048W YPR165W YPL218W	104	1.75	1.88571	0.00620487
16.21 complex cofactor/cosubstrate/vitamine binding	46	8.44	YHR051W YHR183W YHR179W YHR208W YAL062W YAL012W YBR035C YBR149W YDR529C YDL066W YDL246C YDR368W YDL174C YDR127W YER023W YER043C YER178W YER086W YFR030W YFL018C YGR037C YGR204W YGR175C YGL062W YGL026C YGL202W YIL074C YIR034C YIL094C YIL116W YJL200C YJR137C YJR048W YKL085W YKL029C YLR303W YLR304C YLR027C YMR108W YNR016C YNR050C YOR136W YOL059W YOR375C YOR120W YPL061W	199	3.36	2.5119	2.0821e-09
16.21.01 heme binding	2	0.36	YHR051W YJR048W	27	0.45	0.8	1
16.21.05 FAD/FMN binding	6	1.1	YHR179W YBR035C YDL174C YFR030W YFL018C YGR175C	36	0.6	1.83333	0.108453
16.21.07 NAD/NADP binding	24	4.4	YHR183W YAL062W YBR149W YDL066W YDL246C YDR368W YDL174C YDR127W YER023W YER043C YFR030W YGR204W YIL074C YIR034C YIL094C YJR137C YKL085W YKL029C YNR050C YOR136W YOL059W YOR375C YOR120W YPL061W	81	1.36	3.23529	1.29031e-07
16.21.08 Fe/S binding	3	0.55	YDR529C YJL200C YLR304C	22	0.37	1.48649	0.330765
16.21.11 thiamine pyrophosphate binding	2	0.36	YER178W YMR108W	5	0.08	4.5	0.0702319
16.21.15 biotin binding	2	0.36	YGL062W YNR016C	6	0.1	3.6	0.0990556
16.21.17 pyridoxal phosphate binding	8	1.46	YHR208W YAL012W YER086W YGL026C YGL202W YIL116W YLR303W YLR027C	32	0.54	2.7037	0.00708275
18 REGULATION OF METABOLISM AND PROTEIN FUNCTION	46	8.44	YHR193C YHR200W YAL003W YBR143C YBL047C YBR089C-A YBR088C YBR109C YDR002W YDR427W YDR394W YDL097C YDL147W YDR098C YDR099W YER133W YER177W YER089C YEL037C YFR004W YGR211W YGL106W YGR086C YGL116W YGR231C YGR132C YJR045C YJR104C YJR074W YJR007W YKL210W YKL081W YLR055C YMR235C YMR214W YML058W YML094W YNL064C YNL118C YOR298C-A YOR117W YOR230W YOR281C YOR007C YPR052C YPL048W	545	9.21	0.916395	1
18.01 regulation by	19	3.48	YHR193C YHR200W YBR109C YDR427W YDR394W YDL097C YDL147W YDR098C YDR099W YER133W YER177W YER089C YFR004W YGL106W YGR231C YGR132C YKL210W YOR298C-A YOR117W	252	4.26	0.816901	1
18.01.01 regulation by modification	5	0.91	YDL097C YER133W YER089C YFR004W YKL210W	142	2.4	0.379167	1
18.01.07 regulation by binding / dissociation	16	2.93	YHR193C YHR200W YBR109C YDR427W YDR394W YDL097C YDL147W YDR098C YDR099W YER177W YFR004W YGL106W YGR231C YGR132C YOR298C-A YOR117W	117	1.97	1.48731	0.0694282
18.02 regulation of protein activity	46	8.44	YHR193C YHR200W YAL003W YBR143C YBL047C YBR089C-A YBR088C YBR109C YDR002W YDR427W YDR394W YDL097C YDL147W YDR098C YDR099W YER133W YER177W YER089C YEL037C YFR004W YGR211W YGL106W YGR086C YGL116W YGR231C YGR132C YJR045C YJR104C YJR074W YJR007W YKL210W YKL081W YLR055C YMR235C YMR214W YML058W YML094W YNL064C YNL118C YOR298C-A YOR117W YOR230W YOR281C YOR007C YPR052C YPL048W	526	8.89	0.949381	1
18.02.01 enzymatic activity regulation / enzyme regulator	35	6.42	YHR200W YAL003W YBR143C YBR088C YBR109C YDR002W YDR427W YDR394W YDL097C YDL147W YDR098C YDR099W YER177W YER089C YEL037C YFR004W YGR211W YGL106W YGR086C YGL116W YGR231C YGR132C YJR045C YJR104C YKL210W YKL081W YMR235C YMR214W YML058W YNL064C YNL118C YOR117W YOR281C YOR007C YPL048W	336	5.68	1.13028	0.241906
18.02.01.01 enzyme activator	12	2.2	YAL003W YBR143C YDR002W YGL116W YJR104C YKL210W YKL081W YMR235C YMR214W YNL064C YNL118C YPL048W	138	2.33	0.944206	1
18.02.01.01.01 GTPase activator (GAP)	6	1.1	YAL003W YBR143C YDR002W YKL081W YMR235C YPL048W	51	0.86	1.27907	0.328354
18.02.01.01.05 kinase activator	1	0.18	YJR104C	28	0.47	0.382979	1
18.02.01.02 enzyme inhibitor	11	2.01	YDR098C YDR099W YER177W YER089C YEL037C YGR086C YGR231C YGR132C YML058W YOR281C YOR007C	80	1.35	1.48889	0.114889
18.02.01.02.01 GTPase inhibitor (GIP)	1	0.18	YOR281C	15	0.25	0.72	1
18.02.01.02.03 protease inhibitor	3	0.55	YEL037C YGR231C YGR132C	9	0.15	3.66667	0.0428705
18.02.01.02.05 kinase inhibitior	3	0.55	YDR098C YER089C YGR086C	30	0.5	1.1	0.531302
18.02.03 guanyl-nucleotide exchange factor (GEF)	3	0.55	YBL047C YJR074W YJR007W	32	0.54	1.01852	0.576189
18.02.09 regulator of transcription factor	10	1.83	YHR193C YBR089C-A YDL097C YFR004W YLR055C YML094W YOR298C-A YOR117W YOR230W YPR052C	102	1.72	1.06395	0.467739
20 CELLULAR TRANSPORT, TRANSPORT FACILITIES AND TRANSPORT ROUTES	135	24.7	YHR039C-A YHR193C YHR051W YHR179W YAR002C-A YBL032W YBL047C YBR127C YBL099W YBR291C YBR085W YBR080C YBL075C YBL050W YBL058W YBR109C YBR039W YBR106W YCL035C YCL011C YCR004C YCR009C YDR529C YDR381W YDR002W YDR086C YDR226W YDR177W YDR092W YDL198C YDR258C YDR372C YDL174C YDL100C YDR098C YDL192W YDL004W YDL185W YDR099W YDR432W YDR454C YDL029W YDR510W YER103W YER007C-A YER177W YER048C YER009W YER143W Y…	1359	22.9	1.0786	0.160519
20.01 transported compounds (substrates)	99	18.1	YHR039C-A YHR193C YHR051W YHR179W YAR002C-A YBL032W YBR127C YBL099W YBR291C YBR085W YBR080C YBL050W YBR039W YBR106W YCL035C YCL011C YCR004C YDR529C YDR381W YDR002W YDR086C YDL198C YDR258C YDL174C YDL100C YDR098C YDL192W YDL004W YDL185W YDR432W YER007C-A YER048C YER087C-B YEL020W-A YER165W YER031C YEL051W YFL039C YFR030W YFR004W YFL018C YGR037C YGL253W YGR175C YGL008C YGR209C YGR020C YGR234W YGL18…	906	15.3	1.18301	0.0322877
20.01.01 ion transport	21	3.85	YHR039C-A YBR127C YBL099W YBR291C YBR039W YBR106W YDL198C YDL100C YDL004W YDL185W YEL051W YGL008C YGR020C YJR121W YJR104C YKL016C YKL080W YLR295C YML081C-A YNL055C YOR332W	202	3.41	1.12903	0.311477
20.01.01.01 cation transport (H+, Na+, K+, Ca2+ , NH4+, etc.)	17	3.11	YHR039C-A YBR127C YBL099W YBR039W YDL198C YDL004W YDL185W YEL051W YGL008C YGR020C YJR121W YJR104C YKL016C YKL080W YLR295C YML081C-A YOR332W	165	2.78	1.11871	0.350277
20.01.01.01.01 heavy metal ion transport (Cu+, Fe3+, etc.)	2	0.36	YDL198C YJR104C	68	1.14	0.315789	1
20.01.01.07 anion transport	3	0.55	YBR291C YBR106W YDL100C	37	0.62	0.887097	1
20.01.01.07.07 phosphate transport	1	0.18	YBR106W	13	0.21	0.857143	1
20.01.03 C-compound and carbohydrate transport	3	0.55	YBR291C YDL198C YGL253W	117	1.97	0.279188	1
20.01.03.03 C4-dicarboxylate transport (e.g. malate, succinate, fumarate)	1	0.18	YDL198C	9	0.15	1.2	0.581296
20.01.07 amino acid/amino acid derivatives transport	1	0.18	YDL198C	70	1.18	0.152542	1
20.01.10 protein transport	35	6.42	YHR193C YAR002C-A YBR080C YBL050W YDR086C YDR258C YDL192W YER007C-A YER048C YER087C-B YEL020W-A YER031C YFL039C YIL063C YIL022W YJL143W YJR045C YJL158C YKL195W YLR025W YLR259C YLR250W YLR293C YML012W YML001W YML028W YNL189W YNL131W YNL064C YOR232W YOL040C YOR089C YPR133W-A YPL010W YPL218W	285	4.81	1.33472	0.0458949
20.01.13 lipid/fatty acid transport	6	1.1	YGR037C YIL009W YJL080C YKL192C YMR079W YMR202W	84	1.42	0.774648	1
20.01.15 electron transport	37	6.78	YHR039C-A YHR051W YHR179W YBR127C YBL099W YBR039W YCL035C YCR004C YDR529C YDL174C YDR098C YDL004W YDL185W YEL051W YFR030W YFL018C YGR175C YGL008C YGR209C YGR020C YGR234W YGL187C YGL148W YIL094C YJR121W YJR048W YKL016C YKL085W YKL080W YLR043C YLR295C YML081C-A YNL052W YOR136W YOR332W YPL059W YPL061W	161	2.72	2.49265	9.8654e-08
20.01.17 nucleotide/nucleoside/nucleobase transport	3	0.55	YBR085W YDL198C YNL055C	30	0.5	1.1	0.531302
20.01.21 RNA transport	15	2.75	YBL032W YCL011C YDR381W YDR002W YDR432W YER165W YIL138C YIL063C YJL080C YLR293C YMR235C YNL016W YNL189W YNL079C YOR046C	97	1.63	1.68712	0.0309525
20.01.26 neurotransmitter transport	2	0.36	YBL050W YJR076C	17	0.28	1.28571	0.473309
20.01.27 drug/toxin transport	3	0.55	YCR004C YDL100C YFR004W	61	1.03	0.533981	1
20.03 transport facilities	34	6.23	YHR039C-A YHR051W YBR127C YBL099W YBR085W YBL058W YBR039W YDR529C YDR002W YDR086C YDR226W YDL198C YDL100C YDR098C YDL004W YDL185W YER009W YER087C-B YEL051W YGL008C YGR020C YIL022W YJR121W YJL143W YJR048W YJL034W YKL016C YKL080W YLR295C YNL052W YNL131W YNL055C YOR332W YPL059W	346	5.84	1.06678	0.37032
20.03.01 channel / pore class transport	5	0.91	YBR127C YDR002W YDL185W YER009W YNL055C	37	0.62	1.46774	0.251492
20.03.01.01 ion channels	1	0.18	YNL055C	15	0.25	0.72	1
20.03.01.05 nuclear pore forming protein	2	0.36	YDR002W YER009W	13	0.21	1.71429	0.339923
20.03.02 carrier (electrochemical potential-driven transport)	2	0.36	YBR085W YDL198C	53	0.89	0.404494	1
20.03.02.03 antiporter	2	0.36	YBR085W YDL198C	33	0.55	0.654545	1
20.03.09 phosphotransferase system	1	0.18	YDR226W	1	0.01	18	0.0921386
20.03.22 transport ATPases	15	2.75	YHR039C-A YBR127C YBL099W YBR039W YDL100C YDL004W YDL185W YEL051W YGL008C YGR020C YJR121W YKL016C YKL080W YLR295C YOR332W	73	1.23	2.23577	0.00226684
20.09 transport routes	90	16.5	YHR039C-A YAR002C-A YBL047C YBR127C YBL099W YBR291C YBR085W YBR080C YBL075C YBL050W YBR109C YBR039W YCR009C YDR002W YDR086C YDR177W YDR092W YDL198C YDR258C YDR372C YDL192W YDL004W YDL185W YDR099W YDR432W YDL029W YDR510W YER103W YER177W YER048C YER009W YER143W YER087C-B YEL020W-A YER031C YEL051W YFL039C YFL005W YFL037W YGL253W YGL106W YGR020C YGR167W YIL062C YIL138C YIL063C YIL022W YJR121W YJL143W…	989	16.7	0.988024	1
20.09.01 nuclear transport	17	3.11	YBL075C YDR002W YDL185W YDR432W YDR510W YER103W YER009W YIL063C YJR045C YJR074W YLR293C YMR235C YML028W YNL189W YNR016C YOL040C YOR046C	108	1.82	1.70879	0.0191989
20.09.03 peroxisomal transport	1	0.18	YER048C	25	0.42	0.428571	1
20.09.04 mitochondrial transport	24	4.4	YBL099W YBR291C YBR085W YBL075C YBR039W YDL198C YDR258C YDL004W YER103W YEL020W-A YIL022W YJR121W YJL143W YJR045C YKL016C YLR259C YLR295C YMR214W YNL131W YNL064C YNL055C YOR232W YPR133W-A YPR125W	135	2.28	1.92982	0.00116698
20.09.05 non-vesicular ER transport	5	0.91	YBL075C YDR086C YER103W YER087C-B YJL034W	21	0.35	2.6	0.0383265
20.09.07 vesicular transport (Golgi network, etc.)	28	5.13	YAR002C-A YBR080C YBL075C YBL050W YCR009C YDL192W YDR099W YER103W YER177W YER031C YFL039C YFL005W YGR167W YJR125C YKR068C YMR079W YML012W YML001W YMR116C YMR214W YNL064C YNL044W YNL041C YOR327C YOR089C YOR132W YPL010W YPL218W	310	5.24	0.979008	1
20.09.07.03 ER to Golgi transport	8	1.46	YAR002C-A YBR080C YBL050W YDL192W YKR068C YML012W YNL044W YPL218W	97	1.63	0.895706	1
20.09.07.05 intra Golgi transport	2	0.36	YDL192W YNL041C	38	0.64	0.5625	1
20.09.07.25 vesicle formation	1	0.18	YPL010W	42	0.71	0.253521	1
20.09.07.27 vesicle fusion	3	0.55	YBL050W YFL005W YOR327C	38	0.64	0.859375	1
20.09.13 vacuolar/lysosomal transport	19	3.48	YHR039C-A YBR127C YDR177W YDR092W YDR372C YDL185W YER143W YER031C YEL051W YGL106W YGR020C YGR167W YIL138C YKL080W YLR025W YML001W YNL079C YOR332W YOR089C	197	3.33	1.04505	0.452634
20.09.14 cytoskeleton-dependent transport	9	1.65	YCR009C YDL029W YFL039C YFL037W YGL106W YIL062C YKL013C YML085C YMR116C	50	0.84	1.96429	0.0367264
20.09.14.01 tubulin dependent transport	2	0.36	YFL037W YML085C	10	0.16	2.25	0.233557
20.09.14.02 actin dependent transport	2	0.36	YDL029W YFL039C	11	0.18	2	0.269152
20.09.16 cellular export and secretion	14	2.56	YAR002C-A YBR080C YBL050W YDL192W YDR099W YER177W YER031C YFL039C YFL005W YIL138C YJR076C YLR250W YNL079C YPL218W	178	3	0.853333	1
20.09.16.09 vesicular cellular export	7	1.28	YBL050W YER031C YFL039C YFL005W YIL138C YJR076C YNL079C	59	0.99	1.29293	0.298939
20.09.16.09.03 exocytosis	6	1.1	YER031C YFL039C YFL005W YIL138C YJR076C YNL079C	45	0.76	1.44737	0.230555
20.09.16.09.05 synaptic vesicle exocytosis	2	0.36	YBL050W YJR076C	18	0.3	1.2	0.504097
20.09.18 cellular import	17	3.11	YBL047C YBR080C YBL050W YBR109C YCR009C YDR177W YDR092W YDL029W YER031C YFL039C YGL253W YGL106W YGR167W YJR125C YML001W YOR327C YOR089C	288	4.86	0.639918	1
20.09.18.09 vesicular cellular import	10	1.83	YBL047C YCR009C YDR177W YDR092W YER031C YFL039C YGL106W YJR125C YOR327C YOR089C	137	2.31	0.792208	1
20.09.18.09.01 endocytosis	10	1.83	YBL047C YCR009C YDR177W YDR092W YER031C YFL039C YGL106W YJR125C YOR327C YOR089C	137	2.31	0.792208	1
30 CELLULAR COMMUNICATION/SIGNAL TRANSDUCTION MECHANISM	44	8.07	YHR146W YBR025C YBL047C YBR029C YBL058W YBR109C YCR084C YDR304C YDR168W YDR092W YDL097C YDL192W YDR099W YER052C YER177W YER089C YER031C YFL005W YFR004W YFL037W YGR037C YGR116W YGR211W YGR185C YGL106W YJR072C YJR104C YKL067W YLR429W YLR293C YLR150W YML001W YML028W YMR116C YMR146C YML074C YOL064C YOR232W YOR089C YOL109W YPR125W YPR016C YPR165W YPL218W	574	9.7	0.831959	1
30.01 cellular signalling	33	6.05	YHR146W YBR025C YBL047C YBR029C YBL058W YBR109C YCR084C YDR092W YDL097C YDL192W YDR099W YER052C YER177W YER089C YER031C YFL005W YFR004W YFL037W YGR116W YGL106W YJR072C YJR104C YKL067W YLR293C YLR150W YML001W YML028W YMR116C YML074C YOR089C YOL109W YPR165W YPL218W	451	7.62	0.793963	1
30.01.05 enzyme mediated signal transduction	22	4.03	YHR146W YBL047C YCR084C YDR092W YDL097C YDL192W YDR099W YER177W YER089C YER031C YFL005W YFR004W YJR072C YJR104C YLR293C YML001W YML028W YMR116C YOR089C YOL109W YPR165W YPL218W	307	5.19	0.776493	1
30.01.05.01 protein kinase	3	0.55	YDR092W YER089C YJR104C	152	2.56	0.214844	1
30.01.05.01.03 MAPKKK cascade	2	0.36	YER089C YJR104C	45	0.76	0.473684	1
30.01.05.01.04 NIK-I-kappaB/NF-kappaB cascade	1	0.18	YDR092W	12	0.2	0.9	1
30.01.05.05 G-protein mediated signal transduction	16	2.93	YHR146W YBL047C YCR084C YDL192W YDR099W YER177W YER031C YFL005W YJR072C YLR293C YML001W YMR116C YOR089C YOL109W YPR165W YPL218W	138	2.33	1.25751	0.199802
30.01.05.05.01 small GTPase mediated signal transduction	13	2.38	YBL047C YDL192W YDR099W YER177W YER031C YFL005W YJR072C YLR293C YML001W YOR089C YOL109W YPR165W YPL218W	111	1.87	1.27273	0.219957
30.01.05.05.03 trimeric G-protein mediated signal transduction	1	0.18	YMR116C	7	0.11	1.63636	0.491864
30.01.09 second messenger mediated signal transduction	4	0.73	YBR029C YBR109C YFL037W YGL106W	99	1.67	0.437126	1
30.01.09.03 Ca2+ mediated signal transduction	2	0.36	YBR109C YGL106W	33	0.55	0.654545	1
30.01.09.09 fatty acid derivatives mediated signal transduction	1	0.18	YBR029C	9	0.15	1.2	0.581296
30.05 transmembrane signal transduction	10	1.83	YHR146W YBL047C YDR304C YFL037W YGR037C YGR185C YMR146C YOR232W YPR125W YPR016C	140	2.36	0.775424	1
30.05.01 receptor enzyme mediated signalling	3	0.55	YBL047C YGR185C YMR146C	50	0.84	0.654762	1
30.05.01.05 interleukine receptor signalling pathway	1	0.18	YGR185C	2	0.03	6	0.175802
30.05.01.12 transmembrane receptor protein tyrosine kinase signalling pathways	1	0.18	YBL047C	14	0.23	0.782609	1
30.05.01.12.01 EGF-receptor signalling pathway	1	0.18	YBL047C	4	0.06	3	0.320744
30.05.01.18 transmembrane receptor protein serine/threonine kinase signalling pathways	2	0.36	YBL047C YMR146C	16	0.27	1.33333	0.441394
30.05.02 non-enzymatic receptor mediated signalling	3	0.55	YFL037W YGR037C YPR016C	56	0.94	0.585106	1
30.05.02.24 G-protein coupled receptor signalling pathway	2	0.36	YFL037W YGR037C	26	0.43	0.837209	1
30.05.02.24.06 neuropeptide signalling pathway	1	0.18	YGR037C	1	0.01	18	0.0921386
30.05.02.26 integrin receptor signalling pathway	1	0.18	YPR016C	4	0.06	3	0.320744
30.07 regulation of signal transduction	1	0.18	YMR146C	21	0.35	0.514286	1
32 CELL RESCUE, DEFENSE AND VIRULENCE	101	18.5	YHR008C YHR193C YHR200W YBL032W YBR145W YBL075C YBR149W YBR014C YCL035C YCL011C YCR004C YCR009C YDR304C YDR168W YDR533C YDR427W YDL213C YDR092W YDR394W YDR258C YDR368W YDR033W YDL097C YDL147W YDL100C YDR098C YDR432W YER133W YER103W YER057C YER073W YER048C YER143W YER012W YER089C YEL020W-A YEL037C YFL039C YFR030W YFR004W YFL037W YFR050C YGL011C YGR285C YGR209C YGR135W YGR253C YGR086C YGR234W YIR03…	924	15.6	1.1859	0.0304084
32.01 stress response	93	17	YHR008C YHR193C YHR200W YBL032W YBL075C YBR149W YCL035C YCL011C YCR004C YCR009C YDR304C YDR168W YDR533C YDR427W YDL213C YDR092W YDR394W YDR258C YDR368W YDR033W YDL097C YDL147W YDL100C YDR098C YDR432W YER133W YER103W YER057C YER048C YER143W YER012W YER089C YEL020W-A YEL037C YFL039C YFR004W YFR050C YGL011C YGR285C YGR209C YGR135W YGR253C YGR086C YGR234W YIR034C YIL051C YIL053W YIL123W YJR045C YJR10…	760	12.8	1.32812	0.00172993
32.01.01 oxidative stress response	12	2.2	YHR008C YCL035C YCR004C YDR098C YGR209C YIL053W YJR104C YLR043C YLR109W YML028W YOL049W YPL059W	90	1.52	1.44737	0.121893
32.01.03 osmotic and salt stress response	11	2.01	YBR149W YCR009C YDL213C YDR368W YFL039C YIL053W YOR122C YOL059W YOL064C YOR120W YPL059W	95	1.6	1.25625	0.256709
32.01.05 heat shock response	11	2.01	YDL100C YER133W YGR285C YGR086C YJR045C YJL034W YLR259C YML078W YMR214W YNL064C YOR020C	56	0.94	2.1383	0.0118553
32.01.07 unfolded protein response (e.g. ER quality control)	21	3.85	YHR193C YBL075C YDR168W YDR533C YDR092W YDR258C YER103W YER089C YEL020W-A YGR285C YJR045C YJL014W YJR064W YJL034W YJL008C YMR214W YNL007C YOR232W YOR007C YOR020C YPL240C	108	1.82	2.11538	0.000710412
32.01.09 DNA damage response	10	1.83	YBL032W YCL011C YDR432W YER089C YEL037C YJL026W YKL113C YLR150W YML058W YNL178W	161	2.72	0.672794	1
32.01.11 nutrient starvation response	2	0.36	YIR034C YNR050C	40	0.67	0.537313	1
32.05 disease, virulence and defense	7	1.28	YER073W YFR004W YFL037W YGR234W YJR010W YLR109W YPL061W	113	1.91	0.670157	1
32.05.01 resistance proteins	3	0.55	YFR004W YFL037W YGR234W	79	1.33	0.413534	1
32.05.01.03 chemical agent resistance	1	0.18	YGR234W	59	0.99	0.181818	1
32.05.01.07 electromagnetic waves resistance (e.g. UV)	1	0.18	YFL037W	2	0.03	6	0.175802
32.05.03 defense related proteins	2	0.36	YER073W YPL061W	12	0.2	1.8	0.304706
32.07 detoxification	15	2.75	YHR008C YBR145W YBR014C YCL035C YDL100C YDR098C YFR030W YGR209C YJR104C YLR043C YLR109W YML028W YMR083W YNL241C YPL059W	161	2.72	1.01103	0.522593
32.07.01 detoxification involving cytochrome P450	1	0.18	YFR030W	7	0.11	1.63636	0.491864
32.07.03 detoxification by modification	3	0.55	YHR008C YBR014C YCL035C	18	0.3	1.83333	0.227007
32.07.07 oxygen and radical detoxification	7	1.28	YHR008C YCL035C YGR209C YJR104C YLR043C YLR109W YML028W	33	0.55	2.32727	0.027932
32.07.07.03 glutathione conjugation reaction	1	0.18	YCL035C	7	0.11	1.63636	0.491864
32.07.07.05 peroxidase reaction	2	0.36	YCL035C YML028W	11	0.18	2	0.269152
32.07.07.07 superoxide metabolism	2	0.36	YHR008C YJR104C	4	0.06	6	0.0448399
34 INTERACTION WITH THE ENVIRONMENT	61	11.1	YHR039C-A YHR146W YBR127C YBL099W YBR149W YBR109C YBR039W YCR002C YCR009C YCL037C YDR092W YDL198C YDR368W YDR033W YDL100C YDL004W YDL185W YDL029W YDR328C YER133W YER057C YER089C YEL051W YFR004W YFL037W YFR010W YGR185C YGL008C YGR020C YGR086C YIL051C YIL015W YIL138C YJR121W YJR076C YJR045C YJR104C YJL080C YKL016C YKL067W YKL013C YKL080W YLR441C YLR300W YLR109W YLR295C YML063W YML085C YMR116C YNL16…	742	12.5	0.888	1
34.01 homeostasis	22	4.03	YHR039C-A YBR127C YBL099W YBR039W YCL037C YDL198C YDR033W YDL004W YDL185W YDR328C YEL051W YGL008C YGR020C YJR121W YJR104C YKL016C YKL080W YLR109W YLR295C YOR332W YPL059W YPR125W	259	4.37	0.922197	1
34.01.01 homeostasis of cations	20	3.66	YHR039C-A YBR127C YBL099W YBR039W YCL037C YDL198C YDR033W YDL004W YDL185W YEL051W YGL008C YGR020C YJR121W YJR104C YKL016C YKL080W YLR109W YLR295C YOR332W YPR125W	229	3.87	0.945736	1
34.01.01.01 homeostasis of metal ions (Na, K, Ca etc.)	6	1.1	YCL037C YDL198C YJR104C YKL080W YLR109W YPR125W	156	2.63	0.418251	1
34.01.01.03 homeostasis of protons	15	2.75	YHR039C-A YBR127C YBL099W YBR039W YDR033W YDL004W YDL185W YEL051W YGL008C YGR020C YJR121W YKL016C YKL080W YLR295C YOR332W	57	0.96	2.86458	0.000137302
34.01.03 homeostasis of anions	1	0.18	YDR328C	20	0.33	0.545455	1
34.01.03.01 homeostasis of sulfate	1	0.18	YDR328C	4	0.06	3	0.320744
34.03 membrane excitability	1	0.18	YFR010W	18	0.3	0.6	1
34.03.01 synaptic transmission	1	0.18	YFR010W	15	0.25	0.72	1
34.05 cell motility	5	0.91	YDL029W YGR185C YKL013C YML085C YMR116C	57	0.96	0.947917	1
34.05.01 cell migration	1	0.18	YMR116C	27	0.45	0.4	1
34.07 cell adhesion	2	0.36	YKL067W YPR165W	42	0.71	0.507042	1
34.07.02 cell-matrix adhesion	1	0.18	YPR165W	9	0.15	1.2	0.581296
34.11 cellular sensing and response to external stimulus	34	6.23	YHR146W YBR127C YBR149W YBR109C YCR002C YCR009C YDR092W YDR368W YDL100C YDL185W YER133W YER057C YER089C YFR004W YFL037W YGR086C YIL051C YIL015W YIL138C YJR076C YJR045C YJL080C YLR441C YLR300W YLR109W YML063W YNL160W YNL079C YOL059W YOR232W YOR281C YOR120W YPL129W YPL240C	437	7.38	0.844173	1
34.11.01 photoperception and response	2	0.36	YFR004W YFL037W	12	0.2	1.8	0.304706
34.11.03 chemoperception and response	28	5.13	YHR146W YBR127C YBR149W YBR109C YCR002C YCR009C YDR092W YDR368W YDL100C YDL185W YER057C YER089C YIL051C YIL015W YIL138C YJR076C YJL080C YLR441C YLR300W YLR109W YML063W YNL079C YOL059W YOR232W YOR281C YOR120W YPL129W YPL240C	340	5.74	0.893728	1
34.11.03.07 pheromone response, mating-type determination, sex-specific proteins	19	3.48	YHR146W YBR109C YCR002C YCR009C YDR092W YER057C YIL051C YIL015W YIL138C YJR076C YJL080C YLR441C YLR300W YML063W YNL079C YOR232W YOR281C YPL129W YPL240C	243	4.1	0.84878	1
34.11.03.13 osmosensing and response	7	1.28	YBR127C YBR149W YDR368W YDL185W YER089C YOL059W YOR120W	61	1.03	1.24272	0.329464
34.11.09 temperature perception and response	4	0.73	YDL100C YER133W YGR086C YJR045C	32	0.54	1.35185	0.340376
34.11.12 perception of nutrients and nutritional adaptation	1	0.18	YNL160W	51	0.86	0.209302	1
36 SYSTEMIC INTERACTION WITH THE ENVIRONMENT	23	4.22	YHR200W YCR009C YDR304C YDL246C YDR427W YDR394W YDL097C YDL147W YER012W YFL039C YFR004W YFR050C YGL011C YGR135W YGR253C YJL001W YKL067W YLR429W YMR116C YMR314W YML092C YOR117W YPL061W	122	2.06	2.04854	0.000635969
36.20 plant / fungal specific systemic sensing and response	1	0.18	YDR304C	5	0.08	2.25	0.383372
36.20.18 plant hormonal regulation	1	0.18	YDR304C	5	0.08	2.25	0.383372
36.25 animal specific systemic sensing and response	22	4.03	YHR200W YCR009C YDL246C YDR427W YDR394W YDL097C YDL147W YER012W YFL039C YFR004W YFR050C YGL011C YGR135W YGR253C YJL001W YKL067W YLR429W YMR116C YMR314W YML092C YOR117W YPL061W	117	1.97	2.04569	0.000859825
36.25.01 animal sensory mechanisms	2	0.36	YDL246C YPL061W	18	0.3	1.2	0.504097
36.25.01.01 vision	2	0.36	YDL246C YPL061W	12	0.2	1.8	0.304706
36.25.03 nervous system physiology	1	0.18	YCR009C	19	0.32	0.5625	1
36.25.03.04 neuronal integrative functions	1	0.18	YCR009C	10	0.16	1.125	0.619933
36.25.03.04.01 learning and memory	1	0.18	YCR009C	10	0.16	1.125	0.619933
36.25.07 animal hormonal regulation	1	0.18	YKL067W	5	0.08	2.25	0.383372
36.25.07.01 effect on kinetics (muscle contraction, pigment, gland secretion)	1	0.18	YKL067W	1	0.01	18	0.0921386
36.25.09 muscle contraction	1	0.18	YFL039C	9	0.15	1.2	0.581296
36.25.16 immune response	17	3.11	YHR200W YDR427W YDR394W YDL097C YDL147W YER012W YFR004W YFR050C YGL011C YGR135W YGR253C YJL001W YLR429W YMR116C YMR314W YML092C YOR117W	67	1.13	2.75221	8.20837e-05
36.25.16.01 innate immune response (invertebrates and vertebrates)	1	0.18	YLR429W	2	0.03	6	0.175802
36.25.16.01.03 phagocyte response (e.g. macrophages, dendritic cells, granulocytes)	1	0.18	YLR429W	1	0.01	18	0.0921386
36.25.16.03 adaptive immune response (vertebrates)	16	2.93	YHR200W YDR427W YDR394W YDL097C YDL147W YER012W YFR004W YFR050C YGL011C YGR135W YGR253C YJL001W YMR116C YMR314W YML092C YOR117W	39	0.65	4.50769	1.09876e-07
36.25.16.03.05 antigen presentation / processing	8	1.46	YER012W YFR050C YGL011C YGR135W YGR253C YJL001W YMR314W YML092C	15	0.25	5.84	1.77153e-05
40 CELL FATE	44	8.07	YHR070W YAR014C YBL032W YBR089C-A YBR109C YCR088W YCR002C YCR009C YDR304C YDR099W YDL029W YER133W YER177W YFL039C YGR185C YGL245W YGR167W YGR231C YGR132C YIL138C YIL123W YJR121W YJR076C YJR045C YJR104C YKL067W YKL113C YLR259C YLR429W YLR300W YLR150W YML028W YML078W YMR215W YMR276W YNL016W YNL055C YNL079C YOR168W YOR122C YOR281C YOR007C YPR052C YPR165W	512	8.65	0.932948	1
40.01 cell growth / morphogenesis	24	4.4	YHR070W YAR014C YBR089C-A YBR109C YCR088W YCR002C YCR009C YDR304C YDR099W YDL029W YER133W YER177W YFL039C YGR167W YIL138C YJR076C YLR429W YLR300W YMR215W YNL079C YOR122C YOR007C YPR052C YPR165W	375	6.33	0.695103	1
40.01.03 directional cell growth (morphogenesis)	5	0.91	YBR109C YCR009C YDR304C YMR215W YPR165W	84	1.42	0.640845	1
40.10 cell death	17	3.11	YBL032W YGR185C YGL245W YIL123W YJR045C YJR104C YKL067W YLR259C YLR150W YML028W YML078W YMR276W YNL016W YNL055C YOR168W YOR281C YPR165W	127	2.14	1.45327	0.0736047
40.10.02 apoptosis (type I programmed cell death)	15	2.75	YBL032W YGR185C YGL245W YJR045C YJR104C YKL067W YLR150W YML028W YML078W YMR276W YNL016W YNL055C YOR168W YOR281C YPR165W	112	1.89	1.45503	0.0886749
40.10.02.01 anti-apoptosis	5	0.91	YGL245W YJR045C YLR150W YML028W YOR168W	25	0.42	2.16667	0.0739819
40.10.02.02 apoptotic program	2	0.36	YJR104C YNL055C	18	0.3	1.2	0.504097
40.10.02.02.01 apoptotic mitochondrial changes	1	0.18	YNL055C	9	0.15	1.2	0.581296
40.10.02.02.03 disassembly of cell structures	1	0.18	YJR104C	1	0.01	18	0.0921386
40.10.02.03 induction of apoptosis	3	0.55	YBL032W YKL067W YNL016W	14	0.23	2.3913	0.132069
40.10.02.03.02 induction of apoptosis by intracellular signals	1	0.18	YBL032W	7	0.11	1.63636	0.491864
40.20 cell aging	5	0.91	YGR231C YGR132C YIL123W YJR121W YKL113C	50	0.84	1.08333	0.493984
41 DEVELOPMENT (Systemic)	21	3.85	YCR084C YCL011C YCR002C YDR099W YER177W YEL037C YFR004W YFL037W YGR279C YGL011C YJR076C YJL034W YLR321C YMR305C YML085C YMR116C YOR298C-A YOR204W YOR046C YOL049W YPR165W	281	4.75	0.810526	1
41.01 fungal/microorganismic development	9	1.65	YCR084C YCR002C YFR004W YFL037W YGR279C YJR076C YJL034W YMR305C YML085C	103	1.74	0.948276	1
41.01.01 mating (fertilization)	7	1.28	YCR002C YFL037W YGR279C YJR076C YJL034W YMR305C YML085C	94	1.58	0.810127	1
41.05 animal development	9	1.65	YDR099W YER177W YEL037C YGL011C YLR321C YMR116C YOR046C YOL049W YPR165W	149	2.51	0.657371	1
41.05.04 embryogenesis	1	0.18	YLR321C	30	0.5	0.36	1
41.05.04.01 early embryogenesis	1	0.18	YLR321C	9	0.15	1.2	0.581296
41.05.13 neurogenesis	4	0.73	YDR099W YER177W YMR116C YOL049W	39	0.65	1.12308	0.489843
41.05.15 myogenesis	1	0.18	YPR165W	21	0.35	0.514286	1
41.05.25 gametogenesis	3	0.55	YEL037C YMR116C YOR046C	51	0.86	0.639535	1
42 BIOGENESIS OF CELLULAR COMPONENTS	112	20.5	YHR193C YHR070W YAL062W YBL032W YBL003C YBR078W YBR089C-A YBR010W YBR291C YBR009C YBL050W YBR109C YBL002W YCR088W YCR052W YCL011C YCR002C YCR009C YDR002W YDR168W YDL198C YDL055C YDR055W YDL174C YDR050C YDL192W YDL185W YDR432W YDL029W YER057C YER073W YEL071W YEL040W YER003C YEL020W-A YER031C YEL037C YFL039C YFL037W YGR279C YGR116W YGL106W YGR209C YGR189C YGR231C YGR132C YGR078C YIL051C YIL062C YIL…	1312	22.1	0.927602	1
42.01 cell wall	28	5.13	YAL062W YBR078W YCR002C YDL055C YDR055W YDL185W YEL040W YER003C YEL037C YFL039C YGR279C YGR189C YJR076C YJR045C YJR137C YJL158C YLR249W YLR300W YMR305C YMR215W YMR307W YNL014W YOR375C YOR042W YOL109W YOL030W YPL226W YPR165W	321	5.42	0.946494	1
42.02 eukaryotic plasma membrane	1	0.18	YOL109W	12	0.2	0.9	1
42.03 cytoplasm	1	0.18	YDR050C	2	0.03	6	0.175802
42.04 cytoskeleton/structural proteins	31	5.68	YHR070W YBR109C YCR088W YCR002C YCR009C YDR002W YDR168W YDL029W YEL071W YFL039C YFL037W YGR078C YIL062C YIL138C YIL123W YJR076C YJR125C YJL014W YJR064W YJL020C YJL008C YKL013C YLR200W YLR429W YML085C YMR116C YML094W YMR276W YNL079C YOR122C YPR165W	339	5.73	0.991274	1
42.04.03 actin cytoskeleton	16	2.93	YCR088W YCR009C YDL029W YFL039C YGR078C YIL062C YIL138C YJR125C YJL020C YKL013C YLR200W YLR429W YML094W YNL079C YOR122C YPR165W	132	2.23	1.3139	0.154571
42.04.05 microtubule cytoskeleton	11	2.01	YDR002W YDR168W YFL037W YGR078C YIL123W YLR200W YLR429W YML085C YMR116C YML094W YMR276W	88	1.48	1.35811	0.183901
42.08 Golgi	1	0.18	YDL192W	27	0.45	0.4	1
42.09 intracellular transport vesicles	3	0.55	YDL192W YER031C YPL010W	49	0.82	0.670732	1
42.10 nucleus	27	4.95	YHR193C YBL032W YBL003C YBR089C-A YBR010W YBR009C YBL002W YCR052W YCL011C YDR432W YFL039C YFL037W YGR116W YIL063C YJL034W YKR048C YKL067W YLR055C YLR321C YLR293C YLR150W YML085C YML094W YNL189W YNR016C YOR298C-A YPR052C	357	6.03	0.820896	1
42.10.03 organization of chromosome structure	20	3.66	YHR193C YBL032W YBL003C YBR089C-A YBR010W YBR009C YBL002W YCR052W YCL011C YDR432W YFL039C YGR116W YKR048C YKL067W YLR055C YLR321C YLR150W YML094W YOR298C-A YPR052C	285	4.81	0.760915	1
42.10.05 nuclear membrane	2	0.36	YIL063C YNR016C	35	0.59	0.610169	1
42.16 mitochondrion	21	3.85	YBR291C YDL198C YDL174C YER057C YER073W YEL071W YEL020W-A YGR231C YGR132C YIL051C YIL123W YKL085W YMR072W YML058W YMR188C YNR001C YNL055C YOR020C YPL059W YPL061W YPR125W	194	3.27	1.17737	0.248045
42.19 peroxisome	1	0.18	YOL147C	35	0.59	0.305085	1
42.25 vacuole or lysosome	3	0.55	YBL050W YGR209C YLR043C	59	0.99	0.555556	1
42.26 plastid	6	1.1	YIL133C YJR010W YKL085W YNL069C YOL059W YPR074C	17	0.28	3.92857	0.00304003
42.26.03 chloroplast	6	1.1	YIL133C YJR010W YKL085W YNL069C YOL059W YPR074C	17	0.28	3.92857	0.00304003
42.29 bud / growth tip	7	1.28	YFL039C YGL106W YIL138C YKR048C YNL079C YOR198C YPR165W	41	0.69	1.85507	0.0781201
43 CELL TYPE DIFFERENTIATION	57	10.4	YHR070W YBR078W YBR089C-A YBL050W YBL058W YBR109C YCR084C YCR088W YCR002C YCR009C YDR177W YDR092W YDR055W YDR099W YDL029W YER133W YER177W YEL040W YER012W YFL039C YFL005W YGL011C YGL106W YGR214W YGR189C YGR253C YIL062C YIL138C YJR076C YJR125C YJL001W YJL158C YKR048C YKL013C YLR025W YLR048W YLR429W YLR300W YMR079W YMR116C YMR314W YMR008C YMR120C YMR307W YNL016W YNL160W YNL079C YOR298C-A YOR122C YOR…	656	11	0.945455	1
43.01 fungal/microorganismic cell type differentiation	51	9.35	YHR070W YBR078W YBR089C-A YBL058W YBR109C YCR084C YCR088W YCR002C YCR009C YDR177W YDR092W YDR055W YDR099W YDL029W YER133W YER177W YEL040W YER012W YFL039C YFL005W YGL011C YGL106W YGR214W YGR189C YGR253C YIL062C YIL138C YJR076C YJR125C YJL001W YJL158C YKR048C YKL013C YLR025W YLR048W YLR429W YLR300W YMR079W YMR314W YMR008C YMR120C YMR307W YNL160W YNL079C YOR122C YOR042W YOL139C YOR198C YPR052C YPL24…	586	9.9	0.944444	1
43.01.03 fungal and other eukaryotic cell type differentiation	51	9.35	YHR070W YBR078W YBR089C-A YBL058W YBR109C YCR084C YCR088W YCR002C YCR009C YDR177W YDR092W YDR055W YDR099W YDL029W YER133W YER177W YEL040W YER012W YFL039C YFL005W YGL011C YGL106W YGR214W YGR189C YGR253C YIL062C YIL138C YJR076C YJR125C YJL001W YJL158C YKR048C YKL013C YLR025W YLR048W YLR429W YLR300W YMR079W YMR314W YMR008C YMR120C YMR307W YNL160W YNL079C YOR122C YOR042W YOL139C YOR198C YPR052C YPL24…	584	9.87	0.947315	1
43.01.03.05 budding, cell polarity and filament formation	32	5.87	YHR070W YBR089C-A YBL058W YBR109C YCR088W YCR002C YCR009C YDR099W YDL029W YER133W YER177W YEL040W YFL039C YFL005W YGL106W YGR214W YGR189C YIL062C YIL138C YJR076C YJR125C YJL158C YKR048C YKL013C YLR048W YLR429W YMR307W YNL079C YOR122C YOR198C YPR052C YPR165W	386	6.52	0.900307	1
43.01.03.09 development of asco- basidio- or zygospore	24	4.4	YBR078W YBL058W YCR002C YDR177W YDR092W YDR055W YDR099W YER177W YER012W YFL039C YGL011C YGL106W YGR253C YJL001W YLR025W YLR300W YMR079W YMR314W YMR008C YMR120C YNL160W YOR042W YOL139C YPL240C	227	3.83	1.14883	0.26651
43.03 animal cell type differentiation	7	1.28	YBL050W YMR116C YNL016W YOR298C-A YOR122C YOR204W YOL049W	92	1.55	0.825806	1
43.03.01 stem cell (toti- or pluripotent)	1	0.18	YNL016W	1	0.01	18	0.0921386
43.03.02 germ cell	1	0.18	YNL016W	4	0.06	3	0.320744
43.03.13 neuron	2	0.36	YBL050W YOL049W	38	0.64	0.5625	1
45 TISSUE DIFFERENTIATION	3	0.55	YFL039C YOR298C-A YOL049W	66	1.11	0.495495	1
45.03 animal tissue	3	0.55	YFL039C YOR298C-A YOL049W	66	1.11	0.495495	1
45.03.11 endothelium	1	0.18	YOR298C-A	1	0.01	18	0.0921386
45.03.12 muscle	1	0.18	YFL039C	28	0.47	0.382979	1
45.03.12.03 heart muscle	1	0.18	YFL039C	14	0.23	0.782609	1
45.03.17 nervous tissue	1	0.18	YOL049W	18	0.3	0.6	1
47 ORGAN DIFFERENTIATION	9	1.65	YBL050W YCR084C YGL001C YJR048W YKL067W YKL001C YMR116C YMR146C YOL049W	94	1.58	1.0443	0.503921
47.03 animal organ	9	1.65	YBL050W YCR084C YGL001C YJR048W YKL067W YKL001C YMR116C YMR146C YOL049W	93	1.57	1.05096	0.490644
47.03.01 nervous system	3	0.55	YBL050W YMR116C YOL049W	38	0.64	0.859375	1
47.03.01.01 central nervous system	1	0.18	YBL050W	20	0.33	0.545455	1
47.03.01.01.01 brain	1	0.18	YBL050W	18	0.3	0.6	1
47.03.13 dermis/cuticula	1	0.18	YGL001C	1	0.01	18	0.0921386
47.03.13.05 hair / feather follicule	1	0.18	YGL001C	1	0.01	18	0.0921386
47.03.15 reproductive apparatus	1	0.18	YJR048W	17	0.28	0.642857	1
47.03.15.07 male gonad (testis)	1	0.18	YJR048W	3	0.05	3.6	0.251768
47.03.17 skeletal system	3	0.55	YCR084C YKL001C YMR146C	16	0.27	2.03704	0.177765
47.03.21 secretory organs (glands)	1	0.18	YKL067W	3	0.05	3.6	0.251768
47.03.21.01 mammary gland	1	0.18	YKL067W	1	0.01	18	0.0921386
98 CLASSIFICATION NOT YET CLEAR-CUT	26	4.77	YHR070W YBL032W YBR025C YBL024W YCL035C YCR004C YDL125C YER057C YEL040W YGR037C YGR209C YGR189C YGL116W YIL051C YIL063C YJR072C YJL034W YKL013C YLR043C YLR429W YLR109W YMR276W YNL061W YOR327C YOR046C YPL239W	283	4.78	0.997908	1
99 UNCLASSIFIED PROTEINS	22	4.03	YHR087W YBR162C YDR233C YDL091C YDL099W YDR346C YDL110C YDR056C YER030W YEL001C YGL242C YGL117W YGR126W YIL127C YIL002W-A YIL041W YJL123C YMR027W YNL010W YOR051C YPR148C YPR172W	924	15.6	0.258333	1

## Sheet: Up-regulated functional categ
The comparison is done to p3_p43747_Sac_cerev_SGD containing 5915 annotated genes.
262 out of 262 genes are found:
YAL003W YAL012W YAL062W YAR014C YAR015W YBL003C YBL032W YBL058W YBL075C YBL087C YBL099W YBR009C YBR014C YBR035C YBR039W YBR078W YBR088C YBR089C-A YBR109C YBR127C YBR162C YBR196C YBR256C YBR279W YBR286W YBR291C YCL026C-B YCL035C YCR002C YCR009C YCR012W YCR028C-A YCR031C YCR052W YCR084C YDL004W YDL021W YDL029W YDL051W YDL053C YDL075W YDL081C YDL099W YDL110C YDL125C YDL130W YDL147W YDL192W YDL208W Y…
FUNCTIONAL CATEGORY	abs SET	rel SET	genes SET	abs GENOME	rel GENOME	rel SET/rel GENOME	P-VALUE
01 METABOLISM	75	28.6	YHR128W YHR039C-A YHR193C YAL062W YAL012W YAR015W YBL032W YBR291C YBL075C YBR035C YBR196C YBR014C YBR256C YCR012W YCL026C-B YCL035C YCR002C YDR226W YDR071C YDR394W YDL125C YDL021W YDR050C YDR454C YDR328C YER103W YER057C YER089C YER031C YFL037W YGR037C YGL253W YGR279C YGR116W YGR254W YGR086C YIL051C YIR035C YIL094C YIL123W YJR076C YJR045C YJR139C YJR009C YJL052W YJR063W YJL034W YKR069W YKR043C YKL…	1990	33.6	0.85119	0.967304
01.01 amino acid metabolism	15	5.72	YAL062W YAL012W YDR071C YDR328C YER057C YIL051C YIL094C YJR139C YKR069W YKL001C YNL274C YNR001C YOR375C YOL140W YPR118W	318	5.37	1.06518	0.438919
01.01.03 assimilation of ammonia, metabolism of the glutamate group	4	1.52	YAL062W YNR001C YOR375C YOL140W	74	1.25	1.216	0.416451
01.01.03.01 metabolism of glutamine	2	0.76	YAL062W YOR375C	16	0.27	2.81481	0.156263
01.01.03.01.02 degradation of glutamine	2	0.76	YAL062W YOR375C	7	0.11	6.90909	0.0354161
01.01.03.02 metabolism of glutamate	4	1.52	YAL062W YNR001C YOR375C YOL140W	41	0.69	2.2029	0.106193
01.01.03.02.01 biosynthesis of glutamate	4	1.52	YAL062W YNR001C YOR375C YOL140W	28	0.47	3.23404	0.0333382
01.01.03.02.02 degradation of glutamate	2	0.76	YAL062W YOR375C	10	0.16	4.75	0.0695514
01.01.03.03 metabolism of proline	2	0.76	YAL062W YOR375C	11	0.18	4.22222	0.0825898
01.01.03.03.02 degradation of proline	2	0.76	YAL062W YOR375C	6	0.1	7.6	0.0260496
01.01.03.05 metabolism of arginine	3	1.14	YAL062W YOR375C YOL140W	29	0.49	2.32653	0.135118
01.01.03.05.01 biosynthesis of arginine	1	0.38	YOL140W	15	0.25	1.52	0.493586
01.01.03.05.02 degradation of arginine	2	0.76	YAL062W YOR375C	6	0.1	7.6	0.0260496
01.01.05 metabolism of urea cycle, creatine and polyamines	2	0.76	YDR071C YOL140W	21	0.35	2.17143	0.237845
01.01.05.01 metabolism of polyamines	1	0.38	YDR071C	10	0.16	2.375	0.364539
01.01.06 metabolism of the aspartate family	6	2.29	YAL012W YIL094C YJR139C YKR069W YKL001C YPR118W	85	1.43	1.6014	0.173785
01.01.06.04 metabolism of threonine	1	0.38	YJR139C	13	0.21	1.80952	0.445439
01.01.06.04.01 biosynthesis of threonine	1	0.38	YJR139C	6	0.1	3.8	0.238106
01.01.06.05 metabolism of methionine	5	1.9	YAL012W YJR139C YKR069W YKL001C YPR118W	39	0.65	2.92308	0.0275695
01.01.06.05.01 biosynthesis of methionine	3	1.14	YAL012W YKL001C YPR118W	22	0.37	3.08108	0.0710807
01.01.06.05.01.01 biosynthesis of homocysteine	1	0.38	YAL012W	7	0.11	3.45455	0.271888
01.01.06.06 metabolism of lysine	2	0.76	YIL094C YJR139C	27	0.45	1.68889	0.337605
01.01.06.06.01 biosynthesis of lysine	2	0.76	YIL094C YJR139C	14	0.23	3.30435	0.125406
01.01.06.06.01.03 aminoadipic acid pathway	1	0.38	YIL094C	9	0.15	2.53333	0.33504
01.01.09 metabolism of the cysteine - aromatic group	3	1.14	YAL012W YJR139C YNL274C	110	1.85	0.616216	1
01.01.09.02 metabolism of serine	2	0.76	YJR139C YNL274C	25	0.42	1.80952	0.304555
01.01.09.02.01 biosynthesis of serine	1	0.38	YNL274C	13	0.21	1.80952	0.445439
01.01.09.03 metabolism of cysteine	1	0.38	YAL012W	20	0.33	1.15152	0.596506
01.01.09.03.01 biosynthesis of cysteine	1	0.38	YAL012W	9	0.15	2.53333	0.33504
01.01.11 metabolism of the pyruvate family (alanine, isoleucine, leucine, valine) and D-alanine	3	1.14	YER057C YIL051C YIL094C	34	0.57	2	0.189363
01.01.11.02 metabolism of isoleucine	3	1.14	YER057C YIL051C YIL094C	14	0.23	4.95652	0.0217543
01.01.11.02.01 biosynthesis of isoleucine	3	1.14	YER057C YIL051C YIL094C	11	0.18	6.33333	0.0108787
01.01.11.03 metabolism of valine	1	0.38	YIL094C	11	0.18	2.11111	0.392734
01.01.11.03.01 biosynthesis of valine	1	0.38	YIL094C	8	0.13	2.92308	0.304177
01.01.11.04 metabolism of leucine	1	0.38	YIL094C	17	0.28	1.35714	0.537568
01.01.11.04.01 biosynthesis of leucine	1	0.38	YIL094C	13	0.21	1.80952	0.445439
01.01.13 regulation of amino acid metabolism	2	0.76	YDR328C YJR139C	43	0.72	1.05556	0.574295
01.02 nitrogen, sulfur and selenium metabolism	7	2.67	YAL062W YAL012W YDR328C YKR069W YKL001C YOR375C YOL140W	142	2.4	1.1125	0.441651
01.02.03 sulfur metabolism	2	0.76	YKR069W YKL001C	9	0.15	5.06667	0.0572764
01.02.03.01 sulfate assimilation	2	0.76	YKR069W YKL001C	9	0.15	5.06667	0.0572764
01.02.03.04 conjunction of sulfate	1	0.38	YKL001C	2	0.03	12.6667	0.0866335
01.02.07 regulation of nitrogen, sulfur and selenium metabolism	1	0.38	YDR328C	41	0.69	0.550725	1
01.02.07.03 regulation of sulphur metabolism	1	0.38	YDR328C	3	0.05	7.6	0.127104
01.03 nucleotide/nucleoside/nucleobase metabolism	23	8.77	YHR128W YHR039C-A YAR015W YBL032W YBR014C YCR012W YCL035C YDR226W YDL125C YDR454C YER057C YER031C YFL037W YGR116W YIL051C YJR076C YJR063W YKL067W YKL001C YLR340W YML106W YML058W YNL147W	411	6.94	1.26369	0.143444
01.03.01 purin nucleotide/nucleoside/nucleobase metabolism	13	4.96	YHR039C-A YAR015W YCR012W YDR226W YDR454C YER057C YER031C YFL037W YIL051C YJR076C YKL067W YKL001C YML106W	124	2.09	2.37321	0.00315195
01.03.01.03 purine nucleotide/nucleoside/nucleobase anabolism	3	1.14	YHR039C-A YAR015W YKL067W	38	0.64	1.78125	0.236066
01.03.04 pyrimidine nucleotide/nucleoside/nucleobase metabolism	3	1.14	YHR128W YKL067W YML106W	84	1.42	0.802817	1
01.03.04.03 pyrimidine nucleotide/nucleoside/nucleobase anabolism	3	1.14	YHR128W YKL067W YML106W	23	0.38	3	0.0791741
01.03.07 deoxyribonucleotide metabolism	4	1.52	YBL032W YBR014C YCL035C YML058W	28	0.47	3.23404	0.0333382
01.03.10 metabolism of cyclic and unusual nucleotides	1	0.38	YKL001C	24	0.4	0.95	1
01.03.16 polynucleotide degradation	3	1.14	YKL067W YLR340W YNL147W	146	2.46	0.463415	1
01.03.16.01 RNA degradation	2	0.76	YLR340W YNL147W	78	1.31	0.580153	1
01.03.16.03 DNA degradation	1	0.38	YKL067W	24	0.4	0.95	1
01.04 phosphate metabolism	22	8.39	YHR128W YHR039C-A YBL075C YCR012W YDR226W YDR394W YDL021W YDR454C YER103W YER089C YER031C YFL037W YGL253W YGR086C YJR076C YJR045C YJL034W YKL067W YKL152C YKL001C YOR117W YPL129W	572	9.67	0.867632	0.791564
01.04.04 regulation of phosphate metabolism	3	1.14	YHR128W YGR086C YPL129W	35	0.59	1.9322	0.200818
01.05 C-compound and carbohydrate metabolism	31	11.8	YHR193C YBR196C YCR012W YCR002C YDL021W YDR050C YDR328C YGL253W YGR279C YGR254W YIR035C YIL094C YIL123W YJR076C YJR009C YJL052W YKR043C YKL085W YKL152C YLR025W YLR354C YLR286C YMR305C YMR215W YML106W YMR307W YNL274C YNR001C YOL030W YPL129W YPR118W	730	12.3	0.95935	0.630407
01.05.02 sugar, glucoside, polyol and carboxylate metabolism	17	6.48	YBR196C YCR012W YDL021W YDR050C YGR279C YGR254W YIL094C YIL123W YJR009C YJL052W YKL085W YKL152C YLR354C YMR305C YML106W YNR001C YPR118W	181	3.06	2.11765	0.00257645
01.05.02.04 sugar, glucoside, polyol and carboxylate anabolism	9	3.43	YBR196C YCR012W YDL021W YIL094C YKL085W YKL152C YLR354C YNR001C YPR118W	83	1.4	2.45	0.0106659
01.05.02.07 sugar, glucoside, polyol and carboxylate catabolism	16	6.1	YBR196C YCR012W YDL021W YDR050C YGR279C YGR254W YIL094C YIL123W YJR009C YJL052W YKL085W YKL152C YLR354C YMR305C YNR001C YPR118W	139	2.34	2.60684	0.000387586
01.05.03 polysaccharide metabolism	7	2.67	YGR279C YIL123W YLR286C YMR305C YMR215W YMR307W YOL030W	113	1.91	1.39791	0.233725
01.05.03.03 chitin metabolism	1	0.38	YLR286C	15	0.25	1.52	0.493586
01.05.03.03.04 chitin anabolism	1	0.38	YLR286C	14	0.23	1.65217	0.470057
01.05.07 C-3 compound metabolism	2	0.76	YCR012W YDR050C	6	0.1	7.6	0.0260496
01.05.25 regulation of C-compound and carbohydrate metabolism	7	2.67	YHR193C YCR002C YDR328C YGL253W YJR076C YLR025W YPL129W	188	3.17	0.842271	1
01.06 lipid, fatty acid and isoprenoid metabolism	10	3.81	YBR035C YCL026C-B YDR050C YGR037C YIR035C YKL192C YMR008C YMR307W YOR298C-A YOL030W	408	6.89	0.552975	1
01.06.02 membrane lipid metabolism	1	0.38	YMR008C	110	1.85	0.205405	1
01.06.02.01 phospholipid metabolism	1	0.38	YMR008C	94	1.58	0.240506	1
01.06.05 fatty acid metabolism	2	0.76	YDR050C YKL192C	55	0.92	0.826087	1
01.06.10 regulation of lipid, fatty acid and isoprenoid metabolism	2	0.76	YCL026C-B YOR298C-A	44	0.74	1.02703	0.586926
01.07 metabolism of vitamins, cofactors, and prosthetic groups	6	2.29	YHR039C-A YBR035C YBR256C YDR071C YIR035C YKR069W	217	3.66	0.625683	1
01.07.01 biosynthesis of vitamins, cofactors, and prosthetic groups	5	1.9	YHR039C-A YBR035C YBR256C YIR035C YKR069W	145	2.45	0.77551	1
01.07.07 regulation of the metabolism of vitamins, cofactors, and prosthetic groups	1	0.38	YDR071C	11	0.18	2.11111	0.392734
01.20 secondary metabolism	7	2.67	YBR291C YGR254W YIR035C YKR069W YML028W YNL274C YOL140W	215	3.63	0.735537	1
01.20.15 metabolism of derivatives of dehydroquinic acid, shikimic acid and chorismic acid	1	0.38	YGR254W	20	0.33	1.15152	0.596506
01.20.17 metabolism of secondary products derived from primary amino acids	1	0.38	YOL140W	24	0.4	0.95	1
01.20.17.01 metabolism of nonprotein amino acids	1	0.38	YOL140W	14	0.23	1.65217	0.470057
01.20.19 metabolism of secondary products derived from glycine, L-serine and L-alanine	2	0.76	YIR035C YKR069W	28	0.47	1.61702	0.353958
01.20.19.01 metabolism of porphyrins	1	0.38	YKR069W	23	0.38	1	1
01.20.19.05 metabolism of cobalamins	1	0.38	YKR069W	1	0.01	38	0.0442942
01.20.37 metabolism of peptide derived compounds	1	0.38	YML028W	11	0.18	2.11111	0.392734
01.20.37.01 metabolism of thioredoxin, glutaredoxin, glutathion	1	0.38	YML028W	11	0.18	2.11111	0.392734
02 ENERGY	40	15.2	YHR039C-A YHR051W YHR163W YAL062W YBL099W YBR196C YBL058W YBR039W YCR012W YDR529C YDL021W YDR050C YDR098C YDL004W YDR099W YER177W YGL253W YGR254W YGL106W YGR020C YGL187C YIL094C YJR121W YJR009C YJL052W YKR046C YKL016C YKR043C YKL085W YKL152C YKL192C YLR354C YLR295C YML081C-A YMR188C YNL052W YNR001C YOR375C YPL059W YPR118W	484	8.18	1.85819	6.94805e-05
02.01 glycolysis and gluconeogenesis	10	3.81	YBR196C YCR012W YDL021W YDR050C YGL253W YGR254W YJR009C YJL052W YKR043C YKL152C	96	1.62	2.35185	0.00958951
02.01.03 regulation of glycolysis and gluconeogenesis	1	0.38	YGL253W	33	0.55	0.690909	1
02.04 glyoxylate cycle	1	0.38	YNR001C	13	0.21	1.80952	0.445439
02.07 pentose-phosphate pathway	5	1.9	YHR163W YBR196C YDR050C YLR354C YPR118W	30	0.5	3.8	0.00941394
02.07.01 pentose-phosphate pathway oxidative branch	1	0.38	YHR163W	6	0.1	3.8	0.238106
02.07.03 pentose-phosphate pathway non oxidative branch	1	0.38	YLR354C	4	0.06	6.33333	0.165788
02.10 tricarboxylic-acid pathway (citrate cycle, Krebs cycle, TCA cycle)	5	1.9	YAL062W YIL094C YKL085W YNR001C YOR375C	45	0.76	2.5	0.0473064
02.11 electron transport and membrane-associated energy conservation	13	4.96	YHR039C-A YHR051W YBL099W YBR039W YDR529C YDL004W YGL187C YJR121W YKL016C YKL192C YLR295C YML081C-A YNL052W	108	1.82	2.72527	0.00088929
02.11.05 accessory proteins of electron transport and membrane-associated energy conservation	2	0.76	YHR051W YDR529C	31	0.52	1.46154	0.402084
02.13 respiration	15	5.72	YHR051W YBL099W YBR039W YDR529C YDR098C YDL004W YGL187C YJR121W YKR046C YKL016C YLR295C YML081C-A YMR188C YNL052W YPL059W	181	3.06	1.86928	0.0138921
02.13.01 anaerobic respiration	1	0.38	YNL052W	7	0.11	3.45455	0.271888
02.13.03 aerobic respiration	12	4.58	YHR051W YBL099W YBR039W YDR529C YDR098C YDL004W YGL187C YJR121W YKR046C YMR188C YNL052W YPL059W	117	1.97	2.32487	0.00536605
02.19 metabolism of energy reserves (e.g. glycogen, trehalose)	4	1.52	YHR039C-A YBL058W YDR099W YER177W	74	1.25	1.216	0.416451
02.30 photosynthesis	2	0.76	YCR012W YDR050C	8	0.13	5.84615	0.0458628
02.45 energy conversion and regeneration	10	3.81	YHR039C-A YBL099W YBR039W YDL004W YGL106W YGR020C YJR121W YKL016C YLR295C YML081C-A	65	1.09	3.49541	0.000506764
02.45.11 conversion to kinetic energy (e.g. movement)	1	0.38	YGL106W	12	0.2	1.9	0.419682
02.45.15 energy generation (e.g. ATP synthase)	9	3.43	YHR039C-A YBL099W YBR039W YDL004W YGR020C YJR121W YKL016C YLR295C YML081C-A	30	0.5	6.86	3.60906e-06
04 STORAGE PROTEIN	1	0.38	YJL001W	2	0.03	12.6667	0.0866335
10 CELL CYCLE AND DNA PROCESSING	63	24	YHR193C YBL032W YBL003C YBR078W YBR089C-A YBR088C YBR009C YBL058W YBR109C YCR052W YCR028C-A YCR002C YCR009C YDR002W YDR168W YDR226W YDR071C YDR055W YDL125C YDR099W YDL029W YDR328C YDR121W YDR510W YER177W YER089C YEL037C YFL005W YFL037W YGR279C YGR116W YGR211W YGL106W YGR209C YGR253C YGL116W YGR231C YGR132C YGR078C YIL123W YJR076C YJL034W YKR046C YKR048C YKL067W YLR043C YLR286C YLR321C YMR305C YMR…	1348	22.7	1.05727	0.333349
10.01 DNA processing	26	9.92	YHR193C YBL032W YBL003C YBR089C-A YBR088C YBR009C YCR052W YCR028C-A YDR071C YDR121W YDR510W YEL037C YGR116W YGR209C YGR231C YGR132C YKR048C YKL067W YLR043C YLR321C YMR072W YML058W YML094W YOR298C-A YPL129W YPR052C	740	12.5	0.7936	0.921287
10.01.03 DNA synthesis and replication	11	4.19	YBL032W YBR088C YCR028C-A YDR121W YGR209C YGR231C YGR132C YKR048C YLR043C YMR072W YML058W	195	3.29	1.27356	0.245707
10.01.03.05 extension/ polymerization activity	2	0.76	YBR088C YDR121W	54	0.91	0.835165	1
10.01.05 DNA recombination and DNA repair	6	2.29	YBR088C YDR510W YEL037C YGR116W YMR072W YML058W	366	6.18	0.37055	1
10.01.05.01 DNA repair	3	1.14	YBR088C YEL037C YMR072W	248	4.19	0.272076	1
10.01.09 DNA restriction or modification	15	5.72	YHR193C YBL003C YBR089C-A YBR009C YCR052W YDR071C YDR121W YGR116W YKR048C YKL067W YLR321C YML094W YOR298C-A YPL129W YPR052C	338	5.71	1.00175	0.536559
10.01.09.05 DNA conformation modification (e.g. chromatin)	15	5.72	YHR193C YBL003C YBR089C-A YBR009C YCR052W YDR071C YDR121W YGR116W YKR048C YKL067W YLR321C YML094W YOR298C-A YPL129W YPR052C	319	5.39	1.06122	0.443855
10.03 cell cycle	48	18.3	YBL032W YBL003C YBR078W YBL058W YBR109C YCR052W YCR002C YCR009C YDR002W YDR168W YDR226W YDR055W YDL125C YDR099W YDL029W YDR328C YER177W YER089C YEL037C YFL005W YFL037W YGR279C YGR211W YGL106W YGR209C YGR253C YGL116W YGR231C YGR132C YGR078C YIL123W YJR076C YJL034W YKR046C YKR048C YLR043C YLR286C YLR321C YMR305C YMR008C YMR276W YOR122C YOR265W YOR042W YOL139C YOR198C YPL129W YPL239W	875	14.7	1.2449	0.062716
10.03.01 mitotic cell cycle and cell cycle control	32	12.2	YBL032W YBL058W YBR109C YCR052W YCR002C YDR002W YDR168W YDL125C YDR099W YDR328C YER177W YER089C YEL037C YFL037W YGR211W YGR209C YGL116W YGR231C YGR132C YGR078C YIL123W YJR076C YJL034W YKR048C YLR043C YLR321C YMR008C YMR276W YOL139C YOR198C YPL129W YPL239W	623	10.5	1.1619	0.20815
10.03.01.01 mitotic cell cycle	9	3.43	YBR109C YDR002W YDR328C YER089C YFL037W YGL116W YKR048C YOR198C YPL129W	273	4.61	0.744035	1
10.03.01.01.01 G1 phase of mitotic cell cycle	1	0.38	YPL129W	45	0.76	0.5	1
10.03.01.01.03 G1/S transition of mitotic cell cycle	3	1.14	YDR002W YDR328C YER089C	69	1.16	0.982759	1
10.03.01.01.09 G2/M transition of mitotic cell cycle	1	0.38	YDR328C	62	1.04	0.365385	1
10.03.01.01.11 M phase	4	1.52	YBR109C YFL037W YGL116W YKR048C	90	1.52	1	0.569721
10.03.01.02 cell cycle arrest	2	0.76	YBL032W YER089C	37	0.62	1.22581	0.492752
10.03.01.03 cell cycle checkpoints (checkpoints of morphogenesis, DNA-damage,-replication, mitotic phase and spindle)	5	1.9	YBL032W YDR099W YER177W YEL037C YOR198C	101	1.7	1.11765	0.465654
10.03.02 meiosis	10	3.81	YBR078W YBL058W YDR055W YFL037W YGR253C YKR046C YMR008C YOR265W YOR042W YOR198C	224	3.78	1.00794	0.537091
10.03.03 cytokinesis (cell division) /septum formation and hydrolysis	13	4.96	YCR002C YCR009C YDR226W YDL029W YFL005W YGR279C YGL106W YJR076C YKR048C YLR286C YMR305C YOR122C YOR198C	160	2.7	1.83704	0.0245763
10.03.04 nuclear and chromosomal cycle	4	1.52	YBL003C YBR109C YDR328C YFL037W	155	2.62	0.580153	1
10.03.04.03 chromosome condensation	1	0.38	YBL003C	30	0.5	0.76	1
10.03.04.05 chromosome segregation/division	2	0.76	YDR328C YFL037W	90	1.52	0.5	1
10.03.04.07 nuclear division	1	0.38	YBR109C	16	0.27	1.40741	0.516074
10.03.04.09 nuclear migration	1	0.38	YFL037W	19	0.32	1.1875	0.577743
10.03.05 cell cycle dependent cytoskeleton reorganization	4	1.52	YDR002W YDR168W YMR276W YOR198C	79	1.33	1.14286	0.466312
10.03.05.01 spindle pole body/centrosome and microtubule cycle	4	1.52	YDR002W YDR168W YMR276W YOR198C	66	1.11	1.36937	0.335026
11 TRANSCRIPTION	46	17.5	YHR072W-A YHR193C YHR163W YBL032W YBL003C YBR089C-A YBR009C YBR279W YCR084C YCR052W YDR381W YDL051W YDR378C YDL208W YDL053C YDR121W YDR156W YER057C YEL026W YER063W YGR116W YIL051C YJR063W YKR025W YKR059W YKL067W YLR340W YLR192C YLR321C YMR002W YMR072W YMR008C YML094W YNL113W YNL147W YOR298C-A YOR117W YOR281C YOR210W YOL005C YOR078W YPL129W YPR052C YPR112C YPR187W YPR016C	1263	21.3	0.821596	0.948932
11.02 RNA synthesis	36	13.7	YHR193C YBL032W YBL003C YBR089C-A YBR009C YBR279W YCR084C YCR052W YDR381W YDL051W YDL208W YDR121W YDR156W YER057C YEL026W YGR116W YIL051C YJR063W YKR025W YKL067W YLR192C YLR321C YMR002W YMR072W YMR008C YML094W YNL113W YOR298C-A YOR117W YOR281C YOR210W YOL005C YPL129W YPR052C YPR112C YPR187W	902	15.2	0.901316	0.781018
11.02.01 rRNA synthesis	8	3.05	YDL208W YDR156W YJR063W YNL113W YOR210W YOL005C YPR112C YPR187W	89	1.5	2.03333	0.0425859
11.02.02 tRNA synthesis	9	3.43	YBR089C-A YDR381W YDL051W YKR025W YNL113W YOR210W YOL005C YPR052C YPR187W	65	1.09	3.14679	0.00207071
11.02.03 mRNA synthesis	32	12.2	YHR193C YBL032W YBL003C YBR089C-A YBR009C YBR279W YCR084C YCR052W YDL051W YDR121W YER057C YEL026W YGR116W YIL051C YJR063W YKR025W YKL067W YLR192C YLR321C YMR002W YMR072W YMR008C YML094W YNL113W YOR298C-A YOR117W YOR281C YOR210W YOL005C YPL129W YPR052C YPR187W	832	14	0.871429	0.83457
11.02.03.01 general transcription activities	10	3.81	YBR279W YDR121W YGR116W YJR063W YNL113W YOR298C-A YOR210W YOL005C YPL129W YPR187W	288	4.86	0.783951	1
11.02.03.01.01 transcription initiation	1	0.38	YPL129W	64	1.08	0.351852	1
11.02.03.01.04 transcription elongation	2	0.76	YBR279W YGR116W	33	0.55	1.38182	0.433219
11.02.03.04 transcriptional control	25	9.54	YHR193C YBL032W YBL003C YBR089C-A YBR009C YBR279W YCR084C YCR052W YDL051W YER057C YGR116W YIL051C YJR063W YKL067W YLR192C YLR321C YMR002W YMR072W YMR008C YML094W YOR298C-A YOR117W YOR281C YPL129W YPR052C	703	11.8	0.808475	0.905664
11.02.03.04.01 transcription activation	4	1.52	YHR193C YBR089C-A YOR298C-A YPR052C	124	2.09	0.727273	1
11.02.03.04.03 transcription repression	3	1.14	YCR084C YMR002W YML094W	87	1.47	0.77551	1
11.04 RNA processing	16	6.1	YHR072W-A YHR163W YBL032W YDR381W YDL051W YDR378C YDL208W YDL053C YEL026W YKR059W YLR340W YLR192C YNL147W YOR078W YPR112C YPR016C	489	8.26	0.738499	0.92631
11.04.01 rRNA processing	9	3.43	YHR072W-A YDL208W YEL026W YKR059W YLR340W YLR192C YOR078W YPR112C YPR016C	221	3.73	0.919571	1
11.04.02 tRNA processing	3	1.14	YHR163W YDR381W YDL051W	75	1.26	0.904762	1
11.04.03 mRNA processing (splicing, 5^-, 3^-end processing)	6	2.29	YDR378C YDL208W YDL053C YEL026W YKR059W YNL147W	262	4.42	0.5181	1
11.04.03.01 splicing	5	1.9	YDR378C YDL208W YEL026W YKR059W YNL147W	197	3.33	0.570571	1
11.04.03.05 3^-end processing	1	0.38	YDL053C	26	0.43	0.883721	1
11.06 RNA modification	2	0.76	YHR072W-A YDL208W	72	1.21	0.628099	1
11.06.01 rRNA modification	2	0.76	YHR072W-A YDL208W	20	0.33	2.30303	0.22123
12 PROTEIN SYNTHESIS	46	17.5	YHR021C YHR072W-A YHR193C YAL003W YBL087C YBL058W YCR031C YDL130W YDR429C YDL081C YDL075W YDL208W YDR450W YDR447C YDR382W YEL054C YER007C-A YEL026W YGR214W YIL148W YJR123W YJL136C YJL190C YKR059W YKR057W YLR325C YLR340W YLR048W YLR406C YLR264W YLR192C YMR230W YML074C YMR188C YNL244C YNL302C YNL096C YOR096W YOL139C YOL040C YOR276W YOL039W YOR369C YPR118W YPR112C YPR016C	570	9.63	1.81724	3.33966e-05
12.01 ribosome biogenesis	35	13.3	YHR021C YHR072W-A YBL087C YCR031C YDL130W YDL081C YDL075W YDL208W YDR450W YDR447C YDR382W YEL054C YEL026W YGR214W YIL148W YJR123W YJL136C YJL190C YKR057W YLR325C YLR340W YLR048W YLR406C YLR264W YMR230W YML074C YMR188C YNL302C YNL096C YOR096W YOL040C YOL039W YOR369C YPR112C YPR016C	356	6.01	2.21298	5.30435e-06
12.01.01 ribosomal proteins	30	11.4	YHR021C YBL087C YCR031C YDL130W YDL081C YDL075W YDR450W YDR447C YDR382W YEL054C YGR214W YIL148W YJR123W YJL136C YJL190C YKR057W YLR325C YLR340W YLR048W YLR406C YLR264W YMR230W YMR188C YNL302C YNL096C YOR096W YOL040C YOL039W YOR369C YPR112C	256	4.32	2.63889	7.24857e-07
12.04 translation	37	14.1	YHR021C YHR193C YAL003W YBL087C YCR031C YDL130W YDR429C YDL081C YDL075W YDR450W YDR447C YDR382W YEL054C YER007C-A YGR214W YIL148W YJR123W YJL136C YKR059W YKR057W YLR325C YLR340W YLR048W YLR406C YLR264W YLR192C YMR230W YNL244C YNL302C YNL096C YOR096W YOL139C YOR276W YOL039W YOR369C YPR118W YPR016C	262	4.42	3.19005	1.63967e-10
12.04.01 translation initiation	8	3.05	YDR429C YER007C-A YKR059W YLR192C YNL244C YOL139C YPR118W YPR016C	61	1.03	2.96117	0.00510217
12.04.02 translation elongation	6	2.29	YAL003W YDL130W YDL081C YDR382W YLR340W YOL039W	32	0.54	4.24074	0.002443
12.04.03 translation termination	1	0.38	YHR193C	11	0.18	2.11111	0.392734
12.07 translational control	8	3.05	YHR193C YBL058W YDR429C YKR059W YNL244C YOL139C YOR276W YPR118W	103	1.74	1.75287	0.0852659
14 PROTEIN FATE (folding, modification, destination)	88	33.5	YHR200W YBR286W YBL075C YBL058W YCR002C YCR009C YDR529C YDR002W YDR086C YDR168W YDR427W YDR071C YDR177W YDR394W YDR372C YDL147W YDL053C YDR098C YDL192W YDR099W YDL029W YDR328C YDR510W YER103W YER177W YER048C YER009W YER143W YER087C-B YER012W YER089C YEL020W-A YEL037C YFL037W YFR050C YGR209C YGR214W YGR135W YGR253C YGL116W YGR231C YGR132C YGR078C YIL062C YIL015W YIL148W YIL063C YIL022W YJL143W YJR…	1433	24.2	1.3843	0.000298432
14.01 protein folding and stabilization	18	6.87	YBL075C YDR002W YDR168W YER103W YER048C YGR078C YJR045C YJR104C YJL034W YLR200W YLR259C YML074C YML094W YNL281W YOR265W YOR232W YOR007C YOR020C	128	2.16	3.18056	1.12639e-05
14.04 protein targeting, sorting and translocation	32	12.2	YBL075C YCR009C YDR002W YDR086C YDR372C YDR099W YER103W YER177W YER009W YER087C-B YEL020W-A YIL063C YIL022W YJL143W YJR045C YJR074W YJL034W YKL195W YLR025W YLR259C YLR250W YML094W YNL131W YOR232W YOL040C YOR020C YOR327C YOR089C YOR132W YOR285W YPR133W-A YPL010W	397	6.71	1.81818	0.000615226
14.07 protein modification	29	11	YHR200W YBR286W YDR071C YDR177W YDR394W YDL147W YDR098C YDR328C YDR510W YER048C YER012W YER089C YEL037C YFR050C YGR209C YGR135W YGR253C YIL015W YIL148W YJL001W YKL067W YLR043C YLR259C YML092C YMR276W YOR117W YOR020C YPL059W YPL129W	797	13.4	0.820896	0.898492
14.07.01 modification with fatty acids (e.g. myristylation, palmitylation, farnesylation)	1	0.38	YER048C	46	0.77	0.493506	1
14.07.03 modification by phosphorylation, dephosphorylation, autophosphorylation	2	0.76	YER089C YKL067W	247	4.17	0.182254	1
14.07.04 modification by acetylation, deacetylation	3	1.14	YDR071C YOR020C YPL129W	91	1.53	0.745098	1
14.07.05 modification by ubiquitination, deubiquitination	6	2.29	YDR177W YDR328C YDR510W YEL037C YIL148W YMR276W	132	2.23	1.02691	0.534102
14.07.07 modification by ubiquitin-related proteins	2	0.76	YDR328C YDR510W	42	0.71	1.07042	0.561386
14.07.11 protein processing (proteolytic)	12	4.58	YHR200W YBR286W YDR394W YDL147W YER012W YFR050C YGR135W YGR253C YIL015W YJL001W YML092C YOR117W	126	2.13	2.15023	0.0095905
14.10 assembly of protein complexes	21	8.01	YCR002C YDR529C YDR177W YDL147W YDL192W YDL029W YDR328C YDR510W YFL037W YGR214W YGR231C YGR132C YIL062C YJR076C YJR125C YJL034W YKL016C YKR048C YKL013C YLR048W YOR332W	277	4.68	1.71154	0.010668
14.13 protein/peptide degradation	24	9.16	YHR200W YBR286W YBL058W YDR002W YDR427W YDR177W YDR394W YDL147W YDL053C YDR328C YER143W YER012W YEL037C YFR050C YGR135W YGR253C YGL116W YGR231C YGR132C YIL015W YIL148W YJL001W YML092C YOR117W	326	5.51	1.66243	0.00927201
14.13.01 cytoplasmic and nuclear protein degradation	20	7.63	YHR200W YBR286W YBL058W YDR002W YDR427W YDR177W YDR394W YDL147W YDR328C YER143W YER012W YFR050C YGR135W YGR253C YGL116W YIL015W YIL148W YJL001W YML092C YOR117W	238	4.02	1.89801	0.00413738
14.13.01.01 proteasomal degradation (ubiquitin/proteasomal pathway)	18	6.87	YHR200W YBL058W YDR002W YDR427W YDR177W YDR394W YDL147W YDR328C YER143W YER012W YFR050C YGR135W YGR253C YGL116W YIL148W YJL001W YML092C YOR117W	168	2.84	2.41901	0.000413705
14.13.04 lysosomal and vacuolar protein degradation	1	0.38	YBR286W	33	0.55	0.690909	1
14.13.04.02 vacuolar protein degradation	1	0.38	YBR286W	18	0.3	1.26667	0.55811
16 PROTEIN WITH BINDING FUNCTION OR COFACTOR REQUIREMENT (structural or catalytic)	161	61.4	YHR008C YHR021C YHR128W YHR039C-A YHR072W-A YHR193C YHR051W YHR200W YAL062W YAL003W YAL012W YBL032W YBL003C YBR127C YBR089C-A YBL099W YBR088C YBL075C YBR035C YBR009C YBL087C YBL058W YBR109C YBR039W YCR012W YCR084C YCR052W YCR028C-A YCR031C YCR002C YCR009C YDR529C YDR381W YDR002W YDR168W YDR226W YDR429C YDR427W YDR177W YDR394W YDL051W YDL125C YDL147W YDL075W YDR378C YDL208W YDR098C YDL192W YDL004W…	2472	41.7	1.47242	4.52146e-11
16.01 protein binding	116	44.2	YHR021C YHR039C-A YHR072W-A YHR193C YHR051W YHR200W YAL003W YBL032W YBR089C-A YBR088C YBL075C YBL087C YBL058W YBR109C YCR084C YCR052W YCR031C YCR002C YCR009C YDR002W YDR168W YDR429C YDR427W YDR177W YDR394W YDL147W YDL075W YDL208W YDR098C YDL192W YDR450W YDR099W YDR447C YDL029W YDR328C YDR382W YDR510W YEL054C YER103W YER177W YER048C YER009W YER143W YER012W YER089C YEL020W-A YER031C YEL037C YFL037W…	1437	24.2	1.82645	3.40599e-13
16.01.01 receptor binding	1	0.38	YMR276W	12	0.2	1.9	0.419682
16.03 nucleic acid binding	40	15.2	YHR072W-A YHR193C YBL032W YBL003C YBR089C-A YBR088C YBR009C YCR052W YCR028C-A YCR031C YDR381W YDR429C YDL051W YDR378C YDL208W YDR099W YDR156W YEL054C YER007C-A YER177W YEL037C YGR116W YGR211W YJR063W YKR025W YLR259C YLR192C YLR321C YMR072W YNL113W YNL147W YOR298C-A YOR210W YOL139C YOR198C YOL005C YOR078W YPR052C YPR112C YPR187W	743	12.5	1.216	0.106417
16.03.01 DNA binding	24	9.16	YHR193C YBL032W YBL003C YBR089C-A YBR088C YBR009C YCR052W YCR028C-A YDR099W YDR156W YER177W YEL037C YJR063W YKR025W YLR259C YLR321C YMR072W YNL113W YOR298C-A YOR210W YOL005C YPR052C YPR112C YPR187W	407	6.88	1.3314	0.0896323
16.03.03 RNA binding	17	6.48	YHR072W-A YBL032W YCR031C YDR381W YDR429C YDL051W YDR378C YDL208W YEL054C YER007C-A YGR116W YLR192C YNL147W YOL139C YOR198C YOR078W YPR112C	347	5.86	1.1058	0.368271
16.07 structural protein binding	9	3.43	YDR427W YDL029W YFL037W YGR167W YIL062C YIL063C YKL016C YKL013C YLR340W	77	1.3	2.63846	0.00658682
16.09 lipid binding	5	1.9	YBL058W YCR002C YGR037C YJR076C YJR125C	59	0.99	1.91919	0.118922
16.13 C-compound binding	3	1.14	YGR037C YKL192C YPR016C	30	0.5	2.28	0.1455
16.13.01 sugar binding	1	0.38	YPR016C	21	0.35	1.08571	0.614439
16.13.03 fatty acid binding (e.g. acyl-carrier protein)	2	0.76	YGR037C YKL192C	4	0.06	12.6667	0.0110525
16.14 selen binding	1	0.38	YML028W	4	0.06	6.33333	0.165788
16.17 metal binding	16	6.1	YHR008C YHR021C YHR039C-A YHR051W YBR109C YER048C YER089C YGR211W YGL106W YGR020C YIL148W YJR104C YJR063W YKL067W YOR020C YPL218W	447	7.55	0.807947	1
16.17.01 calcium binding	2	0.76	YBR109C YGL106W	39	0.65	1.16923	0.521011
16.17.07 magnesium binding	4	1.52	YER089C YKL067W YOR020C YPL218W	90	1.52	1	0.569721
16.17.09 heavy metal binding (Cu, Fe, Zn)	8	3.05	YHR008C YHR021C YHR051W YER048C YGR211W YIL148W YJR104C YJR063W	275	4.64	0.657328	1
16.19 nucleotide/nucleoside/nucleobase binding	35	13.3	YHR128W YHR039C-A YAL003W YBR127C YBL099W YBL075C YBR039W YCR012W YCR002C YDR226W YDR429C YDR177W YDR394W YDL125C YDL192W YDL004W YDR454C YDL029W YDR328C YER103W YER031C YFL037W YJR121W YJR076C YJR045C YJL034W YKR059W YKL067W YKL001C YOR117W YOR020C YOR332W YOR089C YPR112C YPL218W	673	11.3	1.17699	0.174386
16.19.03 ATP binding	23	8.77	YHR128W YHR039C-A YBR127C YBL099W YBL075C YBR039W YCR012W YDR226W YDR177W YDR394W YDL004W YDR454C YDL029W YDR328C YER103W YJR121W YJR045C YJL034W YKL067W YKL001C YOR117W YOR020C YOR332W	515	8.7	1.00805	0.516588
16.19.05 GTP binding	8	3.05	YAL003W YCR002C YDL192W YER031C YFL037W YJR076C YOR089C YPL218W	104	1.75	1.74286	0.0890265
16.21 complex cofactor/cosubstrate/vitamine binding	9	3.43	YHR051W YAL062W YAL012W YBR035C YDR529C YGR037C YIL094C YKL085W YOR375C	199	3.36	1.02083	0.523968
16.21.01 heme binding	1	0.38	YHR051W	27	0.45	0.844444	1
16.21.05 FAD/FMN binding	1	0.38	YBR035C	36	0.6	0.633333	1
16.21.07 NAD/NADP binding	4	1.52	YAL062W YIL094C YKL085W YOR375C	81	1.36	1.11765	0.485844
16.21.08 Fe/S binding	1	0.38	YDR529C	22	0.37	1.02703	0.631578
16.21.17 pyridoxal phosphate binding	1	0.38	YAL012W	32	0.54	0.703704	1
18 REGULATION OF METABOLISM AND PROTEIN FUNCTION	31	11.8	YHR193C YHR200W YAL003W YBR089C-A YBR088C YBR109C YDR002W YDR427W YDR394W YDL147W YDR098C YDR099W YER177W YER089C YEL037C YGR211W YGL106W YGR086C YGL116W YGR231C YGR132C YJR045C YJR104C YJR074W YML058W YML094W YOR298C-A YOR117W YOR281C YOR007C YPR052C	545	9.21	1.28122	0.085605
18.01 regulation by	15	5.72	YHR193C YHR200W YBR109C YDR427W YDR394W YDL147W YDR098C YDR099W YER177W YER089C YGL106W YGR231C YGR132C YOR298C-A YOR117W	252	4.26	1.34272	0.148301
18.01.01 regulation by modification	1	0.38	YER089C	142	2.4	0.158333	1
18.01.07 regulation by binding / dissociation	14	5.34	YHR193C YHR200W YBR109C YDR427W YDR394W YDL147W YDR098C YDR099W YER177W YGL106W YGR231C YGR132C YOR298C-A YOR117W	117	1.97	2.71066	0.000603072
18.02 regulation of protein activity	31	11.8	YHR193C YHR200W YAL003W YBR089C-A YBR088C YBR109C YDR002W YDR427W YDR394W YDL147W YDR098C YDR099W YER177W YER089C YEL037C YGR211W YGL106W YGR086C YGL116W YGR231C YGR132C YJR045C YJR104C YJR074W YML058W YML094W YOR298C-A YOR117W YOR281C YOR007C YPR052C	526	8.89	1.32733	0.0591117
18.02.01 enzymatic activity regulation / enzyme regulator	25	9.54	YHR200W YAL003W YBR088C YBR109C YDR002W YDR427W YDR394W YDL147W YDR098C YDR099W YER177W YER089C YEL037C YGR211W YGL106W YGR086C YGL116W YGR231C YGR132C YJR045C YJR104C YML058W YOR117W YOR281C YOR007C	336	5.68	1.67958	0.00699556
18.02.01.01 enzyme activator	4	1.52	YAL003W YDR002W YGL116W YJR104C	138	2.33	0.652361	1
18.02.01.01.01 GTPase activator (GAP)	2	0.76	YAL003W YDR002W	51	0.86	0.883721	1
18.02.01.01.05 kinase activator	1	0.38	YJR104C	28	0.47	0.808511	1
18.02.01.02 enzyme inhibitor	11	4.19	YDR098C YDR099W YER177W YER089C YEL037C YGR086C YGR231C YGR132C YML058W YOR281C YOR007C	80	1.35	3.1037	0.000720402
18.02.01.02.01 GTPase inhibitor (GIP)	1	0.38	YOR281C	15	0.25	1.52	0.493586
18.02.01.02.03 protease inhibitor	3	1.14	YEL037C YGR231C YGR132C	9	0.15	7.6	0.00591523
18.02.01.02.05 kinase inhibitior	3	1.14	YDR098C YER089C YGR086C	30	0.5	2.28	0.1455
18.02.03 guanyl-nucleotide exchange factor (GEF)	1	0.38	YJR074W	32	0.54	0.703704	1
18.02.09 regulator of transcription factor	6	2.29	YHR193C YBR089C-A YML094W YOR298C-A YOR117W YPR052C	102	1.72	1.3314	0.29742
20 CELLULAR TRANSPORT, TRANSPORT FACILITIES AND TRANSPORT ROUTES	87	33.2	YHR039C-A YHR193C YHR051W YBL032W YBR127C YBL099W YBR291C YBL075C YBL058W YBR109C YBR039W YCL035C YCR009C YDR529C YDR381W YDR002W YDR086C YDR226W YDR177W YDR372C YDR098C YDL192W YDL004W YDR099W YDR454C YDL029W YDR510W YER103W YER007C-A YER177W YER048C YER009W YER143W YER087C-B YEL020W-A YER031C YFL005W YFL037W YGR037C YGL253W YGL106W YGR209C YGR020C YGR167W YGL187C YIL062C YIL138C YIL094C YIL063C…	1359	22.9	1.44978	7.09763e-05
20.01 transported compounds (substrates)	59	22.5	YHR039C-A YHR193C YHR051W YBL032W YBR127C YBL099W YBR291C YBR039W YCL035C YDR529C YDR381W YDR002W YDR086C YDR098C YDL192W YDL004W YER007C-A YER048C YER087C-B YEL020W-A YER031C YGR037C YGL253W YGR209C YGR020C YGL187C YIL138C YIL094C YIL063C YIL022W YJR121W YJL143W YJR076C YJR045C YJR104C YJL158C YKL016C YKL195W YKL085W YKL192C YLR043C YLR025W YLR259C YLR250W YLR295C YML012W YML028W YML081C-A YNL05…	906	15.3	1.47059	0.0010347
20.01.01 ion transport	13	4.96	YHR039C-A YBR127C YBL099W YBR291C YBR039W YDL004W YGR020C YJR121W YJR104C YKL016C YLR295C YML081C-A YOR332W	202	3.41	1.45455	0.111655
20.01.01.01 cation transport (H+, Na+, K+, Ca2+ , NH4+, etc.)	12	4.58	YHR039C-A YBR127C YBL099W YBR039W YDL004W YGR020C YJR121W YJR104C YKL016C YLR295C YML081C-A YOR332W	165	2.78	1.64748	0.0613846
20.01.01.01.01 heavy metal ion transport (Cu+, Fe3+, etc.)	1	0.38	YJR104C	68	1.14	0.333333	1
20.01.01.07 anion transport	1	0.38	YBR291C	37	0.62	0.612903	1
20.01.03 C-compound and carbohydrate transport	2	0.76	YBR291C YGL253W	117	1.97	0.385787	1
20.01.10 protein transport	26	9.92	YHR193C YDR086C YDL192W YER007C-A YER048C YER087C-B YEL020W-A YER031C YIL063C YIL022W YJL143W YJR045C YJL158C YKL195W YLR025W YLR259C YLR250W YML012W YML028W YNL131W YOR232W YOL040C YOR089C YPR133W-A YPL010W YPL218W	285	4.81	2.06237	0.000318096
20.01.13 lipid/fatty acid transport	2	0.76	YGR037C YKL192C	84	1.42	0.535211	1
20.01.15 electron transport	22	8.39	YHR039C-A YHR051W YBR127C YBL099W YBR039W YCL035C YDR529C YDR098C YDL004W YGR209C YGR020C YGL187C YIL094C YJR121W YKL016C YKL085W YLR043C YLR295C YML081C-A YNL052W YOR332W YPL059W	161	2.72	3.08456	1.89953e-06
20.01.21 RNA transport	6	2.29	YBL032W YDR381W YDR002W YIL138C YIL063C YNL079C	97	1.63	1.40491	0.259001
20.01.26 neurotransmitter transport	1	0.38	YJR076C	17	0.28	1.35714	0.537568
20.03 transport facilities	25	9.54	YHR039C-A YHR051W YBR127C YBL099W YBL058W YBR039W YDR529C YDR002W YDR086C YDR226W YDR098C YDL004W YER009W YER087C-B YGR020C YIL022W YJR121W YJL143W YJL034W YKL016C YLR295C YNL052W YNL131W YOR332W YPL059W	346	5.84	1.63356	0.0100196
20.03.01 channel / pore class transport	3	1.14	YBR127C YDR002W YER009W	37	0.62	1.83871	0.224187
20.03.01.05 nuclear pore forming protein	2	0.76	YDR002W YER009W	13	0.21	3.61905	0.110599
20.03.09 phosphotransferase system	1	0.38	YDR226W	1	0.01	38	0.0442942
20.03.22 transport ATPases	10	3.81	YHR039C-A YBR127C YBL099W YBR039W YDL004W YGR020C YJR121W YKL016C YLR295C YOR332W	73	1.23	3.09756	0.00128775
20.09 transport routes	63	24	YHR039C-A YBR127C YBL099W YBR291C YBL075C YBR109C YBR039W YCR009C YDR002W YDR086C YDR177W YDR372C YDL192W YDL004W YDR099W YDL029W YDR510W YER103W YER177W YER048C YER009W YER143W YER087C-B YEL020W-A YER031C YFL005W YFL037W YGL253W YGL106W YGR020C YGR167W YIL062C YIL138C YIL063C YIL022W YJR121W YJL143W YJR076C YJR125C YJR045C YJR074W YJL034W YKL016C YKR068C YKL013C YLR025W YLR259C YLR250W YLR295C Y…	989	16.7	1.43713	0.00119383
20.09.01 nuclear transport	10	3.81	YBL075C YDR002W YDR510W YER103W YER009W YIL063C YJR045C YJR074W YML028W YOL040C	108	1.82	2.09341	0.0207522
20.09.03 peroxisomal transport	1	0.38	YER048C	25	0.42	0.904762	1
20.09.04 mitochondrial transport	17	6.48	YBL099W YBR291C YBL075C YBR039W YDL004W YER103W YEL020W-A YIL022W YJR121W YJL143W YJR045C YKL016C YLR259C YLR295C YNL131W YOR232W YPR133W-A	135	2.28	2.84211	8.38824e-05
20.09.05 non-vesicular ER transport	5	1.9	YBL075C YDR086C YER103W YER087C-B YJL034W	21	0.35	5.42857	0.00186106
20.09.07 vesicular transport (Golgi network, etc.)	18	6.87	YBL075C YCR009C YDL192W YDR099W YER103W YER177W YER031C YFL005W YGR167W YJR125C YKR068C YML012W YNL044W YOR327C YOR089C YOR132W YPL010W YPL218W	310	5.24	1.31107	0.14319
20.09.07.03 ER to Golgi transport	5	1.9	YDL192W YKR068C YML012W YNL044W YPL218W	97	1.63	1.16564	0.430585
20.09.07.05 intra Golgi transport	1	0.38	YDL192W	38	0.64	0.59375	1
20.09.07.25 vesicle formation	1	0.38	YPL010W	42	0.71	0.535211	1
20.09.07.27 vesicle fusion	2	0.76	YFL005W YOR327C	38	0.64	1.1875	0.507013
20.09.13 vacuolar/lysosomal transport	14	5.34	YHR039C-A YBR127C YDR177W YDR372C YER143W YER031C YGL106W YGR020C YGR167W YIL138C YLR025W YNL079C YOR332W YOR089C	197	3.33	1.6036	0.0535251
20.09.14 cytoskeleton-dependent transport	6	2.29	YCR009C YDL029W YFL037W YGL106W YIL062C YKL013C	50	0.84	2.72619	0.0220835
20.09.14.01 tubulin dependent transport	1	0.38	YFL037W	10	0.16	2.375	0.364539
20.09.14.02 actin dependent transport	1	0.38	YDL029W	11	0.18	2.11111	0.392734
20.09.16 cellular export and secretion	10	3.81	YDL192W YDR099W YER177W YER031C YFL005W YIL138C YJR076C YLR250W YNL079C YPL218W	178	3	1.27	0.263769
20.09.16.09 vesicular cellular export	5	1.9	YER031C YFL005W YIL138C YJR076C YNL079C	59	0.99	1.91919	0.118922
20.09.16.09.03 exocytosis	5	1.9	YER031C YFL005W YIL138C YJR076C YNL079C	45	0.76	2.5	0.0473064
20.09.16.09.05 synaptic vesicle exocytosis	1	0.38	YJR076C	18	0.3	1.26667	0.55811
20.09.18 cellular import	11	4.19	YBR109C YCR009C YDR177W YDL029W YER031C YGL253W YGL106W YGR167W YJR125C YOR327C YOR089C	288	4.86	0.86214	1
20.09.18.09 vesicular cellular import	7	2.67	YCR009C YDR177W YER031C YGL106W YJR125C YOR327C YOR089C	137	2.31	1.15584	0.40493
20.09.18.09.01 endocytosis	7	2.67	YCR009C YDR177W YER031C YGL106W YJR125C YOR327C YOR089C	137	2.31	1.15584	0.40493
30 CELLULAR COMMUNICATION/SIGNAL TRANSDUCTION MECHANISM	24	9.16	YBL058W YBR109C YCR084C YDR168W YDL192W YDR099W YER177W YER089C YER031C YFL005W YFL037W YGR037C YGR116W YGR211W YGL106W YJR104C YKL067W YML028W YML074C YOR232W YOR089C YOL109W YPR016C YPL218W	574	9.7	0.94433	0.651271
30.01 cellular signalling	19	7.25	YBL058W YBR109C YCR084C YDL192W YDR099W YER177W YER089C YER031C YFL005W YFL037W YGR116W YGL106W YJR104C YKL067W YML028W YML074C YOR089C YOL109W YPL218W	451	7.62	0.951444	1
30.01.05 enzyme mediated signal transduction	12	4.58	YCR084C YDL192W YDR099W YER177W YER089C YER031C YFL005W YJR104C YML028W YOR089C YOL109W YPL218W	307	5.19	0.882466	1
30.01.05.01 protein kinase	2	0.76	YER089C YJR104C	152	2.56	0.296875	1
30.01.05.01.03 MAPKKK cascade	2	0.76	YER089C YJR104C	45	0.76	1	0.599278
30.01.05.05 G-protein mediated signal transduction	9	3.43	YCR084C YDL192W YDR099W YER177W YER031C YFL005W YOR089C YOL109W YPL218W	138	2.33	1.4721	0.157519
30.01.05.05.01 small GTPase mediated signal transduction	8	3.05	YDL192W YDR099W YER177W YER031C YFL005W YOR089C YOL109W YPL218W	111	1.87	1.63102	0.117989
30.01.09 second messenger mediated signal transduction	3	1.14	YBR109C YFL037W YGL106W	99	1.67	0.682635	1
30.01.09.03 Ca2+ mediated signal transduction	2	0.76	YBR109C YGL106W	33	0.55	1.38182	0.433219
30.05 transmembrane signal transduction	4	1.52	YFL037W YGR037C YOR232W YPR016C	140	2.36	0.644068	1
30.05.02 non-enzymatic receptor mediated signalling	3	1.14	YFL037W YGR037C YPR016C	56	0.94	1.21277	0.45451
30.05.02.24 G-protein coupled receptor signalling pathway	2	0.76	YFL037W YGR037C	26	0.43	1.76744	0.321129
30.05.02.24.06 neuropeptide signalling pathway	1	0.38	YGR037C	1	0.01	38	0.0442942
30.05.02.26 integrin receptor signalling pathway	1	0.38	YPR016C	4	0.06	6.33333	0.165788
32 CELL RESCUE, DEFENSE AND VIRULENCE	51	19.4	YHR008C YHR193C YHR200W YBL032W YBL075C YBR014C YCL035C YCR009C YDR168W YDR427W YDR394W YDL147W YDR098C YER103W YER057C YER048C YER143W YER012W YER089C YEL020W-A YEL037C YFL037W YFR050C YGR209C YGR135W YGR253C YGR086C YIL051C YIL123W YJR045C YJR104C YJL034W YJL001W YJL158C YLR043C YLR259C YLR109W YML028W YML092C YML058W YMR276W YNL160W YNL281W YOR122C YOR117W YOR232W YOR007C YOR020C YOL109W YPL05…	924	15.6	1.24359	0.0507413
32.01 stress response	49	18.7	YHR008C YHR193C YHR200W YBL032W YBL075C YCL035C YCR009C YDR168W YDR427W YDR394W YDL147W YDR098C YER103W YER057C YER048C YER143W YER012W YER089C YEL020W-A YEL037C YFR050C YGR209C YGR135W YGR253C YGR086C YIL051C YIL123W YJR045C YJR104C YJL034W YJL001W YJL158C YLR043C YLR259C YLR109W YML028W YML092C YML058W YMR276W YNL160W YNL281W YOR122C YOR117W YOR232W YOR007C YOR020C YOL109W YPL059W YPR112C	760	12.8	1.46094	0.0036747
32.01.01 oxidative stress response	9	3.43	YHR008C YCL035C YDR098C YGR209C YJR104C YLR043C YLR109W YML028W YPL059W	90	1.52	2.25658	0.0175458
32.01.03 osmotic and salt stress response	3	1.14	YCR009C YOR122C YPL059W	95	1.6	0.7125	1
32.01.05 heat shock response	5	1.9	YGR086C YJR045C YJL034W YLR259C YOR020C	56	0.94	2.02128	0.100664
32.01.07 unfolded protein response (e.g. ER quality control)	11	4.19	YHR193C YBL075C YDR168W YER103W YER089C YEL020W-A YJR045C YJL034W YOR232W YOR007C YOR020C	108	1.82	2.3022	0.00795078
32.01.09 DNA damage response	4	1.52	YBL032W YER089C YEL037C YML058W	161	2.72	0.558824	1
32.05 disease, virulence and defense	2	0.76	YFL037W YLR109W	113	1.91	0.397906	1
32.05.01 resistance proteins	1	0.38	YFL037W	79	1.33	0.285714	1
32.05.01.07 electromagnetic waves resistance (e.g. UV)	1	0.38	YFL037W	2	0.03	12.6667	0.0866335
32.07 detoxification	10	3.81	YHR008C YBR014C YCL035C YDR098C YGR209C YJR104C YLR043C YLR109W YML028W YPL059W	161	2.72	1.40074	0.175762
32.07.03 detoxification by modification	3	1.14	YHR008C YBR014C YCL035C	18	0.3	3.8	0.0428298
32.07.07 oxygen and radical detoxification	7	2.67	YHR008C YCL035C YGR209C YJR104C YLR043C YLR109W YML028W	33	0.55	4.85455	0.000489363
32.07.07.03 glutathione conjugation reaction	1	0.38	YCL035C	7	0.11	3.45455	0.271888
32.07.07.05 peroxidase reaction	2	0.76	YCL035C YML028W	11	0.18	4.22222	0.0825898
32.07.07.07 superoxide metabolism	2	0.76	YHR008C YJR104C	4	0.06	12.6667	0.0110525
34 INTERACTION WITH THE ENVIRONMENT	34	12.9	YHR039C-A YBR127C YBL099W YBR109C YBR039W YCR002C YCR009C YDL004W YDL029W YDR328C YER057C YER089C YFL037W YGR020C YGR086C YIL051C YIL015W YIL138C YJR121W YJR076C YJR045C YJR104C YKL016C YKL067W YKL013C YLR109W YLR295C YNL160W YNL079C YOR232W YOR281C YOR332W YPL059W YPL129W	742	12.5	1.032	0.443423
34.01 homeostasis	14	5.34	YHR039C-A YBR127C YBL099W YBR039W YDL004W YDR328C YGR020C YJR121W YJR104C YKL016C YLR109W YLR295C YOR332W YPL059W	259	4.37	1.22197	0.257065
34.01.01 homeostasis of cations	12	4.58	YHR039C-A YBR127C YBL099W YBR039W YDL004W YGR020C YJR121W YJR104C YKL016C YLR109W YLR295C YOR332W	229	3.87	1.18346	0.315235
34.01.01.01 homeostasis of metal ions (Na, K, Ca etc.)	2	0.76	YJR104C YLR109W	156	2.63	0.288973	1
34.01.01.03 homeostasis of protons	10	3.81	YHR039C-A YBR127C YBL099W YBR039W YDL004W YGR020C YJR121W YKL016C YLR295C YOR332W	57	0.96	3.96875	0.000167109
34.01.03 homeostasis of anions	1	0.38	YDR328C	20	0.33	1.15152	0.596506
34.01.03.01 homeostasis of sulfate	1	0.38	YDR328C	4	0.06	6.33333	0.165788
34.05 cell motility	2	0.76	YDL029W YKL013C	57	0.96	0.791667	1
34.07 cell adhesion	1	0.38	YKL067W	42	0.71	0.535211	1
34.11 cellular sensing and response to external stimulus	19	7.25	YBR127C YBR109C YCR002C YCR009C YER057C YER089C YFL037W YGR086C YIL051C YIL015W YIL138C YJR076C YJR045C YLR109W YNL160W YNL079C YOR232W YOR281C YPL129W	437	7.38	0.982385	1
34.11.01 photoperception and response	1	0.38	YFL037W	12	0.2	1.9	0.419682
34.11.03 chemoperception and response	15	5.72	YBR127C YBR109C YCR002C YCR009C YER057C YER089C YIL051C YIL015W YIL138C YJR076C YLR109W YNL079C YOR232W YOR281C YPL129W	340	5.74	0.996516	1
34.11.03.07 pheromone response, mating-type determination, sex-specific proteins	12	4.58	YBR109C YCR002C YCR009C YER057C YIL051C YIL015W YIL138C YJR076C YNL079C YOR232W YOR281C YPL129W	243	4.1	1.11707	0.391115
34.11.03.13 osmosensing and response	2	0.76	YBR127C YER089C	61	1.03	0.737864	1
34.11.09 temperature perception and response	2	0.76	YGR086C YJR045C	32	0.54	1.40741	0.417756
34.11.12 perception of nutrients and nutritional adaptation	1	0.38	YNL160W	51	0.86	0.44186	1
36 SYSTEMIC INTERACTION WITH THE ENVIRONMENT	13	4.96	YHR200W YCR009C YDR427W YDR394W YDL147W YER012W YFR050C YGR135W YGR253C YJL001W YKL067W YML092C YOR117W	122	2.06	2.40777	0.00273007
36.25 animal specific systemic sensing and response	13	4.96	YHR200W YCR009C YDR427W YDR394W YDL147W YER012W YFR050C YGR135W YGR253C YJL001W YKL067W YML092C YOR117W	117	1.97	2.51777	0.00187385
36.25.03 nervous system physiology	1	0.38	YCR009C	19	0.32	1.1875	0.577743
36.25.03.04 neuronal integrative functions	1	0.38	YCR009C	10	0.16	2.375	0.364539
36.25.03.04.01 learning and memory	1	0.38	YCR009C	10	0.16	2.375	0.364539
36.25.07 animal hormonal regulation	1	0.38	YKL067W	5	0.08	4.75	0.202764
36.25.07.01 effect on kinetics (muscle contraction, pigment, gland secretion)	1	0.38	YKL067W	1	0.01	38	0.0442942
36.25.16 immune response	11	4.19	YHR200W YDR427W YDR394W YDL147W YER012W YFR050C YGR135W YGR253C YJL001W YML092C YOR117W	67	1.13	3.70796	0.000147228
36.25.16.03 adaptive immune response (vertebrates)	11	4.19	YHR200W YDR427W YDR394W YDL147W YER012W YFR050C YGR135W YGR253C YJL001W YML092C YOR117W	39	0.65	6.44615	5.79839e-07
36.25.16.03.05 antigen presentation / processing	6	2.29	YER012W YFR050C YGR135W YGR253C YJL001W YML092C	15	0.25	9.16	2.54706e-05
40 CELL FATE	28	10.6	YAR014C YBL032W YBR089C-A YBR109C YCR002C YCR009C YDR099W YDL029W YER177W YGR167W YGR231C YGR132C YIL138C YIL123W YJR121W YJR076C YJR045C YJR104C YKL067W YLR259C YML028W YMR215W YMR276W YNL079C YOR122C YOR281C YOR007C YPR052C	512	8.65	1.22543	0.139999
40.01 cell growth / morphogenesis	16	6.1	YAR014C YBR089C-A YBR109C YCR002C YCR009C YDR099W YDL029W YER177W YGR167W YIL138C YJR076C YMR215W YNL079C YOR122C YOR007C YPR052C	375	6.33	0.963665	1
40.01.03 directional cell growth (morphogenesis)	3	1.14	YBR109C YCR009C YMR215W	84	1.42	0.802817	1
40.10 cell death	9	3.43	YBL032W YIL123W YJR045C YJR104C YKL067W YLR259C YML028W YMR276W YOR281C	127	2.14	1.6028	0.109399
40.10.02 apoptosis (type I programmed cell death)	7	2.67	YBL032W YJR045C YJR104C YKL067W YML028W YMR276W YOR281C	112	1.89	1.4127	0.227119
40.10.02.01 anti-apoptosis	2	0.76	YJR045C YML028W	25	0.42	1.80952	0.304555
40.10.02.02 apoptotic program	1	0.38	YJR104C	18	0.3	1.26667	0.55811
40.10.02.02.03 disassembly of cell structures	1	0.38	YJR104C	1	0.01	38	0.0442942
40.10.02.03 induction of apoptosis	2	0.76	YBL032W YKL067W	14	0.23	3.30435	0.125406
40.10.02.03.02 induction of apoptosis by intracellular signals	1	0.38	YBL032W	7	0.11	3.45455	0.271888
40.20 cell aging	4	1.52	YGR231C YGR132C YIL123W YJR121W	50	0.84	1.80952	0.179247
41 DEVELOPMENT (Systemic)	12	4.58	YCR084C YCR002C YDR099W YER177W YEL037C YFL037W YGR279C YJR076C YJL034W YLR321C YMR305C YOR298C-A	281	4.75	0.964211	1
41.01 fungal/microorganismic development	7	2.67	YCR084C YCR002C YFL037W YGR279C YJR076C YJL034W YMR305C	103	1.74	1.53448	0.170977
41.01.01 mating (fertilization)	6	2.29	YCR002C YFL037W YGR279C YJR076C YJL034W YMR305C	94	1.58	1.44937	0.236637
41.05 animal development	4	1.52	YDR099W YER177W YEL037C YLR321C	149	2.51	0.605578	1
41.05.04 embryogenesis	1	0.38	YLR321C	30	0.5	0.76	1
41.05.04.01 early embryogenesis	1	0.38	YLR321C	9	0.15	2.53333	0.33504
41.05.13 neurogenesis	2	0.76	YDR099W YER177W	39	0.65	1.16923	0.521011
41.05.25 gametogenesis	1	0.38	YEL037C	51	0.86	0.44186	1
42 BIOGENESIS OF CELLULAR COMPONENTS	71	27	YHR193C YAL062W YBL032W YBL003C YBR078W YBR089C-A YBR291C YBR009C YBR109C YCR052W YCR002C YCR009C YDR002W YDR168W YDR055W YDR050C YDL192W YDL029W YER057C YEL040W YEL020W-A YER031C YEL037C YFL037W YGR279C YGR116W YGL106W YGR209C YGR189C YGR231C YGR132C YGR078C YIL051C YIL062C YIL138C YIL123W YIL063C YJR076C YJR125C YJR045C YJL034W YJL020C YJL158C YKR048C YKL067W YKL085W YKL013C YLR043C YLR200W YLR…	1312	22.1	1.22172	0.031811
42.01 cell wall	18	6.87	YAL062W YBR078W YCR002C YDR055W YEL040W YEL037C YGR279C YGR189C YJR076C YJR045C YJL158C YMR305C YMR215W YMR307W YOR375C YOR042W YOL109W YOL030W	321	5.42	1.26753	0.178021
42.02 eukaryotic plasma membrane	1	0.38	YOL109W	12	0.2	1.9	0.419682
42.03 cytoplasm	1	0.38	YDR050C	2	0.03	12.6667	0.0866335
42.04 cytoskeleton/structural proteins	20	7.63	YBR109C YCR002C YCR009C YDR002W YDR168W YDL029W YFL037W YGR078C YIL062C YIL138C YIL123W YJR076C YJR125C YJL020C YKL013C YLR200W YML094W YMR276W YNL079C YOR122C	339	5.73	1.33159	0.113982
42.04.03 actin cytoskeleton	12	4.58	YCR009C YDL029W YGR078C YIL062C YIL138C YJR125C YJL020C YKL013C YLR200W YML094W YNL079C YOR122C	132	2.23	2.05381	0.0136057
42.04.05 microtubule cytoskeleton	8	3.05	YDR002W YDR168W YFL037W YGR078C YIL123W YLR200W YML094W YMR276W	88	1.48	2.06081	0.0402325
42.08 Golgi	1	0.38	YDL192W	27	0.45	0.844444	1
42.09 intracellular transport vesicles	3	1.14	YDL192W YER031C YPL010W	49	0.82	1.39024	0.370493
42.10 nucleus	16	6.1	YHR193C YBL032W YBL003C YBR089C-A YBR009C YCR052W YFL037W YGR116W YIL063C YJL034W YKR048C YKL067W YLR321C YML094W YOR298C-A YPR052C	357	6.03	1.01161	0.518914
42.10.03 organization of chromosome structure	13	4.96	YHR193C YBL032W YBL003C YBR089C-A YBR009C YCR052W YGR116W YKR048C YKL067W YLR321C YML094W YOR298C-A YPR052C	285	4.81	1.03119	0.498246
42.10.05 nuclear membrane	1	0.38	YIL063C	35	0.59	0.644068	1
42.16 mitochondrion	14	5.34	YBR291C YER057C YEL020W-A YGR231C YGR132C YIL051C YIL123W YKL085W YMR072W YML058W YMR188C YNR001C YOR020C YPL059W	194	3.27	1.63303	0.0481572
42.25 vacuole or lysosome	2	0.76	YGR209C YLR043C	59	0.99	0.767677	1
42.26 plastid	1	0.38	YKL085W	17	0.28	1.35714	0.537568
42.26.03 chloroplast	1	0.38	YKL085W	17	0.28	1.35714	0.537568
42.29 bud / growth tip	5	1.9	YGL106W YIL138C YKR048C YNL079C YOR198C	41	0.69	2.75362	0.0334247
43 CELL TYPE DIFFERENTIATION	39	14.8	YBR078W YBR089C-A YBL058W YBR109C YCR084C YCR002C YCR009C YDR177W YDR055W YDR099W YDL029W YER177W YEL040W YER012W YFL005W YGL106W YGR214W YGR189C YGR253C YIL062C YIL138C YJR076C YJR125C YJL001W YJL158C YKR048C YKL013C YLR025W YLR048W YMR008C YMR307W YNL160W YNL079C YOR298C-A YOR122C YOR042W YOL139C YOR198C YPR052C	656	11	1.34545	0.0323564
43.01 fungal/microorganismic cell type differentiation	38	14.5	YBR078W YBR089C-A YBL058W YBR109C YCR084C YCR002C YCR009C YDR177W YDR055W YDR099W YDL029W YER177W YEL040W YER012W YFL005W YGL106W YGR214W YGR189C YGR253C YIL062C YIL138C YJR076C YJR125C YJL001W YJL158C YKR048C YKL013C YLR025W YLR048W YMR008C YMR307W YNL160W YNL079C YOR122C YOR042W YOL139C YOR198C YPR052C	586	9.9	1.46465	0.00974704
43.01.03 fungal and other eukaryotic cell type differentiation	38	14.5	YBR078W YBR089C-A YBL058W YBR109C YCR084C YCR002C YCR009C YDR177W YDR055W YDR099W YDL029W YER177W YEL040W YER012W YFL005W YGL106W YGR214W YGR189C YGR253C YIL062C YIL138C YJR076C YJR125C YJL001W YJL158C YKR048C YKL013C YLR025W YLR048W YMR008C YMR307W YNL160W YNL079C YOR122C YOR042W YOL139C YOR198C YPR052C	584	9.87	1.4691	0.00923703
43.01.03.05 budding, cell polarity and filament formation	26	9.92	YBR089C-A YBL058W YBR109C YCR002C YCR009C YDR099W YDL029W YER177W YEL040W YFL005W YGL106W YGR214W YGR189C YIL062C YIL138C YJR076C YJR125C YJL158C YKR048C YKL013C YLR048W YMR307W YNL079C YOR122C YOR198C YPR052C	386	6.52	1.52147	0.0201377
43.01.03.09 development of asco- basidio- or zygospore	16	6.1	YBR078W YBL058W YCR002C YDR177W YDR055W YDR099W YER177W YER012W YGL106W YGR253C YJL001W YLR025W YMR008C YNL160W YOR042W YOL139C	227	3.83	1.59269	0.0434369
43.03 animal cell type differentiation	2	0.76	YOR298C-A YOR122C	92	1.55	0.490323	1
45 TISSUE DIFFERENTIATION	1	0.38	YOR298C-A	66	1.11	0.342342	1
45.03 animal tissue	1	0.38	YOR298C-A	66	1.11	0.342342	1
45.03.11 endothelium	1	0.38	YOR298C-A	1	0.01	38	0.0442942
47 ORGAN DIFFERENTIATION	3	1.14	YCR084C YKL067W YKL001C	94	1.58	0.721519	1
47.03 animal organ	3	1.14	YCR084C YKL067W YKL001C	93	1.57	0.726115	1
47.03.17 skeletal system	2	0.76	YCR084C YKL001C	16	0.27	2.81481	0.156263
47.03.21 secretory organs (glands)	1	0.38	YKL067W	3	0.05	7.6	0.127104
47.03.21.01 mammary gland	1	0.38	YKL067W	1	0.01	38	0.0442942
98 CLASSIFICATION NOT YET CLEAR-CUT	18	6.87	YBL032W YCL035C YDL125C YER057C YEL040W YGR037C YGR209C YGR189C YGL116W YIL051C YIL063C YJL034W YKL013C YLR043C YLR109W YMR276W YOR327C YPL239W	283	4.78	1.43724	0.0760006
99 UNCLASSIFIED PROTEINS	13	4.96	YHR087W YBR162C YDL099W YDR346C YDL110C YDR056C YER030W YEL001C YGR126W YIL002W-A YIL041W YJL123C YOR051C	924	15.6	0.317949	1

## Sheet: Down-regulated functional cate
The comparison is done to p3_p43747_Sac_cerev_SGD containing 5915 annotated genes.
283 out of 283 genes are found:
YAL038W YAR002C-A YBL002W YBL024W YBL027W YBL047C YBL050W YBL072C YBL076C YBL092W YBR010W YBR011C YBR025C YBR029C YBR080C YBR085W YBR106W YBR121C YBR143C YBR145W YBR149W YBR189W YBR191W YBR248C YBR249C YCL011C YCL018W YCL030C YCL037C YCL050C YCR004C YCR073W-A YCR088W YDL014W YDL055C YDL061C YDL066W YDL091C YDL097C YDL100C YDL136W YDL174C YDL182W YDL185W YDL198C YDL213C YDL246C YDR023W YDR033W YDR…
FUNCTIONAL CATEGORY	abs SET	rel SET	genes SET	abs GENOME	rel GENOME	rel SET/rel GENOME	P-VALUE
01 METABOLISM	151	53.3	YHR068W YHR029C YHR190W YHR183W YHR025W YHR018C YHR070W YHR208W YAL038W YBR249C YBR080C YBR145W YBR029C YBR011C YBR248C YBR149W YBR106W YCL050C YCL030C YCL011C YCL018W YCR004C YDL066W YDL246C YDR533C YDR354W YDL198C YDR258C YDR368W YDR033W YDR399W YDL055C YDR158W YDR234W YDL174C YDL100C YDR035W YDR408C YDR127W YDL014W YDL182W YDR502C YER133W YER023W YER073W YER052C YER070W YER043C YER069W YEL071W…	1990	33.6	1.58631	2.23417e-12
01.01 amino acid metabolism	70	24.7	YHR068W YHR025W YHR018C YHR070W YHR208W YBR249C YBR248C YCL030C YCL018W YDL066W YDR354W YDR158W YDR234W YDR035W YDR127W YDL182W YDR502C YER023W YER052C YER043C YER069W YER090W YER086W YER091C YFR030W YFL018C YGR204W YGR267C YGR124W YGL026C YGL202W YGL148W YGL009C YIL074C YIR034C YIL116W YJL200C YJR137C YJL088W YJR016C YJR010W YJL130C YJR109C YJR025C YKL157W YKL029C YLR180W YLR303W YLR304C YLR027C…	318	5.37	4.59963	1.63363e-29
01.01.03 assimilation of ammonia, metabolism of the glutamate group	15	5.3	YHR018C YDL066W YER023W YER069W YJL200C YJL088W YJL130C YJR109C YLR304C YLR027C YMR300C YNL241C YOR136W YOL058W YPR035W	74	1.25	4.24	1.54284e-06
01.01.03.01 metabolism of glutamine	3	1.06	YJR109C YNL241C YPR035W	16	0.27	3.92593	0.0382019
01.01.03.01.01 biosynthesis of glutamine	2	0.7	YNL241C YPR035W	2	0.03	23.3333	0.00228139
01.01.03.01.02 degradation of glutamine	1	0.35	YJR109C	7	0.11	3.18182	0.290622
01.01.03.02 metabolism of glutamate	9	3.18	YDL066W YER023W YER069W YJL200C YLR304C YLR027C YMR300C YOR136W YPR035W	41	0.69	4.6087	0.000104734
01.01.03.02.01 biosynthesis of glutamate	8	2.82	YDL066W YER023W YJL200C YLR304C YLR027C YMR300C YOR136W YPR035W	28	0.47	6	3.34376e-05
01.01.03.02.02 degradation of glutamate	2	0.7	YLR027C YMR300C	10	0.16	4.375	0.0796446
01.01.03.03 metabolism of proline	1	0.35	YER023W	11	0.18	1.94444	0.417114
01.01.03.03.01 biosynthesis of proline	1	0.35	YER023W	6	0.1	3.5	0.254939
01.01.03.03.02 degradation of proline	1	0.35	YER023W	6	0.1	3.5	0.254939
01.01.03.05 metabolism of arginine	6	2.12	YHR018C YER069W YJL088W YJL130C YJR109C YOL058W	29	0.49	4.32653	0.00212604
01.01.03.05.01 biosynthesis of arginine	6	2.12	YHR018C YER069W YJL088W YJL130C YJR109C YOL058W	15	0.25	8.48	3.94927e-05
01.01.03.05.02 degradation of arginine	1	0.35	YHR018C	6	0.1	3.5	0.254939
01.01.05 metabolism of urea cycle, creatine and polyamines	7	2.47	YHR068W YHR018C YER069W YJL088W YJL130C YJR109C YOL058W	21	0.35	7.05714	3.47184e-05
01.01.05.01 metabolism of polyamines	1	0.35	YHR068W	10	0.16	2.1875	0.387773
01.01.05.01.02 degradation of polyamines	1	0.35	YHR068W	5	0.08	4.375	0.217467
01.01.05.03 metabolism of urea (urea cycle)	6	2.12	YHR018C YER069W YJL088W YJL130C YJR109C YOL058W	10	0.16	13.25	2.03226e-06
01.01.06 metabolism of the aspartate family	26	9.18	YHR025W YHR018C YDR158W YDR234W YDL182W YDR502C YER052C YER043C YER086W YER091C YFR030W YGR124W YGL202W YIR034C YJR137C YJR010W YLR180W YLR303W YLR027C YLR058C YNL220W YNR050C YOL064C YOL058W YPR145W YPL028W	85	1.43	6.41958	6.08007e-15
01.01.06.01 metabolism of aspartate	5	1.76	YHR018C YER052C YLR027C YNL220W YOL058W	13	0.21	8.38095	0.000226792
01.01.06.01.01 biosynthesis of aspartate	2	0.7	YLR027C YNL220W	4	0.06	11.6667	0.0128364
01.01.06.01.02 degradation of aspartate	3	1.06	YER052C YLR027C YNL220W	6	0.1	10.6	0.00194589
01.01.06.02 metabolism of asparagine	3	1.06	YGR124W YLR027C YPR145W	10	0.16	6.625	0.0101186
01.01.06.02.01 biosynthesis of asparagine	3	1.06	YGR124W YLR027C YPR145W	5	0.08	13.25	0.0010086
01.01.06.04 metabolism of threonine	4	1.41	YHR025W YDR158W YER052C YER086W	13	0.21	6.71429	0.00260205
01.01.06.04.01 biosynthesis of threonine	2	0.7	YHR025W YER052C	6	0.1	7	0.0301095
01.01.06.04.02 degradation of threonine	1	0.35	YER086W	7	0.11	3.18182	0.290622
01.01.06.05 metabolism of methionine	12	4.24	YHR025W YDR158W YDR502C YER052C YER043C YER091C YFR030W YJR137C YJR010W YLR180W YLR303W YOL064C	39	0.65	6.52308	1.39789e-07
01.01.06.05.01 biosynthesis of methionine	5	1.76	YER052C YER091C YFR030W YJR137C YOL064C	22	0.37	4.75676	0.0032534
01.01.06.05.01.01 biosynthesis of homocysteine	2	0.7	YFR030W YJR137C	7	0.11	6.36364	0.0408392
01.01.06.05.02 degradation of methionine	3	1.06	YDR502C YER091C YLR180W	6	0.1	10.6	0.00194589
01.01.06.06 metabolism of lysine	9	3.18	YDR158W YDR234W YDL182W YER052C YGL202W YIR034C YLR058C YNR050C YPL028W	27	0.45	7.06667	2.53319e-06
01.01.06.06.01 biosynthesis of lysine	6	2.12	YDR158W YDR234W YDL182W YER052C YIR034C YNR050C	14	0.23	9.21739	2.46814e-05
01.01.06.06.01.01 diaminopimelic acid pathway	2	0.7	YDR158W YER052C	2	0.03	23.3333	0.00228139
01.01.06.06.01.03 aminoadipic acid pathway	4	1.41	YDR234W YDL182W YIR034C YNR050C	9	0.15	9.4	0.000534031
01.01.06.06.02 degradation of lysine	4	1.41	YIR034C YLR058C YNR050C YPL028W	7	0.11	12.8182	0.000160146
01.01.09 metabolism of the cysteine - aromatic group	24	8.48	YHR025W YBR249C YBR248C YCL030C YDR354W YDR158W YDR035W YDR127W YER052C YER090W YER086W YFL018C YGR267C YGL026C YGL202W YGL148W YIL074C YIL116W YJR010W YJR025C YLR303W YLR058C YOR184W YOL061W	110	1.85	4.58378	2.03148e-10
01.01.09.01 metabolism of glycine	4	1.41	YFL018C YIL074C YLR058C YOR184W	16	0.27	5.22222	0.00591195
01.01.09.01.01 biosynthesis of glycine	2	0.7	YIL074C YOR184W	9	0.15	4.66667	0.0657394
01.01.09.01.02 degradation of glycine	2	0.7	YFL018C YLR058C	11	0.18	3.88889	0.0943596
01.01.09.02 metabolism of serine	8	2.82	YHR025W YDR158W YER052C YER086W YFL018C YIL074C YLR058C YOR184W	25	0.42	6.71429	1.31956e-05
01.01.09.02.01 biosynthesis of serine	4	1.41	YFL018C YIL074C YLR058C YOR184W	13	0.21	6.71429	0.00260205
01.01.09.03 metabolism of cysteine	2	0.7	YJR010W YLR303W	20	0.33	2.12121	0.247858
01.01.09.03.01 biosynthesis of cysteine	2	0.7	YJR010W YLR303W	9	0.15	4.66667	0.0657394
01.01.09.03.02 degradation of cysteine	1	0.35	YLR303W	2	0.03	11.6667	0.0934075
01.01.09.04 metabolism of phenylalanine	5	1.76	YDR127W YGR267C YGL202W YGL148W YIL116W	22	0.37	4.75676	0.0032534
01.01.09.04.01 biosynthesis of phenylalanine	2	0.7	YGL148W YIL116W	5	0.08	8.75	0.0207216
01.01.09.04.02 degradation of phenylalanine	1	0.35	YGR267C	3	0.05	7	0.136798
01.01.09.05 metabolism of tyrosine	5	1.76	YDR127W YGR267C YGL202W YGL148W YIL116W	20	0.33	5.33333	0.00207202
01.01.09.05.01 biosynthesis of tyrosine	2	0.7	YGL148W YIL116W	3	0.05	14	0.00662733
01.01.09.05.02 degradation of tyrosine	1	0.35	YGR267C	2	0.03	11.6667	0.0934075
01.01.09.06 metabolism of tryptophan	9	3.18	YDR354W YDR127W YER090W YGR267C YGL026C YGL202W YGL148W YJR025C YOL061W	29	0.49	6.4898	4.97295e-06
01.01.09.06.01 biosynthesis of tryptophan	5	1.76	YDR354W YER090W YGL026C YGL148W YOL061W	12	0.2	8.8	0.000145215
01.01.09.06.02 degradation of tryptophan	2	0.7	YGR267C YJR025C	5	0.08	8.75	0.0207216
01.01.09.07 metabolism of histidine	4	1.41	YBR248C YCL030C YIL116W YOL061W	21	0.35	4.02857	0.016108
01.01.09.07.01 biosynthesis of histidine	4	1.41	YBR248C YCL030C YIL116W YOL061W	15	0.25	5.64	0.00460484
01.01.11 metabolism of the pyruvate family (alanine, isoleucine, leucine, valine) and D-alanine	12	4.24	YHR025W YHR208W YCL018W YDR234W YDL182W YER086W YFL018C YGL009C YJR016C YKL029C YMR108W YNL104C	34	0.57	7.4386	2.43223e-08
01.01.11.02 metabolism of isoleucine	6	2.12	YHR025W YHR208W YER086W YFL018C YJR016C YMR108W	14	0.23	9.21739	2.46814e-05
01.01.11.02.01 biosynthesis of isoleucine	4	1.41	YHR208W YER086W YJR016C YMR108W	11	0.18	7.83333	0.00129587
01.01.11.02.02 degradation of isoleucine	2	0.7	YHR208W YFL018C	4	0.06	11.6667	0.0128364
01.01.11.03 metabolism of valine	4	1.41	YHR208W YFL018C YJR016C YMR108W	11	0.18	7.83333	0.00129587
01.01.11.03.01 biosynthesis of valine	3	1.06	YHR208W YJR016C YMR108W	8	0.13	8.15385	0.00507136
01.01.11.03.02 degradation of valine	2	0.7	YHR208W YFL018C	5	0.08	8.75	0.0207216
01.01.11.04 metabolism of leucine	7	2.47	YHR208W YCL018W YDR234W YFL018C YGL009C YJR016C YNL104C	17	0.28	8.82143	6.85422e-06
01.01.11.04.01 biosynthesis of leucine	6	2.12	YHR208W YCL018W YDR234W YGL009C YJR016C YNL104C	13	0.21	10.0952	1.46908e-05
01.01.11.04.02 degradation of leucine	4	1.41	YHR208W YDR234W YFL018C YGL009C	8	0.13	10.8462	0.000308253
01.01.13 regulation of amino acid metabolism	3	1.06	YER052C YGL202W YMR116C	43	0.72	1.47222	0.339173
01.02 nitrogen, sulfur and selenium metabolism	15	5.3	YHR208W YFR030W YGR267C YGR124W YGR234W YIL116W YJR137C YJR010W YJL130C YLR303W YLR027C YOL064C YOR184W YOL058W YPR035W	142	2.4	2.20833	0.00306145
01.02.02 nitrogen metabolism	3	1.06	YHR208W YGR267C YOR184W	29	0.49	2.16327	0.159376
01.02.02.07 nitric oxide biosynthesis	1	0.35	YGR267C	1	0.01	35	0.0478445
01.02.03 sulfur metabolism	4	1.41	YFR030W YJR137C YJR010W YOL064C	9	0.15	9.4	0.000534031
01.02.03.01 sulfate assimilation	4	1.41	YFR030W YJR137C YJR010W YOL064C	9	0.15	9.4	0.000534031
01.02.03.04 conjunction of sulfate	1	0.35	YJR010W	2	0.03	11.6667	0.0934075
01.03 nucleotide/nucleoside/nucleobase metabolism	41	14.4	YAL038W YBR248C YCL050C YCL030C YCL011C YDR399W YDL055C YDR408C YDR502C YER070W YEL051W YGR204W YGL234W YGR061C YIL078W YJL026W YJR105W YJR010W YJL130C YJR109C YKL113C YKL024C YKL080W YLR180W YLR420W YLR293C YLR432W YLR058C YML085C YMR217W YMR300C YMR120C YML035C YNL016W YNL232W YNL220W YNL118C YOL064C YOR184W YOL061W YOR128C	411	6.94	2.07493	3.89045e-06
01.03.01 purin nucleotide/nucleoside/nucleobase metabolism	28	9.89	YBR248C YCL050C YCL030C YDR399W YDL055C YDR408C YDR502C YEL051W YGR204W YGL234W YGR061C YJR105W YJR010W YKL024C YKL080W YLR180W YLR432W YLR058C YML085C YMR217W YMR300C YMR120C YML035C YNL220W YOL064C YOR184W YOL061W YOR128C	124	2.09	4.73206	2.34517e-12
01.03.01.01 purine nucleotide /nucleoside/nucleobase catabolism	1	0.35	YCL050C	6	0.1	3.5	0.254939
01.03.01.03 purine nucleotide/nucleoside/nucleobase anabolism	17	6	YBR248C YCL030C YDR399W YDR408C YEL051W YGR204W YGL234W YGR061C YKL080W YLR432W YMR217W YMR300C YMR120C YNL220W YOR184W YOL061W YOR128C	38	0.64	9.375	2.60793e-13
01.03.04 pyrimidine nucleotide/nucleoside/nucleobase metabolism	7	2.47	YCL050C YDR399W YJL130C YJR109C YKL024C YLR420W YOL061W	84	1.42	1.73944	0.105997
01.03.04.03 pyrimidine nucleotide/nucleoside/nucleobase anabolism	3	1.06	YKL024C YLR420W YOL061W	23	0.38	2.78947	0.0947572
01.03.07 deoxyribonucleotide metabolism	2	0.7	YER070W YJL026W	28	0.47	1.48936	0.390306
01.03.10 metabolism of cyclic and unusual nucleotides	2	0.7	YCL050C YJR010W	24	0.4	1.75	0.319952
01.03.16 polynucleotide degradation	7	2.47	YCL011C YIL078W YKL113C YLR293C YNL016W YNL232W YNL118C	146	2.46	1.00407	0.553508
01.03.16.01 RNA degradation	5	1.76	YCL011C YLR293C YNL016W YNL232W YNL118C	78	1.31	1.34351	0.317192
01.04 phosphate metabolism	28	9.89	YHR025W YAL038W YBR080C YBR011C YBR106W YCL050C YCL030C YDR258C YDL055C YDL100C YDR127W YDR502C YER133W YER052C YER069W YGR240C YIL053W YJR105W YKL024C YLR249W YLR180W YML085C YMR146C YML035C YNL014W YOL061W YPL226W YPL240C	572	9.67	1.02275	0.479049
01.04.04 regulation of phosphate metabolism	1	0.35	YBR106W	35	0.59	0.59322	1
01.05 C-compound and carbohydrate metabolism	58	20.4	YHR068W YHR183W YHR070W YAL038W YBR249C YBR145W YBR149W YCL018W YCR004C YDL066W YDL246C YDL198C YDR368W YDR399W YDL055C YDR234W YDL174C YDR035W YDR408C YDR127W YDL014W YDL182W YDR502C YER133W YER073W YER043C YER069W YEL071W YER003C YER178W YFL018C YGR204W YGL062W YGR001C YGR240C YIL053W YJL200C YKL157W YKL029C YLR300W YLR180W YLR304C YLR150W YLR044C YLR058C YMR108W YMR120C YMR083W YMR318C YNL241C…	730	12.3	1.65854	4.60415e-05
01.05.02 sugar, glucoside, polyol and carboxylate metabolism	17	6	YAL038W YBR149W YDL246C YDR368W YDL055C YEL071W YER003C YFL018C YGR240C YJL200C YKL029C YLR304C YNL241C YOR136W YOL059W YOR120W YPR074C	181	3.06	1.96078	0.00566402
01.05.02.01 nucleotide-sugar metabolism	2	0.7	YDL055C YNL241C	9	0.15	4.66667	0.0657394
01.05.02.04 sugar, glucoside, polyol and carboxylate anabolism	10	3.53	YAL038W YDL246C YDL055C YER003C YFL018C YGR240C YJL200C YLR304C YOR136W YPR074C	83	1.4	2.52143	0.00589499
01.05.02.07 sugar, glucoside, polyol and carboxylate catabolism	17	6	YAL038W YBR149W YDL246C YDR368W YDL055C YEL071W YER003C YFL018C YGR240C YJL200C YKL029C YLR304C YNL241C YOR136W YOL059W YOR120W YPR074C	139	2.34	2.5641	0.000306703
01.05.03 polysaccharide metabolism	2	0.7	YLR300W YPR035W	113	1.91	0.366492	1
01.05.03.02 peptidoglycan metabolism	1	0.35	YPR035W	18	0.3	1.16667	0.586785
01.05.03.02.04 peptidoglycan anabolism	1	0.35	YPR035W	18	0.3	1.16667	0.586785
01.05.05 C-1 compound metabolism	5	1.76	YDR502C YER043C YGR204W YLR180W YLR058C	20	0.33	5.33333	0.00207202
01.05.05.04 C-1 compound anabolism	3	1.06	YER043C YGR204W YLR058C	6	0.1	10.6	0.00194589
01.05.05.07 C-1 compound catabolism	3	1.06	YER043C YGR204W YLR058C	14	0.23	4.6087	0.026639
01.05.06 C-2 compound and organic acid metabolism	6	2.12	YBR145W YER073W YGR204W YLR044C YMR083W YPL061W	20	0.33	6.42424	0.000249578
01.05.06.07 C-2 compound and organic acid catabolism	6	2.12	YBR145W YER073W YGR204W YLR044C YMR083W YPL061W	20	0.33	6.42424	0.000249578
01.05.09 aminosaccharide metabolism	1	0.35	YGR204W	17	0.28	1.25	0.565958
01.05.09.07 aminosaccharide catabolism	1	0.35	YGR204W	10	0.16	2.1875	0.387773
01.05.11 aromate metabolism	4	1.41	YBR249C YCR004C YDR035W YDR127W	17	0.28	5.03571	0.00744461
01.05.11.04 aromate anabolism	3	1.06	YBR249C YDR035W YDR127W	3	0.05	21.2	0.000108417
01.05.11.07 aromate catabolism	1	0.35	YCR004C	10	0.16	2.1875	0.387773
01.05.11.07.01 aerobic aromate catabolism	1	0.35	YCR004C	10	0.16	2.1875	0.387773
01.05.13 transfer of activated C-1 groups	11	3.88	YHR070W YDR408C YDL014W YDR502C YER043C YER069W YGR204W YGR001C YLR180W YLR058C YMR120C	64	1.08	3.59259	0.000190495
01.05.13.01 S-adenosyl-methionine - homocysteine cycle	4	1.41	YHR070W YDR502C YER043C YLR180W	20	0.33	4.27273	0.0135378
01.05.13.03 tetrahydrofolate-dependent C-1-transfer	4	1.41	YDR408C YGR204W YLR058C YMR120C	18	0.3	4.7	0.00921767
01.05.25 regulation of C-compound and carbohydrate metabolism	6	2.12	YDL198C YER133W YGR240C YKL157W YLR150W YPR165W	188	3.17	0.66877	1
01.06 lipid, fatty acid and isoprenoid metabolism	24	8.48	YHR190W YBR029C YDL066W YDL055C YFR030W YFL018C YGR175C YGL001C YGL062W YIL053W YIL009W YJL167W YJL080C YLR058C YMR116C YML126C YMR202W YML008C YNR016C YOL059W YPL061W YPR074C YPL117C YPL028W	408	6.89	1.23077	0.168412
01.06.02 membrane lipid metabolism	1	0.35	YBR029C	110	1.85	0.189189	1
01.06.02.01 phospholipid metabolism	1	0.35	YBR029C	94	1.58	0.221519	1
01.06.05 fatty acid metabolism	4	1.41	YDL066W YGL062W YNR016C YOL059W	55	0.92	1.53261	0.268371
01.06.06 isoprenoid metabolism	12	4.24	YHR190W YGR175C YGL001C YJL167W YJL080C YML126C YMR202W YML008C YPL061W YPR074C YPL117C YPL028W	68	1.14	3.7193	7.47116e-05
01.06.06.09 triterpenes metabolism	1	0.35	YGR175C	1	0.01	35	0.0478445
01.06.06.11 tetracyclic and pentacyclic triterpenes (cholesterin, steroids and hopanoids) metabolism	10	3.53	YHR190W YGR175C YGL001C YJL167W YJL080C YML126C YMR202W YML008C YPL117C YPL028W	53	0.89	3.96629	0.000167574
01.06.06.13 tetraterpenes (carotinoids) metabolism	1	0.35	YPL117C	1	0.01	35	0.0478445
01.06.10 regulation of lipid, fatty acid and isoprenoid metabolism	2	0.7	YIL009W YNR016C	44	0.74	0.945946	1
01.07 metabolism of vitamins, cofactors, and prosthetic groups	21	7.42	YDL066W YDL246C YDR533C YDL055C YER043C YEL051W YFL018C YGR204W YGR267C YGL062W YGL148W YJR025C YKL080W YLR044C YLR058C YMR096W YNL241C YNL071W YOR184W YOL049W YPL061W	217	3.66	2.02732	0.00151341
01.07.01 biosynthesis of vitamins, cofactors, and prosthetic groups	13	4.59	YDL055C YER043C YEL051W YFL018C YGR204W YGR267C YJR025C YKL080W YLR044C YMR096W YOR184W YOL049W YPL061W	145	2.45	1.87347	0.02091
01.07.07 regulation of the metabolism of vitamins, cofactors, and prosthetic groups	1	0.35	YLR044C	11	0.18	1.94444	0.417114
01.08 metabolism of intercellular mediators	1	0.35	YNL016W	3	0.05	7	0.136798
01.08.04 regulation of the metabolism of intercellular mediators	1	0.35	YNL016W	1	0.01	35	0.0478445
01.20 secondary metabolism	27	9.54	YHR068W YHR029C YHR190W YBR249C YBR149W YDL246C YDR533C YDL198C YDR368W YDR033W YDR035W YDR127W YDR502C YER069W YFR030W YGR175C YGL202W YGL148W YJL088W YLR180W YLR303W YMR214W YNL241C YOL049W YOR120W YOL058W YPL028W	215	3.63	2.6281	3.1273e-06
01.20.01 metabolism of primary metabolic sugar derivatives	1	0.35	YDL246C	10	0.16	2.1875	0.387773
01.20.01.01 metabolism of secondary monosaccharides	1	0.35	YDL246C	5	0.08	4.375	0.217467
01.20.05 metabolism of acetic acid derivatives	1	0.35	YDR533C	10	0.16	2.1875	0.387773
01.20.05.11 metabolism of polyketides	1	0.35	YDR533C	6	0.1	3.5	0.254939
01.20.13 metabolism of derivatives of homoisopentenyl pyrophosphate	2	0.7	YHR190W YGR175C	2	0.03	23.3333	0.00228139
01.20.15 metabolism of derivatives of dehydroquinic acid, shikimic acid and chorismic acid	4	1.41	YBR249C YDR035W YDR127W YGL148W	20	0.33	4.27273	0.0135378
01.20.17 metabolism of secondary products derived from primary amino acids	3	1.06	YER069W YGL202W YJL088W	24	0.4	2.65	0.104641
01.20.17.01 metabolism of nonprotein amino acids	2	0.7	YER069W YJL088W	14	0.23	3.04348	0.142318
01.20.17.09 metabolism of alkaloids	1	0.35	YGL202W	3	0.05	7	0.136798
01.20.19 metabolism of secondary products derived from glycine, L-serine and L-alanine	1	0.35	YDL198C	28	0.47	0.744681	1
01.20.19.01 metabolism of porphyrins	1	0.35	YDL198C	23	0.38	0.921053	1
01.20.21 metabolism of sulfuric acid and L-cysteine derivatives	2	0.7	YDR502C YLR180W	2	0.03	23.3333	0.00228139
01.20.25 metabolism of secondary products derived from L-valin, L-leucin and L-isoleucin	1	0.35	YPL028W	1	0.01	35	0.0478445
01.20.31 metabolism of secondary products derived from L-lysine, L-arginine and L-histidine	1	0.35	YHR068W	9	0.15	2.33333	0.35696
01.20.35 metabolism of secondary products derived from L-phenylalanine and L-tyrosine	1	0.35	YFR030W	8	0.13	2.69231	0.324602
01.20.35.01 metabolism of phenylpropanoids	1	0.35	YFR030W	8	0.13	2.69231	0.324602
01.20.37 metabolism of peptide derived compounds	2	0.7	YNL241C YOL049W	11	0.18	3.88889	0.0943596
01.20.37.01 metabolism of thioredoxin, glutaredoxin, glutathion	2	0.7	YNL241C YOL049W	11	0.18	3.88889	0.0943596
02 ENERGY	46	16.2	YHR183W YHR179W YAL038W YBR085W YBR145W YBR011C YCR073W-A YDL066W YDR234W YDL174C YER133W YER073W YEL071W YER178W YEL051W YFL018C YGR204W YGL008C YGL062W YGR234W YGR240C YIL074C YJL200C YJR072C YJR048W YKL157W YKL029C YKL080W YLR300W YLR304C YLR044C YMR116C YMR120C YMR083W YMR318C YML035C YNL241C YNL118C YNL055C YNL071W YOR136W YOR184W YOL061W YPL061W YPL240C YPR074C	484	8.18	1.98044	3.54909e-06
02.01 glycolysis and gluconeogenesis	11	3.88	YAL038W YBR145W YER178W YGL062W YGR240C YIL074C YMR083W YMR318C YNL241C YNL071W YPR074C	96	1.62	2.39506	0.00580964
02.01.03 regulation of glycolysis and gluconeogenesis	2	0.7	YAL038W YGR240C	33	0.55	1.27273	0.47333
02.04 glyoxylate cycle	1	0.35	YGR204W	13	0.21	1.66667	0.471659
02.07 pentose-phosphate pathway	6	2.12	YHR183W YCR073W-A YIL074C YNL241C YOL061W YPR074C	30	0.5	4.24	0.00255276
02.07.01 pentose-phosphate pathway oxidative branch	2	0.7	YHR183W YCR073W-A	6	0.1	7	0.0301095
02.08 pyruvate dehydrogenase complex	3	1.06	YER178W YFL018C YNL071W	7	0.11	9.63636	0.0032852
02.09 anaplerotic reactions	1	0.35	YGL062W	2	0.03	11.6667	0.0934075
02.10 tricarboxylic-acid pathway (citrate cycle, Krebs cycle, TCA cycle)	8	2.82	YDL066W YDR234W YER178W YFL018C YJL200C YLR304C YNL071W YOR136W	45	0.76	3.71053	0.00114098
02.11 electron transport and membrane-associated energy conservation	7	2.47	YHR179W YER073W YEL051W YGL008C YJR048W YKL080W YPL061W	108	1.82	1.35714	0.258251
02.11.05 accessory proteins of electron transport and membrane-associated energy conservation	1	0.35	YJR048W	31	0.52	0.673077	1
02.13 respiration	12	4.24	YBR085W YBR011C YDL174C YER073W YGR234W YJR072C YJR048W YLR044C YMR120C YNL118C YNL055C YPL061W	181	3.06	1.38562	0.156785
02.13.01 anaerobic respiration	2	0.7	YBR085W YGR234W	7	0.11	6.36364	0.0408392
02.13.03 aerobic respiration	7	2.47	YBR085W YBR011C YDL174C YJR072C YJR048W YMR120C YNL055C	117	1.97	1.25381	0.327043
02.16 fermentation	12	4.24	YBR145W YDL174C YER073W YEL071W YJL200C YKL029C YLR304C YLR044C YMR116C YMR083W YMR318C YPL061W	56	0.94	4.51064	9.59427e-06
02.16.01 alcohol fermentation	6	2.12	YBR145W YER073W YLR044C YMR083W YMR318C YPL061W	19	0.32	6.625	0.000181942
02.16.03 lactate fermentation	3	1.06	YDL174C YEL071W YKL029C	5	0.08	13.25	0.0010086
02.16.03.07 malo-lactate fermentation	1	0.35	YKL029C	1	0.01	35	0.0478445
02.16.11 propionate fermentation	2	0.7	YJL200C YLR304C	4	0.06	11.6667	0.0128364
02.19 metabolism of energy reserves (e.g. glycogen, trehalose)	5	1.76	YER133W YKL157W YLR300W YOR184W YPL240C	74	1.25	1.408	0.279391
02.30 photosynthesis	1	0.35	YPR074C	8	0.13	2.69231	0.324602
02.45 energy conversion and regeneration	7	2.47	YHR179W YBR011C YDL066W YEL071W YEL051W YKL080W YML035C	65	1.09	2.26606	0.0345867
02.45.15 energy generation (e.g. ATP synthase)	2	0.7	YEL051W YKL080W	30	0.5	1.4	0.424283
10 CELL CYCLE AND DNA PROCESSING	35	12.3	YHR208W YBR010W YBL002W YDR092W YDR258C YDL185W YER133W YER070W YFL039C YFL018C YGL011C YJL026W YJL080C YKL210W YKL113C YKL024C YLR075W YLR055C YLR293C YML085C YMR116C YMR096W YMR314W YMR214W YNL016W YNL189W YNL064C YNL178W YNL061W YNL007C YOR230W YOR204W YOR046C YPL240C YPR165W	1348	22.7	0.54185	0.999998
10.01 DNA processing	18	6.36	YBR010W YBL002W YDR092W YDR258C YDL185W YER133W YER070W YJL026W YKL210W YKL113C YLR055C YLR293C YNL016W YNL189W YNL178W YNL061W YOR204W YOR046C	740	12.5	0.5088	0.999822
10.01.01 cellular DNA uptake	1	0.35	YDR258C	5	0.08	4.375	0.217467
10.01.01.01 bacterial competence	1	0.35	YDR258C	5	0.08	4.375	0.217467
10.01.02 DNA topology	2	0.7	YOR204W YOR046C	112	1.89	0.37037	1
10.01.03 DNA synthesis and replication	5	1.76	YER070W YJL026W YKL210W YKL113C YNL061W	195	3.29	0.534954	1
10.01.03.05 extension/ polymerization activity	1	0.35	YKL113C	54	0.91	0.384615	1
10.01.05 DNA recombination and DNA repair	10	3.53	YDR092W YDL185W YER070W YJL026W YKL113C YNL016W YNL189W YNL178W YOR204W YOR046C	366	6.18	0.571197	1
10.01.05.01 DNA repair	7	2.47	YDR092W YER070W YJL026W YKL113C YNL178W YOR204W YOR046C	248	4.19	0.589499	1
10.01.05.03 DNA recombination	4	1.41	YDL185W YNL189W YOR204W YOR046C	171	2.89	0.487889	1
10.01.05.03.05 DNA integration	1	0.35	YDL185W	11	0.18	1.94444	0.417114
10.01.09 DNA restriction or modification	6	2.12	YBR010W YBL002W YER133W YKL113C YLR055C YLR293C	338	5.71	0.371278	1
10.01.09.03 DNA restriction	1	0.35	YKL113C	20	0.33	1.06061	0.625497
10.01.09.05 DNA conformation modification (e.g. chromatin)	5	1.76	YBR010W YBL002W YER133W YLR055C YLR293C	319	5.39	0.326531	1
10.01.11 regulation of DNA processing	1	0.35	YNL189W	15	0.25	1.4	0.521116
10.03 cell cycle	20	7.06	YHR208W YBL002W YER133W YFL039C YFL018C YGL011C YJL080C YKL024C YLR075W YLR293C YML085C YMR116C YMR314W YMR214W YNL016W YNL064C YNL007C YOR230W YPL240C YPR165W	875	14.7	0.480272	0.999985
10.03.01 mitotic cell cycle and cell cycle control	14	4.94	YHR208W YER133W YFL039C YFL018C YJL080C YKL024C YLR075W YLR293C YML085C YMR116C YMR214W YNL064C YNL007C YPR165W	623	10.5	0.470476	0.999803
10.03.01.01 mitotic cell cycle	5	1.76	YHR208W YFL018C YML085C YMR116C YNL064C	273	4.61	0.381779	1
10.03.01.01.01 G1 phase of mitotic cell cycle	1	0.35	YNL064C	45	0.76	0.460526	1
10.03.01.01.03 G1/S transition of mitotic cell cycle	2	0.7	YHR208W YFL018C	69	1.16	0.603448	1
10.03.01.01.11 M phase	2	0.7	YML085C YMR116C	90	1.52	0.460526	1
10.03.01.02 cell cycle arrest	2	0.7	YKL024C YNL064C	37	0.62	1.12903	0.534648
10.03.01.03 cell cycle checkpoints (checkpoints of morphogenesis, DNA-damage,-replication, mitotic phase and spindle)	1	0.35	YER133W	101	1.7	0.205882	1
10.03.02 meiosis	6	2.12	YER133W YGL011C YMR314W YNL016W YOR230W YPL240C	224	3.78	0.560847	1
10.03.03 cytokinesis (cell division) /septum formation and hydrolysis	4	1.41	YER133W YFL039C YMR116C YNL016W	160	2.7	0.522222	1
10.03.04 nuclear and chromosomal cycle	4	1.41	YBL002W YER133W YJL080C YML085C	155	2.62	0.538168	1
10.03.04.03 chromosome condensation	1	0.35	YBL002W	30	0.5	0.7	1
10.03.04.05 chromosome segregation/division	3	1.06	YER133W YJL080C YML085C	90	1.52	0.697368	1
10.03.04.09 nuclear migration	1	0.35	YML085C	19	0.32	1.09375	0.606615
10.03.05 cell cycle dependent cytoskeleton reorganization	2	0.7	YFL039C YMR116C	79	1.33	0.526316	1
10.03.05.01 spindle pole body/centrosome and microtubule cycle	2	0.7	YFL039C YMR116C	66	1.11	0.630631	1
10.03.05.03 cell cycle dependent actin filament reorganization	1	0.35	YFL039C	16	0.27	1.2963	0.544086
11 TRANSCRIPTION	47	16.6	YHR203C YHR196W YHR070W YBR010W YBR080C YBL024W YBL002W YBR121C YCR073W-A YCL011C YCR004C YCL037C YDR174W YDL213C YDR092W YDL097C YDR432W YDR127W YDL014W YER133W YER165W YFL039C YFR004W YFR010W YGR204W YGL011C YGL076C YGL245W YGL221C YGR264C YIL078W YLR055C YLR293C YLR044C YMR079W YMR235C YMR146C YNL016W YNL232W YNL118C YNL061W YOR168W YOR136W YOR230W YOR204W YOR046C YPR125W	1263	21.3	0.779343	0.982943
11.02 RNA synthesis	28	9.89	YBR010W YBR080C YBL002W YBR121C YDR174W YDR092W YDL097C YDR127W YDL014W YER133W YFL039C YFR004W YGL011C YGL076C YGL245W YGL221C YGR264C YIL078W YLR055C YLR044C YMR079W YMR146C YNL016W YNL061W YOR168W YOR230W YOR204W YOR046C	902	15.2	0.650658	0.997316
11.02.01 rRNA synthesis	4	1.41	YDR174W YDL014W YGR264C YNL061W	89	1.5	0.94	1
11.02.02 tRNA synthesis	3	1.06	YGL245W YIL078W YOR168W	65	1.09	0.972477	1
11.02.03 mRNA synthesis	23	8.12	YBR010W YBR080C YBL002W YBR121C YDR174W YDR092W YDL097C YDR127W YDL014W YER133W YFL039C YFR004W YGL011C YGL076C YGL221C YLR055C YLR044C YMR079W YMR146C YNL016W YNL061W YOR230W YOR204W	832	14	0.58	0.999383
11.02.03.01 general transcription activities	5	1.76	YBR121C YDR174W YER133W YLR055C YOR230W	288	4.86	0.36214	1
11.02.03.01.07 transcription termination	2	0.7	YBR121C YER133W	22	0.37	1.89189	0.283987
11.02.03.04 transcriptional control	17	6	YBR010W YBR080C YBL002W YDR092W YDL097C YDR127W YFL039C YFR004W YGL011C YGL076C YGL221C YLR055C YLR044C YMR079W YMR146C YNL061W YOR230W	703	11.8	0.508475	0.999765
11.02.03.04.01 transcription activation	3	1.06	YGL011C YLR044C YMR079W	124	2.09	0.507177	1
11.02.03.04.03 transcription repression	2	0.7	YDR127W YMR146C	87	1.47	0.47619	1
11.04 RNA processing	20	7.06	YHR203C YHR196W YHR070W YBL024W YCR073W-A YCL011C YDL213C YDR432W YDL014W YER133W YER165W YLR293C YMR235C YNL016W YNL232W YNL118C YNL061W YOR204W YOR046C YPR125W	489	8.26	0.854722	1
11.04.01 rRNA processing	13	4.59	YHR203C YHR196W YBL024W YDL213C YDR432W YDL014W YER133W YLR293C YMR235C YNL232W YNL061W YOR204W YOR046C	221	3.73	1.23056	0.258956
11.04.02 tRNA processing	3	1.06	YHR070W YCR073W-A YMR235C	75	1.26	0.84127	1
11.04.03 mRNA processing (splicing, 5^-, 3^-end processing)	9	3.18	YCL011C YDR432W YDL014W YER165W YNL016W YNL118C YOR204W YOR046C YPR125W	262	4.42	0.719457	1
11.04.03.01 splicing	6	2.12	YDR432W YDL014W YNL016W YOR204W YOR046C YPR125W	197	3.33	0.636637	1
11.04.03.03 5^-end processing	1	0.35	YNL118C	10	0.16	2.1875	0.387773
11.04.03.11 control of mRNA stability	2	0.7	YCL011C YER165W	22	0.37	1.89189	0.283987
11.06 RNA modification	6	2.12	YHR070W YBL024W YDL014W YFR010W YGR204W YNL061W	72	1.21	1.75207	0.128933
11.06.01 rRNA modification	1	0.35	YDL014W	20	0.33	1.06061	0.625497
11.06.02 tRNA modification	4	1.41	YHR070W YBL024W YFR010W YGR204W	50	0.84	1.67857	0.215866
12 PROTEIN SYNTHESIS	86	30.3	YHR010W YHR020W YHR203C YHR019C YHL033C YHL001W YBR143C YBL076C YBL072C YBL092W YBL027W YBL024W YBR189W YBR191W YBR121C YCL011C YCL037C YDL136W YDR037W YDL061C YDR023W YDR341C YDL014W YER133W YER025W YER056C-A YER165W YFL022C YGL147C YGL031C YGR118W YGL135W YGL189C YGL103W YGR185C YGR094W YGR085C YGL076C YGL245W YGR148C YGR264C YGL123W YIL018W YIL078W YIL133C YJR007W YKL180W YKL081W YKL157W YLR24…	570	9.63	3.14642	4.96106e-24
12.01 ribosome biogenesis	50	17.6	YHR010W YHR203C YHL033C YHL001W YBL072C YBL092W YBL027W YBL024W YBR189W YBR191W YDL136W YDL061C YDL014W YER056C-A YGL147C YGL031C YGR118W YGL135W YGL189C YGL103W YGR085C YGL076C YGR148C YGL123W YIL018W YIL133C YJR007W YKL180W YLR448W YLR075W YLR441C YLR388W YLR344W YLL045C YLR029C YMR235C YML063W YMR142C YMR116C YML073C YMR242C YNL178W YNL069C YNL061W YNL301C YOR063W YOL127W YPL143W YPL081W YPL13…	356	6.01	2.92845	1.57525e-12
12.01.01 ribosomal proteins	46	16.2	YHR010W YHR203C YHL033C YHL001W YBL072C YBL092W YBL027W YBR189W YBR191W YDL136W YDL061C YDL014W YER056C-A YGL147C YGL031C YGR118W YGL135W YGL189C YGL103W YGR085C YGL076C YGR148C YGL123W YIL018W YIL133C YJR007W YKL180W YLR448W YLR075W YLR441C YLR388W YLR344W YLL045C YLR029C YML063W YMR142C YML073C YMR242C YNL178W YNL069C YNL301C YOR063W YOL127W YPL143W YPL081W YPL131W	256	4.32	3.75	1.2587e-15
12.04 translation	67	23.6	YHR010W YHR203C YHR019C YHL033C YHL001W YBR143C YBL076C YBL072C YBL092W YBL027W YBR189W YBR191W YDL136W YDR023W YDR341C YER025W YER056C-A YER165W YGL147C YGL031C YGR118W YGL135W YGL189C YGL103W YGR185C YGR094W YGL076C YGL245W YGR148C YGR264C YGL123W YIL018W YIL078W YIL133C YJR007W YKL180W YKL081W YLR249W YLR448W YLL018C YLR075W YLR441C YLR344W YLL045C YLR029C YML063W YMR142C YMR116C YMR146C YML07…	262	4.42	5.33937	1.85793e-32
12.04.01 translation initiation	10	3.53	YER025W YER165W YJR007W YLR249W YMR146C YNL007C YNL014W YOR204W YPL237W YPL226W	61	1.03	3.42718	0.000552149
12.04.02 translation elongation	6	2.12	YGR094W YKL081W YLR249W YNL014W YPL226W YPL048W	32	0.54	3.92593	0.00359513
12.04.03 translation termination	1	0.35	YBR143C	11	0.18	1.94444	0.417114
12.07 translational control	13	4.59	YBR189W YCL011C YCL037C YER133W YER165W YGR118W YGL123W YJR007W YKL081W YOR046C YPL237W YPL048W YPL081W	103	1.74	2.63793	0.00115833
12.10 aminoacyl-tRNA-synthetases	19	6.71	YHR020W YHR019C YBL076C YBR121C YDR037W YDR023W YDR341C YFL022C YGR185C YGR094W YGL245W YGR264C YIL078W YLL018C YLR060W YOR168W YOL097C YOR335C YPL160W	43	0.72	9.31944	1.29141e-14
14 PROTEIN FATE (folding, modification, destination)	51	18	YHR068W YAR002C-A YBL047C YBR080C YBL024W YBL050W YCR088W YDR304C YDR533C YDR092W YDR258C YDL097C YDL055C YDL185W YDR432W YER133W YER003C YER091C YFL039C YFR044C YFR004W YFR010W YGL011C YGR285C YIL009W YJR072C YJR048W YJL014W YJR064W YJL008C YKL103C YKL210W YKL157W YKL080W YLR075W YLR429W YLR055C YLR293C YMR235C YML078W YML085C YMR116C YMR314W YMR214W YNL189W YNR016C YNL064C YNL061W YNL007C YNL04…	1433	24.2	0.743802	0.995858
14.01 protein folding and stabilization	13	4.59	YHR068W YBR080C YDR304C YDR258C YGR285C YJL014W YJR064W YJL008C YML078W YMR214W YNL064C YNL007C YPL240C	128	2.16	2.125	0.00787833
14.04 protein targeting, sorting and translocation	14	4.94	YAR002C-A YBL047C YDR258C YDR432W YFL039C YJR072C YJL014W YLR293C YMR235C YMR214W YNL189W YNR016C YNL064C YNL041C	397	6.71	0.736215	1
14.07 protein modification	23	8.12	YHR068W YDR092W YDL097C YDL055C YER133W YER003C YER091C YFL039C YFR004W YFR010W YGL011C YIL009W YJR048W YKL103C YKL210W YKL157W YLR055C YML078W YMR116C YMR314W YMR214W YNL064C YNL041C	797	13.4	0.60597	0.998444
14.07.01 modification with fatty acids (e.g. myristylation, palmitylation, farnesylation)	2	0.7	YIL009W YNL064C	46	0.77	0.909091	1
14.07.02 modification with sugar residues (e.g. glycosylation, deglycosylation)	4	1.41	YDL055C YER003C YMR214W YNL041C	85	1.43	0.986014	1
14.07.02.02 N-directed glycosylation, deglycosylation	1	0.35	YMR214W	52	0.87	0.402299	1
14.07.03 modification by phosphorylation, dephosphorylation, autophosphorylation	3	1.06	YDL097C YER133W YFR004W	247	4.17	0.254197	1
14.07.04 modification by acetylation, deacetylation	4	1.41	YFL039C YJR048W YLR055C YMR116C	91	1.53	0.921569	1
14.07.05 modification by ubiquitination, deubiquitination	3	1.06	YDR092W YFR010W YKL210W	132	2.23	0.475336	1
14.07.07 modification by ubiquitin-related proteins	2	0.7	YDL097C YFR004W	42	0.71	0.985915	1
14.07.09 posttranslational modification of amino acids (e.g. hydroxylation, methylation)	1	0.35	YER091C	43	0.72	0.486111	1
14.07.11 protein processing (proteolytic)	6	2.12	YDL097C YFR004W YGL011C YKL103C YKL157W YMR314W	126	2.13	0.995305	1
14.10 assembly of protein complexes	10	3.53	YBL024W YBL050W YCR088W YDR092W YKL210W YKL080W YLR075W YLR429W YML085C YNL061W	277	4.68	0.754274	1
14.13 protein/peptide degradation	15	5.3	YBR080C YDR092W YDR258C YDL097C YFR044C YFR004W YFR010W YGL011C YJL014W YJR064W YJL008C YKL103C YKL210W YKL157W YMR314W	326	5.51	0.961887	1
14.13.01 cytoplasmic and nuclear protein degradation	13	4.59	YDR092W YDL097C YFR044C YFR004W YFR010W YGL011C YJL014W YJR064W YJL008C YKL103C YKL210W YKL157W YMR314W	238	4.02	1.14179	0.350971
14.13.01.01 proteasomal degradation (ubiquitin/proteasomal pathway)	7	2.47	YDR092W YDL097C YFR004W YFR010W YGL011C YKL210W YMR314W	168	2.84	0.869718	1
14.13.04 lysosomal and vacuolar protein degradation	1	0.35	YKL103C	33	0.55	0.636364	1
14.13.04.02 vacuolar protein degradation	1	0.35	YKL103C	18	0.3	1.16667	0.586785
16 PROTEIN WITH BINDING FUNCTION OR COFACTOR REQUIREMENT (structural or catalytic)	188	66.4	YHR010W YHR203C YHR196W YHR019C YHR190W YHL033C YHL001W YHR183W YHR146W YHR179W YHR208W YAL038W YBR143C YBR025C YBL047C YBL076C YBR010W YBL072C YBR080C YBL092W YBR011C YBL027W YBR189W YBL050W YBR191W YBR149W YBL002W YBR121C YCR088W YCL011C YCL037C YDL136W YDR037W YDR304C YDL066W YDL246C YDR174W YDR533C YDR092W YDR258C YDR368W YDL097C YDR023W YDR341C YDL174C YDL100C YDL185W YDR432W YDR127W YDL014W…	2472	41.7	1.59233	9.76498e-18
16.01 protein binding	93	32.8	YHR010W YHR203C YHL033C YHL001W YBR143C YBL047C YBL072C YBR080C YBL092W YBL027W YBR189W YBL050W YBR191W YCR088W YCL011C YDL136W YDR533C YDR092W YDR258C YDL097C YDR432W YDR127W YDL014W YER133W YER070W YEL071W YER056C-A YFL039C YFR044C YFR004W YGL147C YGL031C YGR118W YGL135W YGL189C YGL103W YGR185C YGL011C YGL076C YGR285C YGL245W YGR148C YGL123W YIL018W YIL133C YJR072C YJR007W YJL026W YJL014W YJR06…	1437	24.2	1.35537	0.000524355
16.01.01 receptor binding	2	0.7	YGR185C YMR146C	12	0.2	3.5	0.109776
16.02 peptide binding	1	0.35	YML078W	9	0.15	2.33333	0.35696
16.03 nucleic acid binding	48	16.9	YHR203C YHR196W YHR019C YHL001W YHR146W YBR010W YBR189W YBL002W YCL011C YCL037C YDR174W YDR432W YDL014W YER165W YGL147C YGL031C YGL103W YGR185C YGL011C YGL076C YGR285C YGL245W YGR148C YGR264C YIL133C YJR007W YJL080C YKL180W YKL113C YLR448W YLL018C YLR344W YLR029C YLR150W YMR142C YML073C YNL016W YNL232W YNL118C YNL069C YNL061W YOR168W YOR204W YOR046C YOL127W YOR335C YPL081W YPL131W	743	12.5	1.352	0.0166366
16.03.01 DNA binding	10	3.53	YHR146W YBR010W YBL002W YCL011C YDR174W YDR432W YGR285C YKL113C YLR150W YOR204W	407	6.88	0.513081	1
16.03.03 RNA binding	37	13	YHR203C YHR196W YHL001W YBR189W YCL011C YCL037C YDR432W YDL014W YER165W YGL147C YGL031C YGL103W YGR185C YGL076C YGL245W YGR148C YGR264C YIL133C YJR007W YJL080C YKL180W YLR448W YLR344W YLR029C YMR142C YML073C YNL016W YNL232W YNL118C YNL069C YNL061W YOR168W YOR204W YOR046C YOL127W YPL081W YPL131W	347	5.86	2.21843	2.55498e-06
16.06 motor protein binding	1	0.35	YLR429W	12	0.2	1.75	0.445054
16.07 structural protein binding	3	1.06	YDL097C YFL039C YML085C	77	1.3	0.815385	1
16.09 lipid binding	2	0.7	YJL080C YMR079W	59	0.99	0.707071	1
16.11 amino acid/amino acid derivatives binding	1	0.35	YBR121C	8	0.13	2.69231	0.324602
16.17 metal binding	29	10.2	YHR190W YAL038W YBL047C YBR080C YBR011C YDL246C YDR502C YER133W YER043C YEL051W YGR267C YGL062W YGR240C YJR137C YJL026W YJR048W YJR105W YJL130C YJR109C YKL157W YKL113C YKL080W YLR180W YMR108W YNR016C YNL220W YNL064C YPL237W YPR125W	447	7.55	1.35099	0.0550554
16.17.01 calcium binding	2	0.7	YBL047C YPR125W	39	0.65	1.07692	0.563426
16.17.03 potassium binding	2	0.7	YDR502C YLR180W	3	0.05	14	0.00662733
16.17.07 magnesium binding	10	3.53	YHR190W YAL038W YBR080C YDR502C YGR240C YJR105W YKL113C YLR180W YMR108W YNL220W	90	1.52	2.32237	0.0103435
16.17.09 heavy metal binding (Cu, Fe, Zn)	12	4.24	YDL246C YER133W YER043C YGR267C YJR137C YJL026W YJR048W YJL130C YJR109C YKL157W YNL064C YPL237W	275	4.64	0.913793	1
16.19 nucleotide/nucleoside/nucleobase binding	62	21.9	YHR019C YBR025C YBL076C YBR080C YBR121C YCL011C YDR037W YDR092W YDR258C YDR023W YDR341C YDL100C YDL185W YDR432W YDR127W YDR502C YER025W YER070W YFL039C YFL022C YGR204W YGL234W YGR185C YGR094W YGL062W YGL245W YGR264C YGR240C YIL078W YJR072C YJL088W YJL014W YJR064W YJL130C YJR109C YJL008C YKL210W YKL081W YKL024C YKL080W YLR249W YLL018C YLR180W YLR293C YML001W YML085C YNL016W YNR016C YNL220W YNL014W…	673	11.3	1.93805	1.47632e-07
16.19.03 ATP binding	48	16.9	YHR019C YBL076C YBR080C YBR121C YDR037W YDR092W YDR258C YDR023W YDL100C YDL185W YDR127W YDR502C YER070W YFL039C YFL022C YGR204W YGL234W YGR185C YGR094W YGL062W YGL245W YGR264C YGR240C YIL078W YJL088W YJL014W YJR064W YJL130C YJR109C YJL008C YKL210W YKL024C YKL080W YLR249W YLL018C YLR180W YNR016C YNL014W YOR168W YOR204W YOR046C YOL049W YOL097C YOL058W YOR335C YPL226W YPL240C YPL160W	515	8.7	1.94253	3.65909e-06
16.19.05 GTP binding	10	3.53	YBR025C YER025W YJR072C YKL081W YLR293C YML001W YML085C YNL220W YPL048W YPR165W	104	1.75	2.01714	0.0263498
16.21 complex cofactor/cosubstrate/vitamine binding	37	13	YHR183W YHR179W YHR208W YBR149W YDL066W YDL246C YDR368W YDL174C YDR127W YER023W YER043C YER178W YER086W YFR030W YFL018C YGR204W YGR175C YGL062W YGL026C YGL202W YIL074C YIR034C YIL116W YJL200C YJR137C YJR048W YKL029C YLR303W YLR304C YLR027C YMR108W YNR016C YNR050C YOR136W YOL059W YOR120W YPL061W	199	3.36	3.86905	3.48239e-13
16.21.01 heme binding	1	0.35	YJR048W	27	0.45	0.777778	1
16.21.05 FAD/FMN binding	5	1.76	YHR179W YDL174C YFR030W YFL018C YGR175C	36	0.6	2.93333	0.0270212
16.21.07 NAD/NADP binding	20	7.06	YHR183W YBR149W YDL066W YDL246C YDR368W YDL174C YDR127W YER023W YER043C YFR030W YGR204W YIL074C YIR034C YJR137C YKL029C YNR050C YOR136W YOL059W YOR120W YPL061W	81	1.36	5.19118	6.78571e-10
16.21.08 Fe/S binding	2	0.7	YJL200C YLR304C	22	0.37	1.89189	0.283987
16.21.11 thiamine pyrophosphate binding	2	0.7	YER178W YMR108W	5	0.08	8.75	0.0207216
16.21.15 biotin binding	2	0.7	YGL062W YNR016C	6	0.1	7	0.0301095
16.21.17 pyridoxal phosphate binding	7	2.47	YHR208W YER086W YGL026C YGL202W YIL116W YLR303W YLR027C	32	0.54	4.57407	0.000638279
18 REGULATION OF METABOLISM AND PROTEIN FUNCTION	15	5.3	YBR143C YBL047C YDL097C YER133W YFR004W YJR007W YKL210W YKL081W YLR055C YMR235C YMR214W YNL064C YNL118C YOR230W YPL048W	545	9.21	0.575461	1
18.01 regulation by	4	1.41	YDL097C YER133W YFR004W YKL210W	252	4.26	0.330986	1
18.01.01 regulation by modification	4	1.41	YDL097C YER133W YFR004W YKL210W	142	2.4	0.5875	1
18.01.07 regulation by binding / dissociation	2	0.7	YDL097C YFR004W	117	1.97	0.35533	1
18.02 regulation of protein activity	15	5.3	YBR143C YBL047C YDL097C YER133W YFR004W YJR007W YKL210W YKL081W YLR055C YMR235C YMR214W YNL064C YNL118C YOR230W YPL048W	526	8.89	0.596175	1
18.02.01 enzymatic activity regulation / enzyme regulator	10	3.53	YBR143C YDL097C YFR004W YKL210W YKL081W YMR235C YMR214W YNL064C YNL118C YPL048W	336	5.68	0.621479	1
18.02.01.01 enzyme activator	8	2.82	YBR143C YKL210W YKL081W YMR235C YMR214W YNL064C YNL118C YPL048W	138	2.33	1.2103	0.340005
18.02.01.01.01 GTPase activator (GAP)	4	1.41	YBR143C YKL081W YMR235C YPL048W	51	0.86	1.63953	0.226144
18.02.03 guanyl-nucleotide exchange factor (GEF)	2	0.7	YBL047C YJR007W	32	0.54	1.2963	0.457255
18.02.09 regulator of transcription factor	4	1.41	YDL097C YFR004W YLR055C YOR230W	102	1.72	0.819767	1
20 CELLULAR TRANSPORT, TRANSPORT FACILITIES AND TRANSPORT ROUTES	48	16.9	YHR179W YAR002C-A YBL047C YBR085W YBR080C YBL050W YBR106W YCL011C YCR004C YDR092W YDL198C YDR258C YDL174C YDL100C YDL185W YDR432W YER165W YEL051W YFL039C YFR030W YFR004W YFL018C YGR175C YGL008C YGR234W YGL148W YIL009W YJR048W YJL080C YKL080W YLR293C YMR079W YMR235C YML001W YML085C YMR116C YMR202W YMR214W YNL016W YNL189W YNR016C YNL064C YNL041C YNL055C YOR136W YOR046C YPL061W YPR125W	1359	22.9	0.737991	0.995504
20.01 transported compounds (substrates)	40	14.1	YHR179W YAR002C-A YBR085W YBR080C YBL050W YBR106W YCL011C YCR004C YDL198C YDR258C YDL174C YDL100C YDL185W YDR432W YER165W YEL051W YFL039C YFR030W YFR004W YFL018C YGR175C YGL008C YGR234W YGL148W YIL009W YJR048W YJL080C YKL080W YLR293C YMR079W YMR235C YML001W YMR202W YNL016W YNL189W YNL064C YNL055C YOR136W YOR046C YPL061W	906	15.3	0.921569	0.739031
20.01.01 ion transport	8	2.82	YBR106W YDL198C YDL100C YDL185W YEL051W YGL008C YKL080W YNL055C	202	3.41	0.826979	1
20.01.01.01 cation transport (H+, Na+, K+, Ca2+ , NH4+, etc.)	5	1.76	YDL198C YDL185W YEL051W YGL008C YKL080W	165	2.78	0.633094	1
20.01.01.01.01 heavy metal ion transport (Cu+, Fe3+, etc.)	1	0.35	YDL198C	68	1.14	0.307018	1
20.01.01.07 anion transport	2	0.7	YBR106W YDL100C	37	0.62	1.12903	0.534648
20.01.01.07.07 phosphate transport	1	0.35	YBR106W	13	0.21	1.66667	0.471659
20.01.03 C-compound and carbohydrate transport	1	0.35	YDL198C	117	1.97	0.177665	1
20.01.03.03 C4-dicarboxylate transport (e.g. malate, succinate, fumarate)	1	0.35	YDL198C	9	0.15	2.33333	0.35696
20.01.07 amino acid/amino acid derivatives transport	1	0.35	YDL198C	70	1.18	0.29661	1
20.01.10 protein transport	9	3.18	YAR002C-A YBR080C YBL050W YDR258C YFL039C YLR293C YML001W YNL189W YNL064C	285	4.81	0.661123	1
20.01.13 lipid/fatty acid transport	4	1.41	YIL009W YJL080C YMR079W YMR202W	84	1.42	0.992958	1
20.01.15 electron transport	15	5.3	YHR179W YCR004C YDL174C YDL185W YEL051W YFR030W YFL018C YGR175C YGL008C YGR234W YGL148W YJR048W YKL080W YOR136W YPL061W	161	2.72	1.94853	0.00978371
20.01.17 nucleotide/nucleoside/nucleobase transport	3	1.06	YBR085W YDL198C YNL055C	30	0.5	2.12	0.171217
20.01.21 RNA transport	9	3.18	YCL011C YDR432W YER165W YJL080C YLR293C YMR235C YNL016W YNL189W YOR046C	97	1.63	1.95092	0.0415888
20.01.26 neurotransmitter transport	1	0.35	YBL050W	17	0.28	1.25	0.565958
20.01.27 drug/toxin transport	3	1.06	YCR004C YDL100C YFR004W	61	1.03	1.02913	0.564559
20.03 transport facilities	9	3.18	YBR085W YDL198C YDL100C YDL185W YEL051W YGL008C YJR048W YKL080W YNL055C	346	5.84	0.544521	1
20.03.01 channel / pore class transport	2	0.7	YDL185W YNL055C	37	0.62	1.12903	0.534648
20.03.01.01 ion channels	1	0.35	YNL055C	15	0.25	1.4	0.521116
20.03.02 carrier (electrochemical potential-driven transport)	2	0.7	YBR085W YDL198C	53	0.89	0.786517	1
20.03.02.03 antiporter	2	0.7	YBR085W YDL198C	33	0.55	1.27273	0.47333
20.03.22 transport ATPases	5	1.76	YDL100C YDL185W YEL051W YGL008C YKL080W	73	1.23	1.43089	0.270083
20.09 transport routes	27	9.54	YAR002C-A YBL047C YBR085W YBR080C YBL050W YDR092W YDL198C YDR258C YDL185W YDR432W YEL051W YFL039C YKL080W YLR293C YMR079W YMR235C YML001W YML085C YMR116C YMR214W YNL189W YNR016C YNL064C YNL041C YNL055C YOR046C YPR125W	989	16.7	0.571257	0.999853
20.09.01 nuclear transport	7	2.47	YDL185W YDR432W YLR293C YMR235C YNL189W YNR016C YOR046C	108	1.82	1.35714	0.258251
20.09.04 mitochondrial transport	7	2.47	YBR085W YDL198C YDR258C YMR214W YNL064C YNL055C YPR125W	135	2.28	1.08333	0.469546
20.09.07 vesicular transport (Golgi network, etc.)	10	3.53	YAR002C-A YBR080C YBL050W YFL039C YMR079W YML001W YMR116C YMR214W YNL064C YNL041C	310	5.24	0.673664	1
20.09.07.03 ER to Golgi transport	3	1.06	YAR002C-A YBR080C YBL050W	97	1.63	0.650307	1
20.09.07.05 intra Golgi transport	1	0.35	YNL041C	38	0.64	0.546875	1
20.09.07.27 vesicle fusion	1	0.35	YBL050W	38	0.64	0.546875	1
20.09.13 vacuolar/lysosomal transport	5	1.76	YDR092W YDL185W YEL051W YKL080W YML001W	197	3.33	0.528529	1
20.09.14 cytoskeleton-dependent transport	3	1.06	YFL039C YML085C YMR116C	50	0.84	1.2619	0.431149
20.09.14.01 tubulin dependent transport	1	0.35	YML085C	10	0.16	2.1875	0.387773
20.09.14.02 actin dependent transport	1	0.35	YFL039C	11	0.18	1.94444	0.417114
20.09.16 cellular export and secretion	4	1.41	YAR002C-A YBR080C YBL050W YFL039C	178	3	0.47	1
20.09.16.09 vesicular cellular export	2	0.7	YBL050W YFL039C	59	0.99	0.707071	1
20.09.16.09.03 exocytosis	1	0.35	YFL039C	45	0.76	0.460526	1
20.09.16.09.05 synaptic vesicle exocytosis	1	0.35	YBL050W	18	0.3	1.16667	0.586785
20.09.18 cellular import	6	2.12	YBL047C YBR080C YBL050W YDR092W YFL039C YML001W	288	4.86	0.436214	1
20.09.18.09 vesicular cellular import	3	1.06	YBL047C YDR092W YFL039C	137	2.31	0.458874	1
20.09.18.09.01 endocytosis	3	1.06	YBL047C YDR092W YFL039C	137	2.31	0.458874	1
30 CELLULAR COMMUNICATION/SIGNAL TRANSDUCTION MECHANISM	20	7.06	YHR146W YBR025C YBL047C YBR029C YDR304C YDR092W YDL097C YER052C YFR004W YGR185C YJR072C YLR429W YLR293C YLR150W YML001W YMR116C YMR146C YOL064C YPR125W YPR165W	574	9.7	0.727835	0.954388
30.01 cellular signalling	14	4.94	YHR146W YBR025C YBL047C YBR029C YDR092W YDL097C YER052C YFR004W YJR072C YLR293C YLR150W YML001W YMR116C YPR165W	451	7.62	0.648294	1
30.01.05 enzyme mediated signal transduction	10	3.53	YHR146W YBL047C YDR092W YDL097C YFR004W YJR072C YLR293C YML001W YMR116C YPR165W	307	5.19	0.680154	1
30.01.05.01 protein kinase	1	0.35	YDR092W	152	2.56	0.136719	1
30.01.05.01.04 NIK-I-kappaB/NF-kappaB cascade	1	0.35	YDR092W	12	0.2	1.75	0.445054
30.01.05.05 G-protein mediated signal transduction	7	2.47	YHR146W YBL047C YJR072C YLR293C YML001W YMR116C YPR165W	138	2.33	1.06009	0.492908
30.01.05.05.01 small GTPase mediated signal transduction	5	1.76	YBL047C YJR072C YLR293C YML001W YPR165W	111	1.87	0.941176	1
30.01.05.05.03 trimeric G-protein mediated signal transduction	1	0.35	YMR116C	7	0.11	3.18182	0.290622
30.01.09 second messenger mediated signal transduction	1	0.35	YBR029C	99	1.67	0.209581	1
30.01.09.09 fatty acid derivatives mediated signal transduction	1	0.35	YBR029C	9	0.15	2.33333	0.35696
30.05 transmembrane signal transduction	6	2.12	YHR146W YBL047C YDR304C YGR185C YMR146C YPR125W	140	2.36	0.898305	1
30.05.01 receptor enzyme mediated signalling	3	1.06	YBL047C YGR185C YMR146C	50	0.84	1.2619	0.431149
30.05.01.05 interleukine receptor signalling pathway	1	0.35	YGR185C	2	0.03	11.6667	0.0934075
30.05.01.12 transmembrane receptor protein tyrosine kinase signalling pathways	1	0.35	YBL047C	14	0.23	1.52174	0.496993
30.05.01.12.01 EGF-receptor signalling pathway	1	0.35	YBL047C	4	0.06	5.83333	0.178118
30.05.01.18 transmembrane receptor protein serine/threonine kinase signalling pathways	2	0.7	YBL047C YMR146C	16	0.27	2.59259	0.176563
30.07 regulation of signal transduction	1	0.35	YMR146C	21	0.35	1	1
32 CELL RESCUE, DEFENSE AND VIRULENCE	50	17.6	YBR145W YBR149W YCL011C YCR004C YDR304C YDR533C YDL213C YDR092W YDR258C YDR368W YDR033W YDL097C YDL100C YDR432W YER133W YER073W YFL039C YFR030W YFR004W YGL011C YGR285C YGR234W YIR034C YIL053W YJR007W YJL026W YJR048W YJL014W YJR064W YJR010W YJL008C YKL210W YKL113C YLR150W YML078W YMR096W YMR314W YMR083W YMR214W YNL064C YNL241C YNL178W YNL007C YNR050C YOL059W YOL064C YOL049W YOR120W YPL061W YPL240C	924	15.6	1.12821	0.186243
32.01 stress response	44	15.5	YBR149W YCL011C YCR004C YDR304C YDR533C YDL213C YDR092W YDR258C YDR368W YDR033W YDL097C YDL100C YDR432W YER133W YFL039C YFR004W YGL011C YGR285C YGR234W YIR034C YIL053W YJR007W YJL026W YJR048W YJL014W YJR064W YJL008C YKL210W YKL113C YLR150W YML078W YMR096W YMR314W YMR214W YNL064C YNL241C YNL178W YNL007C YNR050C YOL059W YOL064C YOL049W YOR120W YPL240C	760	12.8	1.21094	0.0989884
32.01.01 oxidative stress response	3	1.06	YCR004C YIL053W YOL049W	90	1.52	0.697368	1
32.01.03 osmotic and salt stress response	8	2.82	YBR149W YDL213C YDR368W YFL039C YIL053W YOL059W YOL064C YOR120W	95	1.6	1.7625	0.0835901
32.01.05 heat shock response	6	2.12	YDL100C YER133W YGR285C YML078W YMR214W YNL064C	56	0.94	2.25532	0.0497582
32.01.07 unfolded protein response (e.g. ER quality control)	10	3.53	YDR533C YDR092W YDR258C YGR285C YJL014W YJR064W YJL008C YMR214W YNL007C YPL240C	108	1.82	1.93956	0.0331235
32.01.09 DNA damage response	6	2.12	YCL011C YDR432W YJL026W YKL113C YLR150W YNL178W	161	2.72	0.779412	1
32.01.11 nutrient starvation response	2	0.7	YIR034C YNR050C	40	0.67	1.04478	0.577331
32.05 disease, virulence and defense	5	1.76	YER073W YFR004W YGR234W YJR010W YPL061W	113	1.91	0.921466	1
32.05.01 resistance proteins	2	0.7	YFR004W YGR234W	79	1.33	0.526316	1
32.05.01.03 chemical agent resistance	1	0.35	YGR234W	59	0.99	0.353535	1
32.05.03 defense related proteins	2	0.7	YER073W YPL061W	12	0.2	3.5	0.109776
32.07 detoxification	5	1.76	YBR145W YDL100C YFR030W YMR083W YNL241C	161	2.72	0.647059	1
32.07.01 detoxification involving cytochrome P450	1	0.35	YFR030W	7	0.11	3.18182	0.290622
34 INTERACTION WITH THE ENVIRONMENT	27	9.54	YHR146W YBR149W YCL037C YDR092W YDL198C YDR368W YDR033W YDL100C YDL185W YER133W YEL051W YFR004W YFR010W YGR185C YGL008C YJL080C YKL080W YLR441C YLR300W YML063W YML085C YMR116C YOL059W YOR120W YPR125W YPL240C YPR165W	742	12.5	0.7632	0.9552
34.01 homeostasis	8	2.82	YCL037C YDL198C YDR033W YDL185W YEL051W YGL008C YKL080W YPR125W	259	4.37	0.645309	1
34.01.01 homeostasis of cations	8	2.82	YCL037C YDL198C YDR033W YDL185W YEL051W YGL008C YKL080W YPR125W	229	3.87	0.728682	1
34.01.01.01 homeostasis of metal ions (Na, K, Ca etc.)	4	1.41	YCL037C YDL198C YKL080W YPR125W	156	2.63	0.536122	1
34.01.01.03 homeostasis of protons	5	1.76	YDR033W YDL185W YEL051W YGL008C YKL080W	57	0.96	1.83333	0.135412
34.03 membrane excitability	1	0.35	YFR010W	18	0.3	1.16667	0.586785
34.03.01 synaptic transmission	1	0.35	YFR010W	15	0.25	1.4	0.521116
34.05 cell motility	3	1.06	YGR185C YML085C YMR116C	57	0.96	1.10417	0.518158
34.05.01 cell migration	1	0.35	YMR116C	27	0.45	0.777778	1
34.07 cell adhesion	1	0.35	YPR165W	42	0.71	0.492958	1
34.07.02 cell-matrix adhesion	1	0.35	YPR165W	9	0.15	2.33333	0.35696
34.11 cellular sensing and response to external stimulus	15	5.3	YHR146W YBR149W YDR092W YDR368W YDL100C YDL185W YER133W YFR004W YJL080C YLR441C YLR300W YML063W YOL059W YOR120W YPL240C	437	7.38	0.718157	1
34.11.01 photoperception and response	1	0.35	YFR004W	12	0.2	1.75	0.445054
34.11.03 chemoperception and response	13	4.59	YHR146W YBR149W YDR092W YDR368W YDL100C YDL185W YJL080C YLR441C YLR300W YML063W YOL059W YOR120W YPL240C	340	5.74	0.799652	1
34.11.03.07 pheromone response, mating-type determination, sex-specific proteins	7	2.47	YHR146W YDR092W YJL080C YLR441C YLR300W YML063W YPL240C	243	4.1	0.602439	1
34.11.03.13 osmosensing and response	5	1.76	YBR149W YDR368W YDL185W YOL059W YOR120W	61	1.03	1.70874	0.165859
34.11.09 temperature perception and response	2	0.7	YDL100C YER133W	32	0.54	1.2963	0.457255
36 SYSTEMIC INTERACTION WITH THE ENVIRONMENT	10	3.53	YDR304C YDL246C YDL097C YFL039C YFR004W YGL011C YLR429W YMR116C YMR314W YPL061W	122	2.06	1.71359	0.0662304
36.20 plant / fungal specific systemic sensing and response	1	0.35	YDR304C	5	0.08	4.375	0.217467
36.20.18 plant hormonal regulation	1	0.35	YDR304C	5	0.08	4.375	0.217467
36.25 animal specific systemic sensing and response	9	3.18	YDL246C YDL097C YFL039C YFR004W YGL011C YLR429W YMR116C YMR314W YPL061W	117	1.97	1.61421	0.106733
36.25.01 animal sensory mechanisms	2	0.7	YDL246C YPL061W	18	0.3	2.33333	0.21191
36.25.01.01 vision	2	0.7	YDL246C YPL061W	12	0.2	3.5	0.109776
36.25.09 muscle contraction	1	0.35	YFL039C	9	0.15	2.33333	0.35696
36.25.16 immune response	6	2.12	YDL097C YFR004W YGL011C YLR429W YMR116C YMR314W	67	1.13	1.87611	0.0997866
36.25.16.01 innate immune response (invertebrates and vertebrates)	1	0.35	YLR429W	2	0.03	11.6667	0.0934075
36.25.16.01.03 phagocyte response (e.g. macrophages, dendritic cells, granulocytes)	1	0.35	YLR429W	1	0.01	35	0.0478445
36.25.16.03 adaptive immune response (vertebrates)	5	1.76	YDL097C YFR004W YGL011C YMR116C YMR314W	39	0.65	2.70769	0.0367739
36.25.16.03.05 antigen presentation / processing	2	0.7	YGL011C YMR314W	15	0.25	2.8	0.159268
40 CELL FATE	16	5.65	YHR070W YCR088W YDR304C YER133W YFL039C YGR185C YGL245W YKL113C YLR429W YLR300W YLR150W YML078W YNL016W YNL055C YOR168W YPR165W	512	8.65	0.653179	1
40.01 cell growth / morphogenesis	8	2.82	YHR070W YCR088W YDR304C YER133W YFL039C YLR429W YLR300W YPR165W	375	6.33	0.445498	1
40.01.03 directional cell growth (morphogenesis)	2	0.7	YDR304C YPR165W	84	1.42	0.492958	1
40.10 cell death	8	2.82	YGR185C YGL245W YLR150W YML078W YNL016W YNL055C YOR168W YPR165W	127	2.14	1.31776	0.261852
40.10.02 apoptosis (type I programmed cell death)	8	2.82	YGR185C YGL245W YLR150W YML078W YNL016W YNL055C YOR168W YPR165W	112	1.89	1.49206	0.166638
40.10.02.01 anti-apoptosis	3	1.06	YGL245W YLR150W YOR168W	25	0.42	2.52381	0.114912
40.10.02.02 apoptotic program	1	0.35	YNL055C	18	0.3	1.16667	0.586785
40.10.02.02.01 apoptotic mitochondrial changes	1	0.35	YNL055C	9	0.15	2.33333	0.35696
40.10.02.03 induction of apoptosis	1	0.35	YNL016W	14	0.23	1.52174	0.496993
40.20 cell aging	1	0.35	YKL113C	50	0.84	0.416667	1
41 DEVELOPMENT (Systemic)	9	3.18	YCL011C YFR004W YGL011C YML085C YMR116C YOR204W YOR046C YOL049W YPR165W	281	4.75	0.669474	1
41.01 fungal/microorganismic development	2	0.7	YFR004W YML085C	103	1.74	0.402299	1
41.01.01 mating (fertilization)	1	0.35	YML085C	94	1.58	0.221519	1
41.05 animal development	5	1.76	YGL011C YMR116C YOR046C YOL049W YPR165W	149	2.51	0.701195	1
41.05.13 neurogenesis	2	0.7	YMR116C YOL049W	39	0.65	1.07692	0.563426
41.05.15 myogenesis	1	0.35	YPR165W	21	0.35	1	1
41.05.25 gametogenesis	2	0.7	YMR116C YOR046C	51	0.86	0.813953	1
42 BIOGENESIS OF CELLULAR COMPONENTS	41	14.4	YHR070W YBR010W YBL050W YBL002W YCR088W YCL011C YDL198C YDL055C YDL174C YDL185W YDR432W YER073W YEL071W YER003C YFL039C YIL133C YJR137C YJL014W YJR064W YJR010W YJL008C YLR249W YLR429W YLR300W YLR055C YLR293C YLR150W YML085C YMR116C YNL189W YNR016C YNL069C YNL014W YNL055C YOL059W YOL147C YPL226W YPL061W YPR125W YPR074C YPR165W	1312	22.1	0.651584	0.999677
42.01 cell wall	10	3.53	YDL055C YDL185W YER003C YFL039C YJR137C YLR249W YLR300W YNL014W YPL226W YPR165W	321	5.42	0.651292	1
42.04 cytoskeleton/structural proteins	11	3.88	YHR070W YCR088W YEL071W YFL039C YJL014W YJR064W YJL008C YLR429W YML085C YMR116C YPR165W	339	5.73	0.677138	1
42.04.03 actin cytoskeleton	4	1.41	YCR088W YFL039C YLR429W YPR165W	132	2.23	0.632287	1
42.04.05 microtubule cytoskeleton	3	1.06	YLR429W YML085C YMR116C	88	1.48	0.716216	1
42.10 nucleus	11	3.88	YBR010W YBL002W YCL011C YDR432W YFL039C YLR055C YLR293C YLR150W YML085C YNL189W YNR016C	357	6.03	0.643449	1
42.10.03 organization of chromosome structure	7	2.47	YBR010W YBL002W YCL011C YDR432W YFL039C YLR055C YLR150W	285	4.81	0.513514	1
42.10.05 nuclear membrane	1	0.35	YNR016C	35	0.59	0.59322	1
42.16 mitochondrion	7	2.47	YDL198C YDL174C YER073W YEL071W YNL055C YPL061W YPR125W	194	3.27	0.755352	1
42.19 peroxisome	1	0.35	YOL147C	35	0.59	0.59322	1
42.25 vacuole or lysosome	1	0.35	YBL050W	59	0.99	0.353535	1
42.26 plastid	5	1.76	YIL133C YJR010W YNL069C YOL059W YPR074C	17	0.28	6.28571	0.000930789
42.26.03 chloroplast	5	1.76	YIL133C YJR010W YNL069C YOL059W YPR074C	17	0.28	6.28571	0.000930789
42.29 bud / growth tip	2	0.7	YFL039C YPR165W	41	0.69	1.01449	0.59091
43 CELL TYPE DIFFERENTIATION	18	6.36	YHR070W YBL050W YCR088W YDR092W YER133W YFL039C YGL011C YLR429W YLR300W YMR079W YMR116C YMR314W YMR120C YNL016W YOR204W YOL049W YPL240C YPR165W	656	11	0.578182	0.997989
43.01 fungal/microorganismic cell type differentiation	13	4.59	YHR070W YCR088W YDR092W YER133W YFL039C YGL011C YLR429W YLR300W YMR079W YMR314W YMR120C YPL240C YPR165W	586	9.9	0.463636	0.999745
43.01.03 fungal and other eukaryotic cell type differentiation	13	4.59	YHR070W YCR088W YDR092W YER133W YFL039C YGL011C YLR429W YLR300W YMR079W YMR314W YMR120C YPL240C YPR165W	584	9.87	0.465046	0.999728
43.01.03.05 budding, cell polarity and filament formation	6	2.12	YHR070W YCR088W YER133W YFL039C YLR429W YPR165W	386	6.52	0.325153	1
43.01.03.09 development of asco- basidio- or zygospore	8	2.82	YDR092W YFL039C YGL011C YLR300W YMR079W YMR314W YMR120C YPL240C	227	3.83	0.736292	1
43.03 animal cell type differentiation	5	1.76	YBL050W YMR116C YNL016W YOR204W YOL049W	92	1.55	1.13548	0.451559
43.03.01 stem cell (toti- or pluripotent)	1	0.35	YNL016W	1	0.01	35	0.0478445
43.03.02 germ cell	1	0.35	YNL016W	4	0.06	5.83333	0.178118
43.03.13 neuron	2	0.7	YBL050W YOL049W	38	0.64	1.09375	0.549198
45 TISSUE DIFFERENTIATION	2	0.7	YFL039C YOL049W	66	1.11	0.630631	1
45.03 animal tissue	2	0.7	YFL039C YOL049W	66	1.11	0.630631	1
45.03.12 muscle	1	0.35	YFL039C	28	0.47	0.744681	1
45.03.12.03 heart muscle	1	0.35	YFL039C	14	0.23	1.52174	0.496993
45.03.17 nervous tissue	1	0.35	YOL049W	18	0.3	1.16667	0.586785
47 ORGAN DIFFERENTIATION	6	2.12	YBL050W YGL001C YJR048W YMR116C YMR146C YOL049W	94	1.58	1.34177	0.293679
47.03 animal organ	6	2.12	YBL050W YGL001C YJR048W YMR116C YMR146C YOL049W	93	1.57	1.35032	0.285289
47.03.01 nervous system	3	1.06	YBL050W YMR116C YOL049W	38	0.64	1.65625	0.272753
47.03.01.01 central nervous system	1	0.35	YBL050W	20	0.33	1.06061	0.625497
47.03.01.01.01 brain	1	0.35	YBL050W	18	0.3	1.16667	0.586785
47.03.13 dermis/cuticula	1	0.35	YGL001C	1	0.01	35	0.0478445
47.03.13.05 hair / feather follicule	1	0.35	YGL001C	1	0.01	35	0.0478445
47.03.15 reproductive apparatus	1	0.35	YJR048W	17	0.28	1.25	0.565958
47.03.15.07 male gonad (testis)	1	0.35	YJR048W	3	0.05	7	0.136798
47.03.17 skeletal system	1	0.35	YMR146C	16	0.27	1.2963	0.544086
98 CLASSIFICATION NOT YET CLEAR-CUT	8	2.82	YHR070W YBR025C YBL024W YCR004C YJR072C YLR429W YNL061W YOR046C	283	4.78	0.589958	1
99 UNCLASSIFIED PROTEINS	9	3.18	YDR233C YDL091C YGL242C YGL117W YIL127C YMR027W YNL010W YPR148C YPR172W	924	15.6	0.203846	1

## Sheet: All cellular localization
The comparison is done to p3_p43747_Sac_cerev_SGD containing 5915 annotated genes.
545 out of 545 genes are found:
YAL003W YAL012W YAL038W YAL062W YAR002C-A YAR014C YAR015W YBL002W YBL003C YBL024W YBL027W YBL032W YBL047C YBL050W YBL058W YBL072C YBL075C YBL076C YBL087C YBL092W YBL099W YBR009C YBR010W YBR011C YBR014C YBR025C YBR029C YBR035C YBR039W YBR078W YBR080C YBR085W YBR088C YBR089C-A YBR106W YBR109C YBR121C YBR127C YBR143C YBR145W YBR149W YBR162C YBR189W YBR191W YBR196C YBR248C YBR249C YBR256C YBR279W YBR…
	abs SET	rel SET	genes SET	abs GENOME	rel GENOME	rel SET/rel GENOME	P-VALUE
70 SUBCELLULAR LOCALIZATION	362	66.4	YHR010W YHR008C YHR203C YHR021C YHR128W YHR039C-A YHR072W-A YHR193C YHR019C YHR051W YHR190W YHR200W YHL033C YHL001W YHR183W YHR025W YHR018C YHR179W YHR208W YAL038W YAL062W YAL003W YAR002C-A YAL012W YBR143C YBR025C YBL003C YBL047C YBL076C YBR127C YBR286W YBR089C-A YBL099W YBR010W YBR291C YBR085W YBL072C YBR080C YBR088C YBL092W YBR029C YBR011C YBL027W YBL024W YBR196C YBR009C YBR189W YBL087C YBL050W…	2337	39.5	1.68101	1.49404e-40
70.01 cell wall	6	1.1	YEL040W YGR189C YJR045C YMR215W YMR307W YOL030W	15	0.25	4.4	0.00144276
70.02 eukaryotic plasma membrane / membrane attached	14	2.56	YBL047C YER048C YFR030W YFL037W YGL008C YJR076C YJL080C YKL067W YKL024C YML078W YMR202W YMR307W YNL064C YPR165W	245	4.14	0.618357	1
70.03 cytoplasm	223	40.9	YHR010W YHR203C YHR021C YHR128W YHR193C YHR019C YHR200W YHL033C YHL001W YHR183W YHR025W YHR018C YHR179W YHR208W YAL038W YAL062W YAL003W YAL012W YBR143C YBR025C YBL047C YBL076C YBL072C YBL092W YBR011C YBL027W YBR196C YBR189W YBL087C YBL050W YBR191W YBR248C YBR149W YBR121C YCR012W YCL050C YCL030C YCR031C YCL018W YCR009C YDL136W YDR037W YDR002W YDR226W YDR427W YDR092W YDR394W YDR368W YDL097C YDR023W…	855	14.4	2.84028	3.06258e-58
70.04 cytoskeleton	14	2.56	YCR002C YCR009C YDL029W YFL039C YFL037W YJR076C YJR125C YKL013C YLR429W YML085C YMR116C YOR122C YPR016C YPR165W	118	1.99	1.28643	0.195441
70.04.03 actin cytoskeleton	8	1.46	YCR002C YDL029W YFL039C YJR076C YKL013C YLR429W YOR122C YPR165W	44	0.74	1.97297	0.0450923
70.04.05 microtubule cytoskeleton	3	0.55	YFL037W YML085C YMR116C	51	0.86	0.639535	1
70.04.07 intermediate filaments	1	0.18	YPR016C	3	0.05	3.6	0.251768
70.05 centrosome	2	0.36	YDR002W YMR116C	28	0.47	0.765957	1
70.07 endoplasmic reticulum	19	3.48	YHR190W YAR002C-A YBR080C YBR029C YBL050W YDR304C YDR086C YFR030W YGR175C YGL001C YJL080C YJL034W YKR068C YKL067W YML012W YMR202W YMR276W YPL010W YPL218W	210	3.55	0.980282	1
70.08 Golgi	11	2.01	YBL050W YDR372C YDL192W YER031C YJR104C YKR068C YML001W YMR214W YNL064C YNL041C YPL010W	122	2.06	0.975728	1
70.09 intracellular transport vesicles	10	1.83	YHR039C-A YBL050W YCR009C YER031C YJR076C YJR104C YML012W YOR327C YOR089C YPL010W	64	1.08	1.69444	0.0662
70.10 nucleus	89	16.3	YHR072W-A YHR193C YHR200W YBL003C YBL047C YBR089C-A YBR010W YBR088C YBL027W YBL024W YBR009C YBL058W YBR279W YBL002W YCR084C YCR052W YCL011C YCR002C YDR381W YDR002W YDR427W YDR092W YDR394W YDL097C YDL051W YDL147W YDR378C YDL208W YDR432W YDL014W YDR510W YER009W YER012W YEL037C YFR004W YFR050C YGR116W YGR211W YGL011C YGR285C YGR135W YGR253C YGL221C YGL116W YGR264C YJR072C YJR076C YJR074W YJR007W YJL…	904	15.2	1.07237	0.2555
70.10.03 chromosome	8	1.46	YBL003C YBR089C-A YBR010W YBR009C YBL002W YGR285C YKR048C YPR052C	96	1.62	0.901235	1
70.10.04 centromere / kinetochore	1	0.18	YMR116C	18	0.3	0.6	1
70.10.05 nuclear membrane	5	0.91	YDR002W YDR510W YMR116C YNL189W YPR016C	49	0.82	1.10976	0.475741
70.10.06 nuclear matrix	2	0.36	YJR074W YOR298C-A	33	0.55	0.654545	1
70.10.07 nucleolus	6	1.1	YDL208W YDL014W YGR211W YGR264C YNL232W YPR112C	52	0.87	1.26437	0.345265
70.16 mitochondrion	79	14.4	YHR008C YHR051W YAL038W YBL099W YBR291C YBR085W YBR029C YBR011C YBR039W YDR529C YDR226W YDL198C YDR341C YDL174C YDL004W YDL182W YER133W YER023W YER043C YER069W YEL071W YER178W YEL020W-A YER086W YFL037W YFL018C YGR037C YGR204W YGL001C YGR094W YGL062W YGR209C YGL202W YGL187C YGR231C YGR132C YIR034C YIL094C YIL022W YJL200C YJR121W YJL143W YJR045C YJR104C YJL088W YJR048W YJR016C YJL034W YJL130C YKL01…	420	7.1	2.02817	1.64552e-10
70.16.01 mitochondrial outer membrane	3	0.55	YAL038W YER133W YNL055C	12	0.2	2.75	0.0913851
70.16.03 mitochondrial intermembrane space	1	0.18	YDR226W	6	0.1	1.8	0.440235
70.16.05 mitochondrial inner membrane	14	2.56	YHR051W YBL099W YBR291C YBR029C YBR039W YDR529C YDL004W YGL062W YGR231C YGR132C YIL022W YJR121W YJL143W YKL192C	83	1.4	1.82857	0.0183875
70.16.07 mitochondrial matrix	16	2.93	YER178W YFL018C YIL094C YJL200C YJR048W YKL085W YLR259C YLR304C YLR027C YML078W YNR001C YNL071W YOR136W YOR232W YOR020C YPL059W	63	1.06	2.76415	0.000130847
70.19 peroxisome	1	0.18	YLR109W	42	0.71	0.253521	1
70.22 endosome	3	0.55	YBL047C YLR025W YML001W	49	0.82	0.670732	1
70.25 vacuole or lysosome	10	1.83	YHR039C-A YBR127C YBR286W YDL185W YEL051W YGR020C YKL103C YKL080W YML001W YOR332W	63	1.06	1.72642	0.0606024
70.27 extracellular / secretion proteins	7	1.28	YBR089C-A YGR185C YJR045C YJR104C YLR250W YLR286C YPR052C	33	0.55	2.32727	0.027932
70.27.01 extracellular matrix component	1	0.18	YJR104C	11	0.18	1	1
70.27.03 cell membrane or cell wall attached	1	0.18	YJR045C	4	0.06	3	0.320744
70.30 prokaryotic cytoplasmic membrane	2	0.36	YBL099W YBR039W	19	0.32	1.125	0.533694
73 CELL TYPE LOCALIZATION	2	0.36	YAL038W YKL152C	33	0.55	0.654545	1
73.03 animal cell type	2	0.36	YAL038W YKL152C	33	0.55	0.654545	1
73.03.07 blood cell	2	0.36	YAL038W YKL152C	7	0.11	3.27273	0.130466
75 TISSUE LOCALIZATION	7	1.28	YAL038W YDL021W YFL039C YGL202W YKL152C YML085C YNL220W	37	0.62	2.06452	0.0490062
75.03 animal tissue	7	1.28	YAL038W YDL021W YFL039C YGL202W YKL152C YML085C YNL220W	37	0.62	2.06452	0.0490062
75.03.12 muscle	7	1.28	YAL038W YDL021W YFL039C YGL202W YKL152C YML085C YNL220W	28	0.47	2.7234	0.0115537
75.03.12.03 heart muscle	2	0.36	YFL039C YGL202W	11	0.18	2	0.269152
77 ORGAN LOCALIZATION	10	1.83	YAL038W YBR127C YDL021W YGL202W YGR240C YJR048W YKL152C YML085C YML126C YPL061W	72	1.21	1.5124	0.122598
77.03 animal organ	10	1.83	YAL038W YBR127C YDL021W YGL202W YGR240C YJR048W YKL152C YML085C YML126C YPL061W	72	1.21	1.5124	0.122598
77.03.01 nervous system	2	0.36	YBR127C YGL202W	27	0.45	0.8	1
77.03.01.01 central nervous system	2	0.36	YBR127C YGL202W	25	0.42	0.857143	1
77.03.01.01.01 brain	2	0.36	YBR127C YGL202W	21	0.35	1.02857	0.589165
77.03.02 sensory organs	1	0.18	YPL061W	3	0.05	3.6	0.251768
77.03.02.02 eye	1	0.18	YPL061W	2	0.03	6	0.175802
77.03.07 excretory apparatus	2	0.36	YBR127C YGL202W	7	0.11	3.27273	0.130466
77.03.07.01 kidney	2	0.36	YBR127C YGL202W	7	0.11	3.27273	0.130466
77.03.11 gastro-intestinal system	4	0.73	YAL038W YGL202W YGR240C YML126C	28	0.47	1.55319	0.254646
77.03.11.07 liver	4	0.73	YAL038W YGL202W YGR240C YML126C	28	0.47	1.55319	0.254646
77.03.15 reproductive apparatus	4	0.73	YDL021W YJR048W YKL152C YML085C	21	0.35	2.08571	0.121656
77.03.15.07 male gonad (testis)	4	0.73	YDL021W YJR048W YKL152C YML085C	21	0.35	2.08571	0.121656

## Sheet: Up-regulated cellular localiz
The comparison is done to p3_p43747_Sac_cerev_SGD containing 5915 annotated genes.
262 out of 262 genes are found:
YAL003W YAL012W YAL062W YAR014C YAR015W YBL003C YBL032W YBL058W YBL075C YBL087C YBL099W YBR009C YBR014C YBR035C YBR039W YBR078W YBR088C YBR089C-A YBR109C YBR127C YBR162C YBR196C YBR256C YBR279W YBR286W YBR291C YCL026C-B YCL035C YCR002C YCR009C YCR012W YCR028C-A YCR031C YCR052W YCR084C YDL004W YDL021W YDL029W YDL051W YDL053C YDL075W YDL081C YDL099W YDL110C YDL125C YDL130W YDL147W YDL192W YDL208W Y…
	abs SET	rel SET	genes SET	abs GENOME	rel GENOME	rel SET/rel GENOME	P-VALUE
70 SUBCELLULAR LOCALIZATION	164	62.5	YHR008C YHR021C YHR128W YHR039C-A YHR072W-A YHR193C YHR051W YHR200W YAL062W YAL003W YAL012W YBL003C YBR127C YBR286W YBR089C-A YBL099W YBR291C YBR088C YBR196C YBR009C YBL087C YBL058W YBR279W YBR039W YCR012W YCR084C YCR052W YCR031C YCR002C YCR009C YDR529C YDR381W YDR002W YDR086C YDR226W YDR427W YDR394W YDL051W YDR372C YDL021W YDL147W YDL075W YDR378C YDL208W YDL192W YDL004W YDR450W YDR454C YDR447C Y…	2337	39.5	1.58228	1.02906e-14
70.01 cell wall	6	2.29	YEL040W YGR189C YJR045C YMR215W YMR307W YOL030W	15	0.25	9.16	2.54706e-05
70.02 eukaryotic plasma membrane / membrane attached	5	1.9	YER048C YFL037W YJR076C YKL067W YMR307W	245	4.14	0.458937	1
70.03 cytoplasm	81	30.9	YHR021C YHR128W YHR193C YHR200W YAL062W YAL003W YAL012W YBR196C YBL087C YCR012W YCR031C YCR009C YDR002W YDR226W YDR427W YDR394W YDL021W YDL147W YDL075W YDR378C YDL192W YDR450W YDR454C YDR447C YDL029W YDR382W YEL054C YER007C-A YER009W YER012W YFL037W YFR050C YGL253W YGR211W YGR214W YGR135W YGR253C YGR078C YIL148W YJR045C YJR104C YJR139C YJR123W YJL136C YJL190C YJL034W YJL001W YKR068C YKR069W YKL06…	855	14.4	2.14583	2.51586e-12
70.04 cytoskeleton	9	3.43	YCR002C YCR009C YDL029W YFL037W YJR076C YJR125C YKL013C YOR122C YPR016C	118	1.99	1.72362	0.0771849
70.04.03 actin cytoskeleton	5	1.9	YCR002C YDL029W YJR076C YKL013C YOR122C	44	0.74	2.56757	0.0435603
70.04.05 microtubule cytoskeleton	1	0.38	YFL037W	51	0.86	0.44186	1
70.04.07 intermediate filaments	1	0.38	YPR016C	3	0.05	7.6	0.127104
70.05 centrosome	1	0.38	YDR002W	28	0.47	0.808511	1
70.07 endoplasmic reticulum	8	3.05	YDR086C YJL034W YKR068C YKL067W YML012W YMR276W YPL010W YPL218W	210	3.55	0.859155	1
70.08 Golgi	6	2.29	YDR372C YDL192W YER031C YJR104C YKR068C YPL010W	122	2.06	1.11165	0.456771
70.09 intracellular transport vesicles	9	3.43	YHR039C-A YCR009C YER031C YJR076C YJR104C YML012W YOR327C YOR089C YPL010W	64	1.08	3.17593	0.00185416
70.10 nucleus	53	20.2	YHR072W-A YHR193C YHR200W YBL003C YBR089C-A YBR088C YBR009C YBL058W YBR279W YCR084C YCR052W YCR002C YDR381W YDR002W YDR427W YDR394W YDL051W YDL147W YDR378C YDL208W YDR510W YER009W YER012W YEL037C YFR050C YGR116W YGR211W YGR135W YGR253C YGL116W YJR076C YJR074W YJL034W YJL001W YKR059W YKR048C YKL067W YLR321C YMR002W YML092C YML094W YMR276W YNL113W YNL147W YOR298C-A YOR117W YOR210W YOL005C YPL129W Y…	904	15.2	1.32895	0.0166968
70.10.03 chromosome	5	1.9	YBL003C YBR089C-A YBR009C YKR048C YPR052C	96	1.62	1.17284	0.42174
70.10.05 nuclear membrane	3	1.14	YDR002W YDR510W YPR016C	49	0.82	1.39024	0.370493
70.10.06 nuclear matrix	2	0.76	YJR074W YOR298C-A	33	0.55	1.38182	0.433219
70.10.07 nucleolus	3	1.14	YDL208W YGR211W YPR112C	52	0.87	1.31034	0.406946
70.16 mitochondrion	36	13.7	YHR008C YHR051W YBL099W YBR291C YBR039W YDR529C YDR226W YDL004W YEL020W-A YFL037W YGR037C YGR209C YGL187C YGR231C YGR132C YIL094C YIL022W YJR121W YJL143W YJR045C YJR104C YJL034W YKL016C YKL195W YKL067W YKL085W YKL192C YLR259C YLR109W YMR002W YML028W YNL131W YNR001C YOR232W YOR020C YPL059W	420	7.1	1.92958	7.91668e-05
70.16.03 mitochondrial intermembrane space	1	0.38	YDR226W	6	0.1	3.8	0.238106
70.16.05 mitochondrial inner membrane	12	4.58	YHR051W YBL099W YBR291C YBR039W YDR529C YDL004W YGR231C YGR132C YIL022W YJR121W YJL143W YKL192C	83	1.4	3.27143	0.000258074
70.16.07 mitochondrial matrix	7	2.67	YIL094C YKL085W YLR259C YNR001C YOR232W YOR020C YPL059W	63	1.06	2.51887	0.0205283
70.19 peroxisome	1	0.38	YLR109W	42	0.71	0.535211	1
70.22 endosome	1	0.38	YLR025W	49	0.82	0.463415	1
70.25 vacuole or lysosome	5	1.9	YHR039C-A YBR127C YBR286W YGR020C YOR332W	63	1.06	1.79245	0.145491
70.27 extracellular / secretion proteins	6	2.29	YBR089C-A YJR045C YJR104C YLR250W YLR286C YPR052C	33	0.55	4.16364	0.00287714
70.27.01 extracellular matrix component	1	0.38	YJR104C	11	0.18	2.11111	0.392734
70.27.03 cell membrane or cell wall attached	1	0.38	YJR045C	4	0.06	6.33333	0.165788
70.30 prokaryotic cytoplasmic membrane	2	0.76	YBL099W YBR039W	19	0.32	2.375	0.204717
73 CELL TYPE LOCALIZATION	1	0.38	YKL152C	33	0.55	0.690909	1
73.03 animal cell type	1	0.38	YKL152C	33	0.55	0.690909	1
73.03.07 blood cell	1	0.38	YKL152C	7	0.11	3.45455	0.271888
75 TISSUE LOCALIZATION	2	0.76	YDL021W YKL152C	37	0.62	1.22581	0.492752
75.03 animal tissue	2	0.76	YDL021W YKL152C	37	0.62	1.22581	0.492752
75.03.12 muscle	2	0.76	YDL021W YKL152C	28	0.47	1.61702	0.353958
77 ORGAN LOCALIZATION	3	1.14	YBR127C YDL021W YKL152C	72	1.21	0.942149	1
77.03 animal organ	3	1.14	YBR127C YDL021W YKL152C	72	1.21	0.942149	1
77.03.01 nervous system	1	0.38	YBR127C	27	0.45	0.844444	1
77.03.01.01 central nervous system	1	0.38	YBR127C	25	0.42	0.904762	1
77.03.01.01.01 brain	1	0.38	YBR127C	21	0.35	1.08571	0.614439
77.03.07 excretory apparatus	1	0.38	YBR127C	7	0.11	3.45455	0.271888
77.03.07.01 kidney	1	0.38	YBR127C	7	0.11	3.45455	0.271888
77.03.15 reproductive apparatus	2	0.76	YDL021W YKL152C	21	0.35	2.17143	0.237845
77.03.15.07 male gonad (testis)	2	0.76	YDL021W YKL152C	21	0.35	2.17143	0.237845

## Sheet: Down-regulated cellular locali
The comparison is done to p3_p43747_Sac_cerev_SGD containing 5915 annotated genes.
283 out of 283 genes are found:
YAL038W YAR002C-A YBL002W YBL024W YBL027W YBL047C YBL050W YBL072C YBL076C YBL092W YBR010W YBR011C YBR025C YBR029C YBR080C YBR085W YBR106W YBR121C YBR143C YBR145W YBR149W YBR189W YBR191W YBR248C YBR249C YCL011C YCL018W YCL030C YCL037C YCL050C YCR004C YCR073W-A YCR088W YDL014W YDL055C YDL061C YDL066W YDL091C YDL097C YDL100C YDL136W YDL174C YDL182W YDL185W YDL198C YDL213C YDL246C YDR023W YDR033W YDR…
	abs SET	rel SET	genes SET	abs GENOME	rel GENOME	rel SET/rel GENOME	P-VALUE
70 SUBCELLULAR LOCALIZATION	198	69.9	YHR010W YHR203C YHR019C YHR190W YHL033C YHL001W YHR183W YHR025W YHR018C YHR179W YHR208W YAL038W YAR002C-A YBR143C YBR025C YBL047C YBL076C YBR010W YBR085W YBL072C YBR080C YBL092W YBR029C YBR011C YBL027W YBL024W YBR189W YBL050W YBR191W YBR248C YBR149W YBL002W YBR121C YCL050C YCL030C YCL011C YCL018W YDL136W YDR037W YDR304C YDR092W YDL198C YDR368W YDL097C YDR023W YDR341C YDL174C YDL185W YDR432W YDR40…	2337	39.5	1.76962	2.28942e-26
70.02 eukaryotic plasma membrane / membrane attached	9	3.18	YBL047C YFR030W YGL008C YJL080C YKL024C YML078W YMR202W YNL064C YPR165W	245	4.14	0.768116	1
70.03 cytoplasm	142	50.1	YHR010W YHR203C YHR019C YHL033C YHL001W YHR183W YHR025W YHR018C YHR179W YHR208W YAL038W YBR143C YBR025C YBL047C YBL076C YBL072C YBL092W YBR011C YBL027W YBR189W YBL050W YBR191W YBR248C YBR149W YBR121C YCL050C YCL030C YCL018W YDL136W YDR037W YDR092W YDR368W YDL097C YDR023W YDR341C YDR408C YDL182W YER133W YER025W YER023W YER070W YER043C YER056C-A YER090W YER086W YER165W YER091C YFL039C YFR044C YFR00…	855	14.4	3.47917	6.69094e-49
70.04 cytoskeleton	5	1.76	YFL039C YLR429W YML085C YMR116C YPR165W	118	1.99	0.884422	1
70.04.03 actin cytoskeleton	3	1.06	YFL039C YLR429W YPR165W	44	0.74	1.43243	0.352472
70.04.05 microtubule cytoskeleton	2	0.7	YML085C YMR116C	51	0.86	0.813953	1
70.05 centrosome	1	0.35	YMR116C	28	0.47	0.744681	1
70.07 endoplasmic reticulum	11	3.88	YHR190W YAR002C-A YBR080C YBR029C YBL050W YDR304C YFR030W YGR175C YGL001C YJL080C YMR202W	210	3.55	1.09296	0.422991
70.08 Golgi	5	1.76	YBL050W YML001W YMR214W YNL064C YNL041C	122	2.06	0.854369	1
70.09 intracellular transport vesicles	1	0.35	YBL050W	64	1.08	0.324074	1
70.10 nucleus	36	12.7	YBL047C YBR010W YBL027W YBL024W YBL002W YCL011C YDR092W YDL097C YDR432W YDL014W YFR004W YGL011C YGR285C YGL221C YGR264C YJR072C YJR007W YJL026W YJR105W YJL080C YKL157W YKL113C YLR293C YMR079W YMR235C YMR116C YMR202W YMR314W YNL016W YNL189W YNL232W YNL064C YNL061W YOR204W YOR046C YPR165W	904	15.2	0.835526	0.907732
70.10.03 chromosome	3	1.06	YBR010W YBL002W YGR285C	96	1.62	0.654321	1
70.10.04 centromere / kinetochore	1	0.35	YMR116C	18	0.3	1.16667	0.586785
70.10.05 nuclear membrane	2	0.7	YMR116C YNL189W	49	0.82	0.853659	1
70.10.07 nucleolus	3	1.06	YDL014W YGR264C YNL232W	52	0.87	1.21839	0.456661
70.16 mitochondrion	43	15.1	YAL038W YBR085W YBR029C YBR011C YDL198C YDR341C YDL174C YDL182W YER133W YER023W YER043C YER069W YEL071W YER178W YER086W YFL018C YGR204W YGL001C YGR094W YGL062W YGL202W YIR034C YJL200C YJL088W YJR048W YJR016C YJL130C YKL029C YKL024C YLR304C YLR027C YML078W YML126C YNL104C YNL055C YNL071W YNR050C YOR136W YOL058W YOR335C YPR035W YPR125W YPL028W	420	7.1	2.12676	1.08299e-06
70.16.01 mitochondrial outer membrane	3	1.06	YAL038W YER133W YNL055C	12	0.2	5.3	0.0172791
70.16.05 mitochondrial inner membrane	2	0.7	YBR029C YGL062W	83	1.4	0.5	1
70.16.07 mitochondrial matrix	9	3.18	YER178W YFL018C YJL200C YJR048W YLR304C YLR027C YML078W YNL071W YOR136W	63	1.06	3	0.00280963
70.22 endosome	2	0.7	YBL047C YML001W	49	0.82	0.853659	1
70.25 vacuole or lysosome	5	1.76	YDL185W YEL051W YKL103C YKL080W YML001W	63	1.06	1.66038	0.182019
70.27 extracellular / secretion proteins	1	0.35	YGR185C	33	0.55	0.636364	1
73 CELL TYPE LOCALIZATION	1	0.35	YAL038W	33	0.55	0.636364	1
73.03 animal cell type	1	0.35	YAL038W	33	0.55	0.636364	1
73.03.07 blood cell	1	0.35	YAL038W	7	0.11	3.18182	0.290622
75 TISSUE LOCALIZATION	5	1.76	YAL038W YFL039C YGL202W YML085C YNL220W	37	0.62	2.83871	0.0300636
75.03 animal tissue	5	1.76	YAL038W YFL039C YGL202W YML085C YNL220W	37	0.62	2.83871	0.0300636
75.03.12 muscle	5	1.76	YAL038W YFL039C YGL202W YML085C YNL220W	28	0.47	3.74468	0.00960309
75.03.12.03 heart muscle	2	0.7	YFL039C YGL202W	11	0.18	3.88889	0.0943596
77 ORGAN LOCALIZATION	7	2.47	YAL038W YGL202W YGR240C YJR048W YML085C YML126C YPL061W	72	1.21	2.04132	0.0553613
77.03 animal organ	7	2.47	YAL038W YGL202W YGR240C YJR048W YML085C YML126C YPL061W	72	1.21	2.04132	0.0553613
77.03.01 nervous system	1	0.35	YGL202W	27	0.45	0.777778	1
77.03.01.01 central nervous system	1	0.35	YGL202W	25	0.42	0.833333	1
77.03.01.01.01 brain	1	0.35	YGL202W	21	0.35	1	1
77.03.02 sensory organs	1	0.35	YPL061W	3	0.05	7	0.136798
77.03.02.02 eye	1	0.35	YPL061W	2	0.03	11.6667	0.0934075
77.03.07 excretory apparatus	1	0.35	YGL202W	7	0.11	3.18182	0.290622
77.03.07.01 kidney	1	0.35	YGL202W	7	0.11	3.18182	0.290622
77.03.11 gastro-intestinal system	4	1.41	YAL038W YGL202W YGR240C YML126C	28	0.47	3	0.0424715
77.03.11.07 liver	4	1.41	YAL038W YGL202W YGR240C YML126C	28	0.47	3	0.0424715
77.03.15 reproductive apparatus	2	0.7	YJR048W YML085C	21	0.35	2	0.265923
77.03.15.07 male gonad (testis)	2	0.7	YJR048W YML085C	21	0.35	2	0.265923
